# Supplementary material for: Plant Glycine-Rich Proteins in Stress Response: An Emerging, Still Prospective Story
Source: Front Plant Sci. 2018 Mar 8;9:302. doi: 10.3389/fpls.2018.00302 (PMC5852109; doi:10.3389/fpls.2018.00302)
Supplement: Supplementary file 1 [file Table1.XLSX]

## Sheet: Gene and protein general data
SUPPLEMENTARY TABLE 1a Characterisation of the most relevant Arabidopsis GRPs and their genes
a The data taken from the The Arabidopsis Information Resource (TAIR), www.arabidopsis.org (Berardini et al.., 2015). Below, the protein coding gene models from TAIR were shown; b The descriptive data and the imaging taken from the UniProt, www.uniprot.org (The UniProt Consortium, 2017);
c Subcellular localisation prediction according to the data from predictors gathered in the SUBA3 database (suba.plantenergy.uwa.edu.au; Tanz et al., 2013) and SUBAcon localisation prediction imaging (at the bottom in each record);
d Ten most evident values of the expression level (expressed in log2 scale) of the listed GRPgenes across tissues and treatments were shown. The data from GENEVESTIGATOR was visualised by the Genevisible tool (© 2016 Nebion AG, Zurich, Switzerland); N/D- not determined or missing data
Protein	Ordered locus name	Protein identity descriprion, curator summary (TAIR)	Protein length (aa) a	Protein MW (kDa) a	Protein pI a	The domains listed (no. of domains) and the protein sequence a	GO - Biological process (UniProt) b	GO - Molecular function (UniProt) b	Subcellular location (UniProt and GO annotation) b	Subcellular localisation prediction (SUBA3) c	Expressed in (TAIR) a	Growth and developmental stages (TAIR) a	Top 10 tissues (by Genevisible; expression across tissues tested by Genevestigator) d									Top 10 perturbations (by Genevisible; expression across treatments tested by Genevestigator) d
AR192	At4g26780	Co-chaperone GrpE family protein; GrpE protein homolog; unknown function	327	36115.8	5.04	GrpE nucleotide exchange factor, coiled-coil:IPR013805 (1), GrpE nucleotide exchange factor, head:IPR009012 (2), GrpE nucleotide exchange factor:IPR000740 (6)	heat acclimation, protein folding, protein import into mitochondrial matrix, response to heat	adenyl-nucleotide exchange factor activity, chaperone binding, copper ion binding, protein homodimerization activity, unfolded protein binding	mitochondrion: mitochondrion matrix; mitochondrion: mitochondrial matrix, mitochondrion, presequence translocase-associated import motor	mitochondrion, plastid, nucleus	carpel, cauline leaf, collective leaf structure, cotyledon, flower, flower pedicel, guard cell, hypocotyl, inflorescence meristem, leaf apex, leaf lamina base, petal, petiole, plant embryo, pollen, root, seed, sepal, shoot apex, shoot system, stamen,stem, vascular leaf	expression in flowering stage, mature plant embryo stage, petal differentiation and expansion stage, plant embryo bilateral stage, plant embryo cotyledonary stage, plant embryo globular stage, vascular leaf senescent stage flowering stage, mature plant embryo stage, petal differentiation and expansion stage, plant embryo bilateral stage, plant embryo cotyledonary stage, plant embryo globular stag…
At1g36390	At1g36390 (D-G column data for the representative gene model At1g36390.1)	Co-chaperone GrpE family protein; GrpE protein homolog	279	31222.6	10.09	GrpE nucleotide exchange factor:IPR000740 (7), GrpE nucleotide exchange factor, coiled-coil:IPR013805 (1), GrpE nucleotide exchange factor, head:IPR009012 (2)	protein folding	adenyl-nucleotide exchange factor activity, chaperone binding, copper ion binding, protein homodimerization activity, unfolded protein binding	mitochondrion: mitochondrion matrix; chloroplast: chloroplast, chloroplast stroma, mitochondrion: mitochondrial matrix	plastid, mitochondrion, nucleus	carpel, cauline leaf, collective leaf structure, cotyledon, flower, flower pedicel, guard cell, hypocotyl, inflorescence meristem, leaf apex, leaf lamina base, petal, petiole, plant embryo, pollen, root, seed, sepal, shoot apex, shoot system, stamen, stem, vascular leaf	expressed during 2-, 4-, 6-, 8-, 10- and 12-leaf stage, flowering stage, mature plant embryo stage, petal differentiation and expansion stage, plant embryo bilateral stage, plant embryo cotyledonary stage, plant embryo globular stage, vascular leaf senescent stage
AtGRP19 (class III)	At5g07550 (D-G column data for the representative gene model At5g07550.1)	Glycine-rich protein 19 (GRP19); member of Oleosin-like protein family	106	10682.5	10.13	no TAIR data on domains	lipid storage	lipid binding	other locations: lipid droplet, membrane; other locations: integral component of membrane, monolayer-surrounding lipid storage body	vacuole, plasma membrane, plastid, endoplasmic reticulum, Golgi, mitochondrion, extracellular	carpel, cauline leaf, collective leaf structure, flower, petal, sepal, stamen	expressed during flowering stage, petal differentiation and expansion stage
AtGRP20 (class III)	At5g07560	Glycine-rich protein 20 (GRP20); Lipid-binding oleosins, glycine-rich protein	153	15458.3	11.2	no TAIR data on domains	lipid storage, sexual reproduction	lipid binding	estracellular region or secreted: extracellular region, other locations: integral component of membrane, monolayer-surrounded lipid storage body	plasma membrane, cytosol, endoplasmic reticulum, Golgi, nucleus, mitochondrion, extracellular	expressed in collective leaf structure, flower, petal, sepal	expressed during flowering stage, petal differentiation and expansion stage
AtGRP14 (class III)	At5g07510 (D-G column data for the representative gene model At5g07510.1)	Glycine-rich protein 14 (GRP14); gene encodes a glycine-rich protein that is expressed in low abundance in stems and leaves, and very low abundance in flowers	193	18462.4	12.43	Oleosin:IPR000136 (1)	lipid storage	lipid binding	other locations: integral component of membrane, monolayer-surrounded lipid storage body	plasma membrane, endoplasmic reticulum, Golgi, vacuole, mitochondrion, extracellular	collective leaf structure, flower, petal, sepal	expressed during flowering stage, petal differentiation and expansion stage
AtGRP16 (class III)	At5g07540 (D-G column data for the representative gene model At5g07540.1)	Glycine-rich protein 16 (GRP16); gene encodes a glycine-rich protein that is expressed only in flowers during a specific developmental stage (flower stages 11 and 12)	244	22300.1	10.85	Oleosin:IPR000136 (2), Eggshell protein:IPR002952 (4)	lipid storage	lipid binding	other locations: lipid droplet, membrane, multi-pass membrane protein; other locations: integral component of membrane, monolayer-surrounded lipid storage body	plasma membrane, plastid, endoplasmic reticulum, Golgi, vacuole, nucleus, mitochondrion, extracellular	carpel, collective leaf structure, flower, petal, sepal, stamen	expressed only during petal differentiation and expansion stage
AtGRP9 (class I)	At2g05440 (D-G column data for the representative gene model At2g05440.2)	Glycine-rich protein 9 (GRP9)	154	13815.8	7.16	Glycine-rich protein:IPR010800 (1)	N/D	N/D	N/D	extracellular, cytosol, nucleus, endoplasmic reticulum, Golgi	N/D	N/D
CSP2 (GRP2; class IVc)	At4g38680	Cold shock protein 2 (AtCSP2); glycine-rich protein (GRP2); gene encodes a glycine-rich protein that binds nucleic acids and promotes DNA melting. Its transcript and protein levels are up-regulated in response to cold treatment with protein levels peaking earlier in shoots (~10-14 days) than in roots (~21 days). It is normally expressed in meristematic regions and developing tissues where cell di…	203	19153.2	5.71	Nucleic acid-binding, OB-fold-like:IPR016027 (1), Cold-shock conserved site:IPR019844 (1), Cold-shock protein, DNA-binding:IPR002059 (4), Nucleic acid-binding, OB-fold:IPR012340 (1), Cold shock protein:IPR011129 (1), Zinc finger, CCHC-type:IPR001878 (6)	cold acclimation, DNA duplex unwinding, regulation of cellular respiration, regulation of transcription, DNA-templated, response to abscisic acid, response to cold, response to dessication, response to water deprivation, seed development, stamen development, vegetative to reproductive phase transition of meristem	double-stranded DNA binding, mRNA binding, nucleic acid binding, single-stranded DNA binding, zinc ion binding	nucleus: nucleolus, other locations: cytoplasm; cytosol: cytosol, nucleus: nucleolus, nucleus, plasma membrane: plasma membrane, other locations: cytoplasm	nucleus, cytosol, mitochondrion, plasma membrane, Golgi	apical meristem, carpel, cauline leaf, collective leaf structure, cotyledon, cultured plant cell, endosperm, flower, flower bud, flower meristem, flower pedicel, guard cell, hypocotyl, hypocotyl-root junction, inflorescence meristem, leaf apex, leaf lamina base, ovary placenta, petal, petiole, plant embryo, plant ovule, pollen,portion of transmitting tissue, procambium, root, root lateral meriste…	2-, 4-, 6- 8-, 10, 12- leaves visible stage, flowering stage, mature plant embryo stage, petal differentiation and expansion stage, plant embryo bilateral stage, plant embryo cotyledonary stage, plant embryo development stage, plant embryo globular stage, vascular leaf senescent stage
CSP4 (GRP2B; class IVc)	At2g21060	Cold shock domain-containing protein 4 (AtCSP4), glycine-rich protein 2b (GRP2b); also named as CSP4 (cold shock domain protein 4) containing a well conserved cold shock domain (CSD) and glycine-rich motifs interspersed by two retroviral-like CCHC zinc fingers. AtCSP4 is expressed in all tissues but accumulates in reproductive tissues and those undergoing cell divisions. Overexpression of AtCSP4 …	201	19077.2	6.75	Cold-shock protein, DNA-binding:IPR002059 (4), Cold-shock conserved site:IPR019844 (1), Nucleic acid-binding, OB-fold-like:IPR016027 (1), Zinc finger, CCHC-type:IPR001878 (6), Zinc finger, CCHC retroviral-type:IPR013084 (1), Cold shock protein:IPR011129 (1), Nucleic acid-binding, OB-fold:IPR012340 (1)	embryo development ending in seed dormancy, fruit development, regulation of transcription, DNA-templated, response to cold	DNA binding, mRNA binding, zinc ion binding	nucleus: nucleolus, nucleus other locations: cytoplasm; cytosol: cytosol, nucleus: nucleolus, nucleus	nucleus, cytosol, mitochondrion	carpel, cauline leaf, collective leaf structure, cotyledon, flower, flower pedicel, guard cell, hypocotyl, inflorescence meristem, leaf apex, leaf lamina base, petal, plant embryo, pollen, root, seed, sepal, shoot apex, shoot system, stamen, stem,vascular leaf	expressed during 2-, 4-, 6- 8-, 10, 12- leaves visible stage, flowering stage, mature plant embryo stage, petal differentiation and expansion stage, plant embryo bilateral stage, plant embryo cotyledonary stage, plant embryo globular stage, vascular leaf senescent stage
GRP17 (class III)	At5g07530 (D-G column data for the representative gene model At5g07530.1)	Oleosin GRP-17 (AtGRP-17); glycine-rich protein 17 (GRP17); gene encodes a glycine-rich protein that has oleosin domain and is expressed specifically during flower stages 10 to 12. Protein is found on mature pollen coat	543	53192.9	11.13	Oleosin:IPR000136 (2)	lipid storage, pollen hydration, recognition of pollen	lipid binding	extracellular region or secreted: pollen coat, other locations: lipid droplet, membrane, multi-pass membrane protein; extracellular region or secreted: extracellular matrix, pollen coat, proteinaceous extracellular matrix, other locations: integral component of membrane, monolayer-surrounded lipid storage body	nucleus, cytosol, endoplasmic reticulum, Golgi, vacuole, plastid, mitochondrion, extracellular, plasma membrane	carpel, cauline leaf, collective leaf structure, cultured plant cell, flower, petal, plant sperm cell, pollen, sepal, stamen	expressed during flowering stage, petal differentiation and expansion stage
GRP18 (class III)	At5g07520	Glycine-rich protein 18 (AtGRP-18); gene encodes a glycine-rich protein that is expressed only in flowers during a specific developmental stage (flower stage 12)	228	21482.5	10.55	Oleosin:IPR000136 (1)	lipid storage	lipid binding	other locations: integral component of membrane, monolayer-surrounded lipid storage body	extracellular, endoplasmic reticulum, Golgi, vacuole, plasma membrane	collective leaf structure, flower, guard cell, petal, sepal	induced during petal differentiation and expansion stage, expressed also at flowering stage
GRP23	At2g32690 (D-G column data for the representative gene model At2g32690.1)	Glycine-rich protein 23 (AtGRP23); glycine-rich protein similar in structure to GRP5. The expression of GRP23 is induced by HPA (cutin monomer, salicylic acid, and abscisic acid	201	16860.8	10.48		response to abscisic acid, response to salicylic acid	not determined	not determined	extracellular, plastid, endoplasmic reticulum, Golgi, nucleus, plasma membrane	carpel, cauline leaf, collective leaf structure, cotyledon, flower, flower pedicel, guard cell, hypocotyl, inflorescence meristem, leaf apex, leaf lamina base, petal, petiole, plant embryo, pollen, seed, sepal, shoot apex, shoot system, stamen, stem, vascular leaf	expressed during 2-, 4-, 6-, 8-, 10, 12- leaves visible stage, flowering stage, mature plant embryo stage, petal differentiation and expansion stage, plant embryo bilateral stage, plant embryo cotyledonary stage, plant embryo globular stage, vascular leaf senescent stage
GRP3 (class II)	At2g05520 (D-G column data for the representative gene model At2g05520.1)	Glycine-rich protein 3 (AtGRP-3); gene encodes a glycine-rich protein that is expressed mainly in stems and leaves. mRNA levels are upregulated in response to ABA, salicylic acid and ethylene but downregulated in response to dessication	145	14289.4	8.75	Glycine rich protein:IPR010800 (1)	regulation of cell size, response to abscisic acid, response to aluminium ion, response to dessication, response to ethylene, response to salicylic acid, root development, unidimensional cell growth	regulates the function of the receptor protein kinase WAK1, and namely the phosphorylation of OEE2	extracellular region or secreted: extracellular matrix; extracellular region or secreted: proteinaceous extracellular matrix	extracellular, nucleus, endoplasmic reticulum, Golgi, peroxisomes, cytosol	carpel, cauline leaf, collective leaf structure, cotyledon, flower, flower pedicel, guard cell, hypocotyl, inflorescence meristem, leaf apex, leaf lamina base, petal, petiole, plant embryo, pollen, root, seed, sepal, shoot apex, shoot system, stamen, stem, vascular leaf	expressed during 2-, 4-, 6-, 8-, 10, 12- leaves visible stage, flowering stage, mature plant embryo stage, petal differentiation and expansion stage, plant embryo bilateral stage, plant embryo cotyledonary stage, plant embryo globular stage, seedling development stage, vascular leaf senescent stage
GRP3S (class II)	At2g05380 (D-G column data for the representative gene model At2g05380.1)	Glycine-rich protein 3 short isoform (GRP3S); glycine-rich protein 3 short isoform (GRP3S) mRNA, complete	116	11585.7	8.13	Glycine rich protein:IPR010800 (1)	N/D	regulates the function of the receptor protein kinase WAK1	extracellular region or secreted: extracellular matrix; extracellular region or secreted: proteinaceous extracellular matrix	extracellular, nucleus, endoplasmic reticulum, Golgi, peroxisome	cauline leaf, collective leaf structure, cotyledon, flower, guard cell, hypocotyl, inflorescence meristem, leaf apex, petal, plant embryo, seed, sepal, shoot apex, shoot system, stamen, stem, vascular leaf	expressed during 2-, 4-, 6-, 8-, 10- and 12-leaf visible stage, flowering stage, mature plant embryo stage, petal differentiation and expansion stage, plant embryo bilateral stage, plant embryo cotyledonary stage, plant embryo globular stage, vascular leaf senescent stage
GRP5 (class I)	At3g20470	Glycine-rich protein 5 (AtGRP-5); gene encodes a glycine-rich protein that is expressed more abundantly in immature seed pods than in stems and leaves. Expression is not detected in roots or flowers	174	13717.8	10.79	Eggshell protein:IPR002952 (5)	positive regulation of cell growth, positive regulation of organ growth, response to abscisic acid, response to flooding, response to salicylic acid	structural constituent of cell wall	vacuole: vacuole; cell wall: plant-type cell wall, vacuole: plant-type vacuole	extracellular, plastid, endoplasmic reticulum, Golgi, nucleus, plasma membrane	carpel, cauline leaf, collective leaf structure, cotyledon, flower, flower pedicel, fruit,guard cell, hypocotyl, inflorescence meristem, leaf apex, leaf lamina base, petal,petiole, plant embryo, pollen, root, seed, sepal, shoot apex, shoot system, stamen,stem, vascular leaf	expressed during 2-, 4-, 6-, 8-, 10- and 12-leaves visible stage, flowering stage, mature plant embryo stage, petal differentiation and expansion stage, plant embryo bilateral stage, plant embryo cotyledonary stage, plant embryo globular stage, vascular leaf senescent stage
GrpE EMB1241	At5g17710 (D-G column data for the representative gene model At5g17710.2)	Co-chaperone GrpE family protein; embryo defective 1241 (EMB1241)	326	35720.4	4.25		protein folding	adenyl-nucleotide exchange factor activity, chaperone binding, copper ion binding, protein homodimerization activity, unfolded protein binding	mitochondrion: mitochondrion matrix; chloroplast: chloroplast, chloroplast stroma, mitochondrion: mitochondrial matrix, other locations: thylakoid	plastid, cytosol, mitochondrion, nucleus	carpel, cauline leaf, collective leaf structure, cotyledon, cultured plant cell, flower, flower pedicel, guard cell, hypocotyl, inflorescence meristem, leaf apex, leaf lamina base, petal, petiole, plant embryo, plant sperm cell, pollen, root, seed,sepal, shoot apex, shoot system, stamen, stem, vascular leaf	expressed during 2-, 4-, 6-, 8-, 10- and 12-leaves visible stage, flowering stage, mature plant embryo stage, petal differentiation and expansion stage, plant embryo bilateral stage, plant embryo cotyledonary stage, plant embryo globular stage, seedling development stage, vascular leaf senescent stage
MCO15_15	At5g55200	GrpE protein homolog; mitochondrial GrpE 1	302	33202.2	7.09	GrpE nucleotide exchange factor, head:IPR009012 (2), GrpE nucleotide exchange factor, coiled-coil:IPR013805 (1), GrpE nucleotide exchange factor:IPR000740 (6)	protein folding, protein import into mitochondrial matrix, response to UV	adenyl-nucleotide exchange factor activity, ATP binding, chaperone binding, copper ion binding, protein homodimerization activity, unfolded protein binding	mitochondrion: mitochondrion matrix; mitochondrion: mitochondrial matrix, mitochondrion, presequence translocase-associated import motor	mitochondrion, plastid, nucleus	carpel, cauline leaf, collective leaf structure, cotyledon, flower, flower pedicel, guard cell, hypocotyl, inflorescence meristem, leaf apex, leaf lamina base, petal, petiole, plant embryo, pollen, root, seed, sepal, shoot apex, shoot system, stamen, stem, vascular leaf	expressed during 2, 4, 6, 8, 10 and 12-leaves stage, flowering stage, mature plant embryo stage, petal differentiation and expansion stage, plant embryo bilateral stage, plant embryo cotyledonary stage, plant embryo globular stage, vascular leaf senescent stage
RBG2 (class IVa)	At4g13850 (D-G column data for the representative gene model At4g13850.1)	Glycine-rich RNA-binding protein 2 (AtGR-RBP2); gene encodes a glycine-rich RNA-binding protein. Gene expression is induced by cold	158	15702.2	7.51	RNA recognition motif, glycine rich protein:IPR015465 (1), Nucleotide-binding, alpha-beta plait:IPR012677 (1), RNA recognition motif domain:IPR000504 (3)	cold acclimation, response to cold, response to osmotic stress, response to salt stress, response to water deprivation, seed germination, transcription antitermination	ATP binding, copper ion binding, double-stranded DNA binding, RNA binding, single-stranded DNA binding, transcription antitermination factor activity	mitochondrion: mitochondrion	mitochondrion, cytosol, nucleus, extracellular, plastid, plasma membrane	carpel, cauline leaf, collective leaf structure, cotyledon, flower, flower pedicel, fruit, guard cell, hypocotyl, inflorescence meristem, leaf apex, leaf lamina base, petal, petiole, plant embryo, pollen, root, seed, sepal, shoot apex, shoot system, stamen,stem, vascular leaf	expressed during 2, 4, 6, 8, 10 and 12-leaves visible stage, flowering stage, mature plant embryo stage, petal differentiation and expansion stage, plant embryo bilateral stage, plant embryo cotyledonary stage, plant embryo globular stage, seed germination stage,seedling development stage, vascular leaf senescent stage
RBG4 (class IVa)	At3g23830 (D-G column data for the representative gene model At3g23830.1)	Glycine-rich RNA-binding protein 4 (AtGR-RBP4, AtGRP4); gene encodes a glycine-rich RNA binding protein. Gene expression is induced by cold and reduced by ionic (salt) and non-ionic (mannitol) osmotic stress. Lines overexpressing the gene are slightly more tolerant to osmotic stress during germination	136	14128.5	8.73	RNA recognition motif domain:IPR000504 (3), Nucleotide-binding, alpha-beta plait:IPR012677 (1), RNA recognition motif, glycine rich protein:IPR015465 (1)	mitochondrial RNA modification, response to cold, response to osmotic stress, response to salt stress, response to water deprivation	double-stranded DNA binding, RNA binding, single-stranded DNA binding	mitochondrion: mitochondrion	mitochondrion, cytosol, nucleus, plastid	carpel, cauline leaf, collective leaf structure, cotyledon, flower, flower pedicel, guard cell, hypocotyl, inflorescence meristem, leaf apex, leaf lamina base, petal,petiole, plant embryo, pollen, root, seed, sepal, shoot apex, shoot system, stamen,stem, vascular leaf	expressed during 2, 4, 6, 8, 10 and 12-leaves visible stage, flowering stage, mature plant embryo stage, petal differentiation and expansion stage, plant embryo bilateral stage, plant embryo cotyledonary stage, plant embryo globular stage, seed germination stage,seedling development stage, vascular leaf senescent stage
RBG7 (GRP7, class IVa)	At2g21660 (D-G column data for the representative gene model At2g21660.1)	Glycine-rich RNA-binding protein 7 (AtGR-RBP7); cold, circadian rhythm, and RNA binding 2 (CCR2); gene encodes a small glycine-rich RNA binding protein that is part of a negative-feedback loop through which AtGRP7 regulates the circadian oscillations of its own transcript. Gene expression is induced by cold. GRP7 appears to promote stomatal opening and reduce tolerance under salt and dehydration …	176	16889.8	5.94	RNA recognition motif domain:IPR000504 (3), RNA recognition motif, glycine rich protein:IPR015465 (1), Nucleotide-binding, alpha-beta plait:IPR012677 (1)	alternative mRNA splicing, via spliceosome, circadian rhythm, DNA duplex unwinding, innate immune response, mRNA export from nucelus, regulation of stomatal movement, response to cadmium ion, response to cold, response to cytokinin, response to osmotic stress, response to salt stress, response to water deprivation, response to zinc ion, RNA secondary structure unwinding, vegetative to reproductiv…	double-stranded DNA binding, RNA binding, mRNA binding, single-stranded DNA binding	nucleus: nucleus, other locations: cytoplasm; chloroplast: chloroplast, cytosol: cytosol, extracellular region or secreted: apoplast, nucleus: nucleus, peroxisome: peroxisome, other locations: cytoplasm, plasmodesma	nucleus, cytosol, endoplasmic reticulum, Golgi, plastid, mitochondrion, peroxisome, plasma membrane	carpel, cauline leaf, collective leaf structure, cotyledon, cultured plant cell, flower, flower pedicel, fruit, guard cell, hypocotyl, inflorescence meristem, juvenile vascular leaf, leaf apex, leaf lamina base, petal, petiole, plant embryo, plant sperm cell, pollen, root, seed, sepal, shoot apex, shoot system, stamen, stem, trichome,vascular leaf	expressed during 2, 4, 6, 8, 10 and 12-leaves visible stage, flowering stage, mature plant embryo stage, petal differentiation and expansion stage, plant embryo bilateral stage, plant embryo cotyledonary stage, plant embryo globular stage, seed development stage, seedling development stage, vascular leaf senescent stage
RBG8 (GRP8, class IVa)	At4g39260 (D-G column data for the representative gene model At4g39260.1)	Glycine-rich RNA-binding protein 8 (AtGR-RBP8); cold, circadian rhythm, and RNA binding 1 (CCR1); gene encodes a glycine-rich protein with RNA binding domain at the N-terminus. Protein is structurally similar to proteins induced by stress in other plants. Gene expression is induced by cold. Transcript undergoes circadian oscillations that is depressed by overexpression of AtGRP7. A substrate of t…	169	16578.6	5.31	RNA recognition motif, glycine rich protein:IPR015465 (1), Nucleotide-binding, alpha-beta plait:IPR012677 (1), RNA recognition motif domain:IPR000504 (3)	alternative mRNA splicing, via spliceosome, innate immunity response, response to abscisic acid, response to cold, response to cytokinin, response to salt stress, response to zinc ions	mRNA binding	nucleus: nucleus, cytoplasm: cytoplasm (shuttling between nucleus and cytoplasm; relocalization from the cytoplasm into the nucleus is mediated by TRN1); cell wall: cell wall, chloroplast: chloroplast, extracellular region or secreted: apoplast, Golgi apparatus: Golgi apparatus, nucleus: nucleolus, peroxisome: peroxisome, plasma membrane: plasma membrane, other locations: plasmodesma	nucleus, cytosol, mitochondrion, plastid, plasma membrane, peroxisome, Golgi, vacuole	carpel, cauline leaf, collective leaf structure, cotyledon, cultured plant cell, flower,flower pedicel, fruit, guard cell, hypocotyl, inflorescence meristem, juvenile vascular leaf, leaf apex, leaf lamina base, petal, petiole, plant embryo, plant sperm cell, pollen, root, seed, sepal, shoot apex, shoot system, stamen, stem, vascular leaf, whole plant	expressed during 2, 4, 6, 8, 10 and 12-leaves visible stage, M germinated pollen stage, flowering stage,mature plant embryo stage, petal differentiation and expansion stage, plant embryo bilateral stage, plant embryo cotyledonary stage, plant embryo globular stage, seed development stage, seedling development stage, vascular leaf senescent stage
AtRZ1a (class IVb)	At3g26420	RNA-binding (RRM/RBD/RNP motifs) family protein with retrovirus zinc finger-like domain-containing protein; Zinc finger-containing glycine-rich RNA-binding protein. Cold-inducible. Contributes to the enhancement of freezing tolerance. Members of this protein family include AT3G26420 (ATRZ-1A), AT1G60650 (AtRZ-1b) and AT5G04280 (AtRZ-1c).	245	26922.7	9.03	Zinc finger, CCHC-type:IPR001878 (3), RNA recognition motif domain:IPR000504 (3), Nucleotide-binding, alpha-beta plait:IPR012677(1)	respond to cold	DNA binding, RNA binding, nucleotide binding, zinc ion binding	nucleus: nucleus; other locations: cytoplasm	nucleus, cytosol, plastid, mitochondrion	guard cell, pollen tube cell, whole plant	N/D
AtRZ1b (class IVb)	At1g60650 (D-G column data for the representative gene model At1g60650.1)	RNA-binding (RRM/RBD/RNP motifs) family protein with retrovirus zinc finger-like domain-containing protein; gene encodes one of the zinc finger-containing glycine-rich RNA-binding proteins involved in cold tolerance: AT3G26420 (ATRZ-1A), AT1G60650 (AtRZ-1b), AT5G04280 (AtRZ-1c).	292	34397.3	8.54	RNA recognition motif domain:IPR000504 (3), Nucleotide-binding, alpha-beta plait:IPR012677 (1), Zinc finger, CCHC-type:IPR001878 (3)	negative regulation of transcription, DNA-templated, positive regulation of mRNA splicing, via spliceosome, response to cold, response to water deprivation	DNA binding, nucleic acid binding, RNA binding, zinc ion binding	nucleus: nuclear speck, nucleus	nucleus, cutosol, plastid, mitochondrion	carpel, cauline leaf, collective leaf structure, flower, flower pedicel, guard cell,hypocotyl, inflorescence meristem, leaf apex, leaf lamina base, petal, petiole, plant embryo, plant sperm cell, root, seed, sepal, shoot apex, shoot system, stamen,stem, vascular leaf	expressed during 2, 4 and 12- leaves visible stage, flowering stage, mature plant embryo stage, petal differentiation and expansion stage, plant embryo bilateral stage, plant embryo cotyledonary stage, plant embryo globular stage, vascular leaf senescent stage
CSDPI (class IVc)	At4g36020	cold shock domain protein 1 (CSDP1); gene encodes a cold shock domain protein. Involved in cold acclimation by blocking the secondary structure of mRNA which in turn facilitates translation at cold temperature	299	30087.5	7.88	Cold shock protein:IPR011129 (1), Zinc finger, CCHC-type:IPR001878 (21), Zinc finger, CCHC retroviral-type:IPR013084 (3), Cold-shock conserved site:IPR019844 (1), Cold-shock protein, DNA-binding:IPR002059 (4), Nucleic acid-binding, OB-fold:IPR012340 (1), Nucleic acid-binding, OB-fold-like:IPR016027 (1)	cold acclimation, DNA duplex unwinding, regulation of transcription, DNA-templated, response to cold, response to salt stress, response to water depriviation, RNA secondary structure unwinding	double-stranded DNA binding, mRNA binding, RNA binding, single-stranded DNA binding, zinc ion binding	nucleus: nucleus; other locations: cytoplasm	extracellular, nucleus, cytosol, golgi, mitochondrion, plastid	carpel, cauline leaf, collective leaf structure, cotyledon, flower, flower pedicel,guard cell, hypocotyl, inflorescence meristem, leaf apex, leaf lamina base, petal,petiole, plant embryo, plant sperm cell, pollen, pollen tube cell, root, seed, sepal,shoot apex, shoot system, stamen, stem, vascular leaf	expressed during 2, 4, 6, 8, 10 and 12- leaves visible stage, germinated pollen stage, flowering stage, mature plant embryo stage, petal differentiation and expansion stage, plant embryo bilateral stage, plant embryo cotyledonary stage, plant embryo globular stage, vascular leaf senescent stage
References
Berardini, T. Z., Reiser, L., Li, D., Mezheritsky, Y., Muller, R., Strait, E., et al. (2015). The Arabidopsis information resource: making and mining the “gold standard” annotated reference plant genome. genesis 53, 474–485. doi:10.1002/dvg.22877
Tanz, S. K., Castleden, I., Hooper, C. M., Vacher, M., Small, I., and Millar, H. A. (2013). SUBA3: a database for integrating experimentation and prediction to define the SUBcellular location of proteins in Arabidopsis. Nucl. Acids Res., 41, D1185-D1191. doi:10.1093/nar/gks1151.

## Sheet: eFP Browser_Developmental Map
SUPPLEMENTARY TABLE 1b The eFP Browser Developmental Map for the Arabidopsis GRP genes
The data for all GRPgenes listed in the Supplementary Table 1a was taken from the Arabidopsis eFP Browser (http://bar.utoronto.ca/efp/cgi-bin/efpWeb.cgi; Winter et al., 2007) at The Bio-Analytic Resource for Plant Biology at the University of Toronto (http://bar.utoronto.ca/).
The log2 scale for expression values was shown in the relative mode.
References
Winter, D., Vinegar, B., Nahal, H., Ammar, R., Wilson, G. V., and Provart, N. J. (2007). An ”Electronic Fluorescent Pictograph” browser for exploring and analyzing large-scale biological data sets. PLoS ONE 2, e718. doi:10.1371/journal.pone.0000718.

## Sheet: eFP Browser_Hormone Treatment
SUPPLEMENTARY TABLE 1c The eFP Browser data for the expression pattern of the Arabidopsis GRP genes under hormone treatment
The data for all GRPgenes listed in the Supplementary Table 1a was taken from the Arabidopsis eFP Browser (http://bar.utoronto.ca/efp/cgi-bin/efpWeb.cgi; Winter et al., 2007) at The Bio-Analytic Resource for Plant Biology at the University of Toronto (http://bar.utoronto.ca/).
The log2 scale for expression values was shown in the relative mode.
References
Winter, D., Vinegar, B., Nahal, H., Ammar, R., Wilson, G. V., and Provart, N. J. (2007). An ”Electronic Fluorescent Pictograph” browser for exploring and analyzing large-scale biological data sets. PLoS ONE 2, e718. doi:10.1371/journal.pone.0000718.
