# Supplementary material for: Plant Glycine-Rich Proteins in Stress Response: An Emerging, Still Prospective Story
Source: Front Plant Sci. 2018 Mar 8;9:302. doi: 10.3389/fpls.2018.00302 (PMC5852109; doi:10.3389/fpls.2018.00302)
Supplement: Supplementary file 2 [file Table2.XLSX]

## Sheet: eFP Browser_Tissue Specific
SUPPLEMENTARY TABLE 2a The tissue-specific expression profiles for the Arabidopsis GRP genes
The data for all GRPgenes listed in the Supplementary Table 1a was taken from the Arabidopsis eFP Browser (http://bar.utoronto.ca/efp/cgi-bin/efpWeb.cgi; Winter et al., 2007) from The Bio-Analytic Resource for Plant Biology at the University of Toronto (http://bar.utoronto.ca/).
The log2 scale for expression values was shown in the relative mode.
References
Winter, D., Vinegar, B., Nahal, H., Ammar, R., Wilson, G. V., and Provart, N. J. (2007). An ”Electronic Fluorescent Pictograph” browser for exploring and analyzing large-scale biological data sets. PLoS ONE 2, e718. doi:10.1371/journal.pone.0000718.

## Sheet: Araport_RNAseq expression
SUPPLEMENTARY TABLE 2b The expression profiles for the Arabidopsis GRP genes from RNAseq data
All levels were expressed in Transcript Per Million (TPM). Colors in the heat-map were applied to the log2 scale of TPM. Measure of gene expression levels was quantified by Salmon. The data for each gene was collected from 113 samples representing diverse tissues and treatments
(The Arabidopsis Information Portal [Araport11 v. 1.10.4, release 06/2016]; https://www.araport.org; Krishnakumar et al., 2015). Below the heat-maps, details on the transcripts abundance from the ThaleMining (data mining on Arabidopsis thaliana Col-0 for the ARAPORT project;
https://apps.araport.org/thalemine/begin.do) were shown in the table. Links to the experimental details and tissue used were provided.
At4g26780
At1g36390
At5g07550
At5g07560
At5g07510
At5g07540
At2g05440
At4g38680
At2g21060
At5g07530
At5g07520
At2g32690
At2g05520
At2g05380
At3g20470
At5g17710
At5g55200
At4g13850
At3g23830
At2g21660
At4g39260
At3g26420
At1g60650
At4g36020
					References
					Krishnakumar, V., Hanlon, M. R., Contrino, S., Ferlanti, E. S., Karamycheva, S., Kim, M., et al. (2015). Araport: the Arabidopsis Information Portal. Nucl. Acids Res. 43, D1003-D1009. doi:10.1093/nar/gku1200.
Gene	RNAseq expression		Tissue
	Expression level	Experiment
AT4G26780	9.43	ERR274310	aerial
AT4G26780	11.42	SRR847505	aerial
AT4G26780	11.67	SRR548277	aerial
AT4G26780	12.18	SRR847506	aerial
AT4G26780	12.5	SRR847504	aerial
AT4G26780	13.58	SRR847503	aerial
AT4G26780	16.49	SRR547531	aerial
AT4G26780	27.71	SRR1207194	carpel
AT4G26780	33.01	SRR1207195	carpel
AT4G26780	3.16	SRR1049784	dark-grown seedling
AT4G26780	4.13	SRR477075	dark-grown seedling
AT4G26780	4.69	SRR477076	dark-grown seedling
AT4G26780	9.52	SRR1019436	dark-grown seedling
AT4G26780	10.42	SRR1019437	dark-grown seedling
AT4G26780	12.14	SRR493238	dark-grown seedling
AT4G26780	12.32	SRR493237	dark-grown seedling
AT4G26780	1.45	SRR446486	leaf
AT4G26780	1.57	SRR446484	leaf
AT4G26780	3.22	SRR446485	leaf
AT4G26780	3.28	SRR446487	leaf
AT4G26780	3.95	SRR446027	leaf
AT4G26780	5.37	SRR446040	leaf
AT4G26780	6	SRR446028	leaf
AT4G26780	6.1	SRR1159837	leaf
AT4G26780	6.68	SRR493097	leaf
AT4G26780	7.89	SRR934391	leaf
AT4G26780	7.97	SRR446034	leaf
AT4G26780	9.6	SRR446033	leaf
AT4G26780	9.67	SRR446039	leaf
AT4G26780	9.88	SRR764885	leaf
AT4G26780	14.75	SRR924656	leaf
AT4G26780	15.6	SRR1159821	leaf
AT4G26780	16.12	SRR493036	leaf
AT4G26780	16.72	SRR942022	leaf
AT4G26780	17.45	SRR1159827	leaf
AT4G26780	19.1	SRR1105823	leaf
AT4G26780	20.75	SRR493098	leaf
AT4G26780	20.81	SRR314813	leaf
AT4G26780	21.42	SRR1105822	leaf
AT4G26780	21.77	SRR493101	leaf
AT4G26780	0.31	SRR527165	light-grown seedling
AT4G26780	0.65	SRR527164	light-grown seedling
AT4G26780	1.34	SRR070571	light-grown seedling
AT4G26780	1.44	SRR070570	light-grown seedling
AT4G26780	4.05	SRR345562	light-grown seedling
AT4G26780	4.26	SRR345561	light-grown seedling
AT4G26780	5.84	SRR504181	light-grown seedling
AT4G26780	6.61	SRR1019221	light-grown seedling
AT4G26780	7.65	SRR504179	light-grown seedling
AT4G26780	8.41	SRR504180	light-grown seedling
AT4G26780	9.65	SRR797194	light-grown seedling
AT4G26780	9.75	SRR394082	light-grown seedling
AT4G26780	9.87	SRR653566	light-grown seedling
AT4G26780	10.16	SRR584134	light-grown seedling
AT4G26780	10.53	SRR653565	light-grown seedling
AT4G26780	10.69	SRR653564	light-grown seedling
AT4G26780	11.86	SRR515073	light-grown seedling
AT4G26780	12.57	SRR1001910	light-grown seedling
AT4G26780	12.91	SRR653567	light-grown seedling
AT4G26780	13.31	SRR653568	light-grown seedling
AT4G26780	14.01	SRR653569	light-grown seedling
AT4G26780	14.45	SRR1001909	light-grown seedling
AT4G26780	15.31	SRR515074	light-grown seedling
AT4G26780	15.75	SRR653574	light-grown seedling
AT4G26780	16.92	SRR833246	light-grown seedling
AT4G26780	17.5	SRR346552	light-grown seedling
AT4G26780	17.87	SRR653573	light-grown seedling
AT4G26780	18.02	SRR653575	light-grown seedling
AT4G26780	18.55	SRR797230	light-grown seedling
AT4G26780	19.26	SRR653578	light-grown seedling
AT4G26780	19.48	SRR653576	light-grown seedling
AT4G26780	19.54	SRR584121	light-grown seedling
AT4G26780	20.77	SRR653555	light-grown seedling
AT4G26780	21.18	SRR653572	light-grown seedling
AT4G26780	22.56	SRR653556	light-grown seedling
AT4G26780	22.59	SRR653570	light-grown seedling
AT4G26780	23.18	SRR653557	light-grown seedling
AT4G26780	23.39	SRR653577	light-grown seedling
AT4G26780	23.76	SRR346553	light-grown seedling
AT4G26780	25.36	SRR584115	light-grown seedling
AT4G26780	26.09	SRR653562	light-grown seedling
AT4G26780	28.43	SRR653561	light-grown seedling
AT4G26780	28.83	SRR653563	light-grown seedling
AT4G26780	28.9	SRR653571	light-grown seedling
AT4G26780	31.73	SRR584129	light-grown seedling
AT4G26780	0	SRR847501	pollen
AT4G26780	0	SRR847502	pollen
AT4G26780	21.48	SRR401421	receptacle
AT4G26780	21.74	SRR401418	receptacle
AT4G26780	22.98	SRR401416	receptacle
AT4G26780	23.36	SRR401417	receptacle
AT4G26780	23.73	SRR401420	receptacle
AT4G26780	23.87	SRR401419	receptacle
AT4G26780	25.37	SRR401414	receptacle
AT4G26780	27.19	SRR401413	receptacle
AT4G26780	27.71	SRR401415	receptacle
AT4G26780	13	ERR274309	root
AT4G26780	20.19	SRR1046909	root
AT4G26780	20.77	SRR1046910	root
AT4G26780	27.43	SRR1524940	root
AT4G26780	29.28	SRR1524935	root
AT4G26780	29.82	SRR1524938	root
AT4G26780	31.95	SRR314814	root
AT4G26780	9.46	SRR1260032	root apical meristem
AT4G26780	10.34	SRR1260033	root apical meristem
AT4G26780	10.94	SRR1261509	root apical meristem
AT4G26780	17.99	SRR949989	shoot apical meristem
AT4G26780	19.93	SRR949988	shoot apical meristem
AT4G26780	24.6	SRR949965	shoot apical meristem
AT4G26780	29.19	SRR949956	shoot apical meristem
AT4G26780	11.15	SRR800754	stage 12 inflorescence
AT4G26780	13.06	SRR800753	stage 12 inflorescence
AT4G26780	14.74	SRR314815	stage 12 inflorescence
AT1G36390	18.45	SRR847505	aerial
AT1G36390	18.51	SRR847506	aerial
AT1G36390	19.04	SRR548277	aerial
AT1G36390	27.62	SRR547531	aerial
AT1G36390	28.19	SRR847504	aerial
AT1G36390	31.64	SRR847503	aerial
AT1G36390	45.24	ERR274310	aerial
AT1G36390	37.82	SRR1207194	carpel
AT1G36390	40.45	SRR1207195	carpel
AT1G36390	12.67	SRR1049784	dark-grown seedling
AT1G36390	18.75	SRR493237	dark-grown seedling
AT1G36390	25.72	SRR1019436	dark-grown seedling
AT1G36390	26.23	SRR477075	dark-grown seedling
AT1G36390	27.14	SRR493238	dark-grown seedling
AT1G36390	27.22	SRR477076	dark-grown seedling
AT1G36390	29.2	SRR1019437	dark-grown seedling
AT1G36390	8.25	SRR446486	leaf
AT1G36390	10.99	SRR446033	leaf
AT1G36390	12.47	SRR446484	leaf
AT1G36390	12.78	SRR446040	leaf
AT1G36390	15.03	SRR446034	leaf
AT1G36390	15.4	SRR446039	leaf
AT1G36390	16.23	SRR446485	leaf
AT1G36390	18.18	SRR446487	leaf
AT1G36390	21.17	SRR446027	leaf
AT1G36390	24.58	SRR764885	leaf
AT1G36390	25.76	SRR446028	leaf
AT1G36390	32.26	SRR1159837	leaf
AT1G36390	33.12	SRR942022	leaf
AT1G36390	37.14	SRR924656	leaf
AT1G36390	37.2	SRR493097	leaf
AT1G36390	40.02	SRR493098	leaf
AT1G36390	49.43	SRR934391	leaf
AT1G36390	50.12	SRR314813	leaf
AT1G36390	55.24	SRR1159827	leaf
AT1G36390	57.17	SRR493101	leaf
AT1G36390	65.14	SRR1159821	leaf
AT1G36390	74.48	SRR493036	leaf
AT1G36390	81.28	SRR1105823	leaf
AT1G36390	89.6	SRR1105822	leaf
AT1G36390	0.41	SRR527165	light-grown seedling
AT1G36390	0.53	SRR527164	light-grown seedling
AT1G36390	2.7	SRR345562	light-grown seedling
AT1G36390	3	SRR070570	light-grown seedling
AT1G36390	3.07	SRR070571	light-grown seedling
AT1G36390	3.28	SRR345561	light-grown seedling
AT1G36390	12.45	SRR515073	light-grown seedling
AT1G36390	19.11	SRR797194	light-grown seedling
AT1G36390	21.12	SRR504181	light-grown seedling
AT1G36390	21.46	SRR515074	light-grown seedling
AT1G36390	24.13	SRR1019221	light-grown seedling
AT1G36390	25.48	SRR1001910	light-grown seedling
AT1G36390	29.36	SRR1001909	light-grown seedling
AT1G36390	29.9	SRR504180	light-grown seedling
AT1G36390	30.58	SRR584134	light-grown seedling
AT1G36390	33.13	SRR833246	light-grown seedling
AT1G36390	36.23	SRR797230	light-grown seedling
AT1G36390	36.46	SRR504179	light-grown seedling
AT1G36390	49.82	SRR653574	light-grown seedling
AT1G36390	52.22	SRR653575	light-grown seedling
AT1G36390	52.42	SRR653573	light-grown seedling
AT1G36390	52.56	SRR653566	light-grown seedling
AT1G36390	54.26	SRR653568	light-grown seedling
AT1G36390	54.37	SRR653564	light-grown seedling
AT1G36390	56.04	SRR653565	light-grown seedling
AT1G36390	58.01	SRR653567	light-grown seedling
AT1G36390	58.55	SRR394082	light-grown seedling
AT1G36390	58.96	SRR653569	light-grown seedling
AT1G36390	58.96	SRR653576	light-grown seedling
AT1G36390	59.41	SRR653563	light-grown seedling
AT1G36390	59.86	SRR584121	light-grown seedling
AT1G36390	60.43	SRR653572	light-grown seedling
AT1G36390	60.72	SRR584129	light-grown seedling
AT1G36390	60.87	SRR653561	light-grown seedling
AT1G36390	60.96	SRR653578	light-grown seedling
AT1G36390	63.17	SRR653562	light-grown seedling
AT1G36390	63.51	SRR653577	light-grown seedling
AT1G36390	66.2	SRR653570	light-grown seedling
AT1G36390	67.38	SRR653555	light-grown seedling
AT1G36390	68.34	SRR346553	light-grown seedling
AT1G36390	68.39	SRR653556	light-grown seedling
AT1G36390	71.57	SRR653557	light-grown seedling
AT1G36390	75	SRR346552	light-grown seedling
AT1G36390	75.98	SRR653571	light-grown seedling
AT1G36390	80.87	SRR584115	light-grown seedling
AT1G36390	0.06	SRR847501	pollen
AT1G36390	0.06	SRR847502	pollen
AT1G36390	31.96	SRR401418	receptacle
AT1G36390	35.31	SRR401416	receptacle
AT1G36390	35.54	SRR401421	receptacle
AT1G36390	35.87	SRR401415	receptacle
AT1G36390	36.85	SRR401419	receptacle
AT1G36390	38.1	SRR401417	receptacle
AT1G36390	39.64	SRR401413	receptacle
AT1G36390	42.32	SRR401414	receptacle
AT1G36390	43.88	SRR401420	receptacle
AT1G36390	7.46	SRR1046909	root
AT1G36390	9.18	SRR1046910	root
AT1G36390	9.3	SRR314814	root
AT1G36390	14.58	ERR274309	root
AT1G36390	14.92	SRR1524940	root
AT1G36390	16.4	SRR1524938	root
AT1G36390	18.8	SRR1524935	root
AT1G36390	1	SRR1260033	root apical meristem
AT1G36390	1.85	SRR1260032	root apical meristem
AT1G36390	5.14	SRR1261509	root apical meristem
AT1G36390	86.6	SRR949965	shoot apical meristem
AT1G36390	107.29	SRR949989	shoot apical meristem
AT1G36390	112.53	SRR949956	shoot apical meristem
AT1G36390	118.13	SRR949988	shoot apical meristem
AT1G36390	28.99	SRR314815	stage 12 inflorescence
AT1G36390	29.45	SRR800754	stage 12 inflorescence
AT1G36390	29.69	SRR800753	stage 12 inflorescence
AT5G07550	0	ERR274310	aerial
AT5G07550	0	SRR847503	aerial
AT5G07550	0	SRR847504	aerial
AT5G07550	0	SRR847505	aerial
AT5G07550	0	SRR847506	aerial
AT5G07550	4.26	SRR547531	aerial
AT5G07550	14.08	SRR548277	aerial
AT5G07550	1.51	SRR1207195	carpel
AT5G07550	2.86	SRR1207194	carpel
AT5G07550	0	SRR1019437	dark-grown seedling
AT5G07550	0	SRR1049784	dark-grown seedling
AT5G07550	0	SRR493238	dark-grown seedling
AT5G07550	0.1	SRR477075	dark-grown seedling
AT5G07550	0.13	SRR493237	dark-grown seedling
AT5G07550	0.17	SRR477076	dark-grown seedling
AT5G07550	0.43	SRR1019436	dark-grown seedling
AT5G07550	0	SRR1105822	leaf
AT5G07550	0	SRR1159821	leaf
AT5G07550	0	SRR1159827	leaf
AT5G07550	0	SRR1159837	leaf
AT5G07550	0	SRR314813	leaf
AT5G07550	0	SRR446027	leaf
AT5G07550	0	SRR446028	leaf
AT5G07550	0	SRR446033	leaf
AT5G07550	0	SRR446034	leaf
AT5G07550	0	SRR446039	leaf
AT5G07550	0	SRR446040	leaf
AT5G07550	0	SRR446484	leaf
AT5G07550	0	SRR446485	leaf
AT5G07550	0	SRR446486	leaf
AT5G07550	0	SRR446487	leaf
AT5G07550	0	SRR493036	leaf
AT5G07550	0	SRR493097	leaf
AT5G07550	0	SRR493098	leaf
AT5G07550	0	SRR493101	leaf
AT5G07550	0	SRR924656	leaf
AT5G07550	0	SRR934391	leaf
AT5G07550	0	SRR942022	leaf
AT5G07550	0.11	SRR1105823	leaf
AT5G07550	151.13	SRR764885	leaf
AT5G07550	0	SRR070570	light-grown seedling
AT5G07550	0	SRR070571	light-grown seedling
AT5G07550	0	SRR345561	light-grown seedling
AT5G07550	0	SRR345562	light-grown seedling
AT5G07550	0	SRR346553	light-grown seedling
AT5G07550	0	SRR515073	light-grown seedling
AT5G07550	0	SRR527164	light-grown seedling
AT5G07550	0	SRR527165	light-grown seedling
AT5G07550	0	SRR584121	light-grown seedling
AT5G07550	0	SRR653555	light-grown seedling
AT5G07550	0	SRR653556	light-grown seedling
AT5G07550	0	SRR653557	light-grown seedling
AT5G07550	0	SRR653561	light-grown seedling
AT5G07550	0	SRR653564	light-grown seedling
AT5G07550	0	SRR653566	light-grown seedling
AT5G07550	0	SRR653567	light-grown seedling
AT5G07550	0	SRR653568	light-grown seedling
AT5G07550	0	SRR653570	light-grown seedling
AT5G07550	0	SRR653571	light-grown seedling
AT5G07550	0	SRR653572	light-grown seedling
AT5G07550	0	SRR653573	light-grown seedling
AT5G07550	0	SRR653574	light-grown seedling
AT5G07550	0	SRR653575	light-grown seedling
AT5G07550	0	SRR653576	light-grown seedling
AT5G07550	0	SRR653577	light-grown seedling
AT5G07550	0	SRR653578	light-grown seedling
AT5G07550	0	SRR797194	light-grown seedling
AT5G07550	0	SRR833246	light-grown seedling
AT5G07550	0.07	SRR394082	light-grown seedling
AT5G07550	0.08	SRR504181	light-grown seedling
AT5G07550	0.08	SRR584129	light-grown seedling
AT5G07550	0.12	SRR1019221	light-grown seedling
AT5G07550	0.14	SRR504179	light-grown seedling
AT5G07550	0.14	SRR584115	light-grown seedling
AT5G07550	0.15	SRR584134	light-grown seedling
AT5G07550	0.17	SRR1001910	light-grown seedling
AT5G07550	0.19	SRR653562	light-grown seedling
AT5G07550	0.22	SRR653569	light-grown seedling
AT5G07550	0.23	SRR797230	light-grown seedling
AT5G07550	0.24	SRR653565	light-grown seedling
AT5G07550	0.35	SRR653563	light-grown seedling
AT5G07550	0.63	SRR504180	light-grown seedling
AT5G07550	0.73	SRR515074	light-grown seedling
AT5G07550	1.17	SRR1001909	light-grown seedling
AT5G07550	3.87	SRR346552	light-grown seedling
AT5G07550	0	SRR847501	pollen
AT5G07550	0	SRR847502	pollen
AT5G07550	0	SRR401413	receptacle
AT5G07550	0	SRR401414	receptacle
AT5G07550	0	SRR401415	receptacle
AT5G07550	0	SRR401416	receptacle
AT5G07550	0	SRR401417	receptacle
AT5G07550	0	SRR401418	receptacle
AT5G07550	0	SRR401419	receptacle
AT5G07550	0	SRR401420	receptacle
AT5G07550	0	SRR401421	receptacle
AT5G07550	0	SRR1046910	root
AT5G07550	0.21	SRR1524938	root
AT5G07550	0.24	SRR314814	root
AT5G07550	0.48	ERR274309	root
AT5G07550	0.5	SRR1046909	root
AT5G07550	0.55	SRR1524935	root
AT5G07550	1.48	SRR1524940	root
AT5G07550	0.64	SRR1260032	root apical meristem
AT5G07550	0.98	SRR1260033	root apical meristem
AT5G07550	1.59	SRR1261509	root apical meristem
AT5G07550	0	SRR949956	shoot apical meristem
AT5G07550	0	SRR949965	shoot apical meristem
AT5G07550	0	SRR949988	shoot apical meristem
AT5G07550	0	SRR949989	shoot apical meristem
AT5G07550	41.73	SRR314815	stage 12 inflorescence
AT5G07550	311.91	SRR800754	stage 12 inflorescence
AT5G07550	383.38	SRR800753	stage 12 inflorescence
AT5G07560	0	ERR274310	aerial
AT5G07560	0.06	SRR847503	aerial
AT5G07560	0.19	SRR847504	aerial
AT5G07560	0.26	SRR847505	aerial
AT5G07560	0.36	SRR847506	aerial
AT5G07560	1.18	SRR547531	aerial
AT5G07560	4.46	SRR548277	aerial
AT5G07560	0.27	SRR1207194	carpel
AT5G07560	0.32	SRR1207195	carpel
AT5G07560	0	SRR1049784	dark-grown seedling
AT5G07560	0	SRR477075	dark-grown seedling
AT5G07560	0.07	SRR477076	dark-grown seedling
AT5G07560	0.17	SRR493238	dark-grown seedling
AT5G07560	0.21	SRR493237	dark-grown seedling
AT5G07560	0.29	SRR1019437	dark-grown seedling
AT5G07560	0.31	SRR1019436	dark-grown seedling
AT5G07560	0	SRR1159821	leaf
AT5G07560	0	SRR446485	leaf
AT5G07560	0.04	SRR446033	leaf
AT5G07560	0.04	SRR446034	leaf
AT5G07560	0.07	SRR493097	leaf
AT5G07560	0.09	SRR446027	leaf
AT5G07560	0.11	SRR446028	leaf
AT5G07560	0.14	SRR934391	leaf
AT5G07560	0.15	SRR1105822	leaf
AT5G07560	0.18	SRR493098	leaf
AT5G07560	0.2	SRR493101	leaf
AT5G07560	0.23	SRR446487	leaf
AT5G07560	0.25	SRR446040	leaf
AT5G07560	0.26	SRR493036	leaf
AT5G07560	0.28	SRR1159827	leaf
AT5G07560	0.29	SRR924656	leaf
AT5G07560	0.3	SRR446039	leaf
AT5G07560	0.3	SRR446484	leaf
AT5G07560	0.36	SRR314813	leaf
AT5G07560	0.38	SRR446486	leaf
AT5G07560	0.46	SRR942022	leaf
AT5G07560	0.6	SRR1105823	leaf
AT5G07560	0.67	SRR1159837	leaf
AT5G07560	15.69	SRR764885	leaf
AT5G07560	0	SRR345562	light-grown seedling
AT5G07560	0	SRR346553	light-grown seedling
AT5G07560	0	SRR515074	light-grown seedling
AT5G07560	0	SRR527164	light-grown seedling
AT5G07560	0	SRR527165	light-grown seedling
AT5G07560	0	SRR584115	light-grown seedling
AT5G07560	0	SRR653565	light-grown seedling
AT5G07560	0	SRR653568	light-grown seedling
AT5G07560	0.04	SRR584121	light-grown seedling
AT5G07560	0.06	SRR345561	light-grown seedling
AT5G07560	0.08	SRR653562	light-grown seedling
AT5G07560	0.09	SRR070570	light-grown seedling
AT5G07560	0.1	SRR070571	light-grown seedling
AT5G07560	0.11	SRR797194	light-grown seedling
AT5G07560	0.14	SRR653572	light-grown seedling
AT5G07560	0.18	SRR833246	light-grown seedling
AT5G07560	0.2	SRR584129	light-grown seedling
AT5G07560	0.26	SRR653561	light-grown seedling
AT5G07560	0.29	SRR504180	light-grown seedling
AT5G07560	0.3	SRR394082	light-grown seedling
AT5G07560	0.34	SRR346552	light-grown seedling
AT5G07560	0.38	SRR653566	light-grown seedling
AT5G07560	0.38	SRR797230	light-grown seedling
AT5G07560	0.41	SRR653556	light-grown seedling
AT5G07560	0.45	SRR1019221	light-grown seedling
AT5G07560	0.45	SRR653569	light-grown seedling
AT5G07560	0.52	SRR653570	light-grown seedling
AT5G07560	0.53	SRR653578	light-grown seedling
AT5G07560	0.58	SRR653563	light-grown seedling
AT5G07560	0.6	SRR653567	light-grown seedling
AT5G07560	0.6	SRR653571	light-grown seedling
AT5G07560	0.66	SRR653564	light-grown seedling
AT5G07560	0.67	SRR653557	light-grown seedling
AT5G07560	0.77	SRR504181	light-grown seedling
AT5G07560	0.78	SRR653555	light-grown seedling
AT5G07560	0.81	SRR584134	light-grown seedling
AT5G07560	0.9	SRR504179	light-grown seedling
AT5G07560	0.93	SRR653575	light-grown seedling
AT5G07560	1.01	SRR653576	light-grown seedling
AT5G07560	1.14	SRR1001909	light-grown seedling
AT5G07560	1.17	SRR1001910	light-grown seedling
AT5G07560	1.21	SRR653577	light-grown seedling
AT5G07560	1.23	SRR515073	light-grown seedling
AT5G07560	1.29	SRR653574	light-grown seedling
AT5G07560	1.36	SRR653573	light-grown seedling
AT5G07560	0	SRR847501	pollen
AT5G07560	0	SRR847502	pollen
AT5G07560	0.52	SRR401417	receptacle
AT5G07560	0.54	SRR401413	receptacle
AT5G07560	0.7	SRR401415	receptacle
AT5G07560	0.9	SRR401420	receptacle
AT5G07560	0.98	SRR401419	receptacle
AT5G07560	1.02	SRR401414	receptacle
AT5G07560	1.16	SRR401416	receptacle
AT5G07560	1.29	SRR401418	receptacle
AT5G07560	1.93	SRR401421	receptacle
AT5G07560	0	SRR1046909	root
AT5G07560	0	SRR1046910	root
AT5G07560	0.09	SRR1524938	root
AT5G07560	0.13	SRR1524935	root
AT5G07560	0.14	ERR274309	root
AT5G07560	0.29	SRR1524940	root
AT5G07560	1.07	SRR314814	root
AT5G07560	0	SRR1260032	root apical meristem
AT5G07560	0	SRR1261509	root apical meristem
AT5G07560	0.03	SRR1260033	root apical meristem
AT5G07560	0	SRR949965	shoot apical meristem
AT5G07560	0.27	SRR949989	shoot apical meristem
AT5G07560	0.28	SRR949956	shoot apical meristem
AT5G07560	0.51	SRR949988	shoot apical meristem
AT5G07560	81.74	SRR800754	stage 12 inflorescence
AT5G07560	83.14	SRR314815	stage 12 inflorescence
AT5G07560	95.44	SRR800753	stage 12 inflorescence
AT5G07510	0	SRR847503	aerial
AT5G07510	0	SRR847504	aerial
AT5G07510	0	SRR847505	aerial
AT5G07510	0.07	ERR274310	aerial
AT5G07510	0.35	SRR847506	aerial
AT5G07510	1.92	SRR547531	aerial
AT5G07510	3.79	SRR548277	aerial
AT5G07510	0.21	SRR1207195	carpel
AT5G07510	0.33	SRR1207194	carpel
AT5G07510	0	SRR1019436	dark-grown seedling
AT5G07510	0	SRR1019437	dark-grown seedling
AT5G07510	0	SRR1049784	dark-grown seedling
AT5G07510	0	SRR477076	dark-grown seedling
AT5G07510	0	SRR493237	dark-grown seedling
AT5G07510	0	SRR493238	dark-grown seedling
AT5G07510	0.07	SRR477075	dark-grown seedling
AT5G07510	0	SRR1159821	leaf
AT5G07510	0	SRR1159827	leaf
AT5G07510	0	SRR1159837	leaf
AT5G07510	0	SRR446039	leaf
AT5G07510	0	SRR446485	leaf
AT5G07510	0	SRR446486	leaf
AT5G07510	0	SRR493036	leaf
AT5G07510	0	SRR493098	leaf
AT5G07510	0	SRR934391	leaf
AT5G07510	0.06	SRR446040	leaf
AT5G07510	0.06	SRR446487	leaf
AT5G07510	0.07	SRR314813	leaf
AT5G07510	0.07	SRR446034	leaf
AT5G07510	0.07	SRR446484	leaf
AT5G07510	0.09	SRR446028	leaf
AT5G07510	0.1	SRR924656	leaf
AT5G07510	0.13	SRR1105822	leaf
AT5G07510	0.13	SRR942022	leaf
AT5G07510	0.18	SRR493097	leaf
AT5G07510	0.25	SRR446033	leaf
AT5G07510	0.3	SRR1105823	leaf
AT5G07510	0.33	SRR493101	leaf
AT5G07510	0.43	SRR446027	leaf
AT5G07510	22.45	SRR764885	leaf
AT5G07510	0	SRR070570	light-grown seedling
AT5G07510	0	SRR070571	light-grown seedling
AT5G07510	0	SRR1001909	light-grown seedling
AT5G07510	0	SRR1001910	light-grown seedling
AT5G07510	0	SRR1019221	light-grown seedling
AT5G07510	0	SRR345561	light-grown seedling
AT5G07510	0	SRR345562	light-grown seedling
AT5G07510	0	SRR346553	light-grown seedling
AT5G07510	0	SRR515074	light-grown seedling
AT5G07510	0	SRR527164	light-grown seedling
AT5G07510	0	SRR527165	light-grown seedling
AT5G07510	0	SRR584115	light-grown seedling
AT5G07510	0	SRR584121	light-grown seedling
AT5G07510	0	SRR584129	light-grown seedling
AT5G07510	0	SRR653556	light-grown seedling
AT5G07510	0	SRR653557	light-grown seedling
AT5G07510	0	SRR653561	light-grown seedling
AT5G07510	0	SRR653562	light-grown seedling
AT5G07510	0	SRR653563	light-grown seedling
AT5G07510	0	SRR653564	light-grown seedling
AT5G07510	0	SRR653565	light-grown seedling
AT5G07510	0	SRR653566	light-grown seedling
AT5G07510	0	SRR653567	light-grown seedling
AT5G07510	0	SRR653568	light-grown seedling
AT5G07510	0	SRR653570	light-grown seedling
AT5G07510	0	SRR653571	light-grown seedling
AT5G07510	0	SRR653572	light-grown seedling
AT5G07510	0	SRR653573	light-grown seedling
AT5G07510	0	SRR653574	light-grown seedling
AT5G07510	0	SRR653575	light-grown seedling
AT5G07510	0	SRR653576	light-grown seedling
AT5G07510	0	SRR653577	light-grown seedling
AT5G07510	0	SRR653578	light-grown seedling
AT5G07510	0	SRR797194	light-grown seedling
AT5G07510	0	SRR797230	light-grown seedling
AT5G07510	0	SRR833246	light-grown seedling
AT5G07510	0.05	SRR394082	light-grown seedling
AT5G07510	0.1	SRR504180	light-grown seedling
AT5G07510	0.12	SRR584134	light-grown seedling
AT5G07510	0.15	SRR653569	light-grown seedling
AT5G07510	0.16	SRR653555	light-grown seedling
AT5G07510	0.22	SRR346552	light-grown seedling
AT5G07510	0.24	SRR504181	light-grown seedling
AT5G07510	0.28	SRR504179	light-grown seedling
AT5G07510	0.4	SRR515073	light-grown seedling
AT5G07510	0	SRR847501	pollen
AT5G07510	0	SRR847502	pollen
AT5G07510	0	SRR401417	receptacle
AT5G07510	0	SRR401419	receptacle
AT5G07510	0	SRR401420	receptacle
AT5G07510	0.1	SRR401418	receptacle
AT5G07510	0.25	SRR401421	receptacle
AT5G07510	0.35	SRR401416	receptacle
AT5G07510	0.39	SRR401414	receptacle
AT5G07510	0.44	SRR401413	receptacle
AT5G07510	0.5	SRR401415	receptacle
AT5G07510	0	SRR1046909	root
AT5G07510	0	SRR1046910	root
AT5G07510	0	SRR1524938	root
AT5G07510	0	SRR1524940	root
AT5G07510	0.08	ERR274309	root
AT5G07510	0.08	SRR314814	root
AT5G07510	0.11	SRR1524935	root
AT5G07510	0	SRR1260032	root apical meristem
AT5G07510	0.11	SRR1261509	root apical meristem
AT5G07510	0.23	SRR1260033	root apical meristem
AT5G07510	0	SRR949956	shoot apical meristem
AT5G07510	0	SRR949965	shoot apical meristem
AT5G07510	0	SRR949988	shoot apical meristem
AT5G07510	0.87	SRR949989	shoot apical meristem
AT5G07510	68.77	SRR314815	stage 12 inflorescence
AT5G07510	171.93	SRR800754	stage 12 inflorescence
AT5G07510	178.39	SRR800753	stage 12 inflorescence
AT5G07540	0	ERR274310	aerial
AT5G07540	0	SRR847503	aerial
AT5G07540	0	SRR847504	aerial
AT5G07540	0	SRR847505	aerial
AT5G07540	0	SRR847506	aerial
AT5G07540	0.33	SRR548277	aerial
AT5G07540	0.41	SRR547531	aerial
AT5G07540	0.18	SRR1207195	carpel
AT5G07540	0.21	SRR1207194	carpel
AT5G07540	0	SRR1019436	dark-grown seedling
AT5G07540	0	SRR1019437	dark-grown seedling
AT5G07540	0	SRR1049784	dark-grown seedling
AT5G07540	0	SRR477075	dark-grown seedling
AT5G07540	0	SRR477076	dark-grown seedling
AT5G07540	0	SRR493237	dark-grown seedling
AT5G07540	0	SRR493238	dark-grown seedling
AT5G07540	0	SRR1105822	leaf
AT5G07540	0	SRR1105823	leaf
AT5G07540	0	SRR1159821	leaf
AT5G07540	0	SRR1159827	leaf
AT5G07540	0	SRR1159837	leaf
AT5G07540	0	SRR314813	leaf
AT5G07540	0	SRR446027	leaf
AT5G07540	0	SRR446028	leaf
AT5G07540	0	SRR446033	leaf
AT5G07540	0	SRR446034	leaf
AT5G07540	0	SRR446040	leaf
AT5G07540	0	SRR446484	leaf
AT5G07540	0	SRR446485	leaf
AT5G07540	0	SRR446487	leaf
AT5G07540	0	SRR493036	leaf
AT5G07540	0	SRR493097	leaf
AT5G07540	0	SRR493098	leaf
AT5G07540	0	SRR493101	leaf
AT5G07540	0	SRR924656	leaf
AT5G07540	0	SRR934391	leaf
AT5G07540	0.05	SRR446486	leaf
AT5G07540	0.1	SRR942022	leaf
AT5G07540	0.58	SRR446039	leaf
AT5G07540	9.79	SRR764885	leaf
AT5G07540	0	SRR070570	light-grown seedling
AT5G07540	0	SRR070571	light-grown seedling
AT5G07540	0	SRR1001909	light-grown seedling
AT5G07540	0	SRR1001910	light-grown seedling
AT5G07540	0	SRR1019221	light-grown seedling
AT5G07540	0	SRR345561	light-grown seedling
AT5G07540	0	SRR345562	light-grown seedling
AT5G07540	0	SRR346552	light-grown seedling
AT5G07540	0	SRR346553	light-grown seedling
AT5G07540	0	SRR394082	light-grown seedling
AT5G07540	0	SRR515073	light-grown seedling
AT5G07540	0	SRR515074	light-grown seedling
AT5G07540	0	SRR527164	light-grown seedling
AT5G07540	0	SRR527165	light-grown seedling
AT5G07540	0	SRR584115	light-grown seedling
AT5G07540	0	SRR584121	light-grown seedling
AT5G07540	0	SRR584129	light-grown seedling
AT5G07540	0	SRR584134	light-grown seedling
AT5G07540	0	SRR653555	light-grown seedling
AT5G07540	0	SRR653556	light-grown seedling
AT5G07540	0	SRR653557	light-grown seedling
AT5G07540	0	SRR653561	light-grown seedling
AT5G07540	0	SRR653562	light-grown seedling
AT5G07540	0	SRR653563	light-grown seedling
AT5G07540	0	SRR653564	light-grown seedling
AT5G07540	0	SRR653565	light-grown seedling
AT5G07540	0	SRR653566	light-grown seedling
AT5G07540	0	SRR653567	light-grown seedling
AT5G07540	0	SRR653568	light-grown seedling
AT5G07540	0	SRR653569	light-grown seedling
AT5G07540	0	SRR653570	light-grown seedling
AT5G07540	0	SRR653571	light-grown seedling
AT5G07540	0	SRR653572	light-grown seedling
AT5G07540	0	SRR653573	light-grown seedling
AT5G07540	0	SRR653574	light-grown seedling
AT5G07540	0	SRR653575	light-grown seedling
AT5G07540	0	SRR653576	light-grown seedling
AT5G07540	0	SRR653577	light-grown seedling
AT5G07540	0	SRR653578	light-grown seedling
AT5G07540	0	SRR797194	light-grown seedling
AT5G07540	0	SRR797230	light-grown seedling
AT5G07540	0	SRR833246	light-grown seedling
AT5G07540	0.22	SRR504180	light-grown seedling
AT5G07540	0.3	SRR504181	light-grown seedling
AT5G07540	0.43	SRR504179	light-grown seedling
AT5G07540	0	SRR847501	pollen
AT5G07540	0	SRR847502	pollen
AT5G07540	0	SRR401413	receptacle
AT5G07540	0	SRR401414	receptacle
AT5G07540	0	SRR401415	receptacle
AT5G07540	0	SRR401416	receptacle
AT5G07540	0	SRR401417	receptacle
AT5G07540	0	SRR401418	receptacle
AT5G07540	0	SRR401419	receptacle
AT5G07540	0	SRR401420	receptacle
AT5G07540	0	SRR401421	receptacle
AT5G07540	0	ERR274309	root
AT5G07540	0	SRR1046909	root
AT5G07540	0	SRR1046910	root
AT5G07540	0	SRR1524935	root
AT5G07540	0	SRR1524938	root
AT5G07540	0	SRR314814	root
AT5G07540	0.12	SRR1524940	root
AT5G07540	0	SRR1260032	root apical meristem
AT5G07540	0	SRR1261509	root apical meristem
AT5G07540	0.03	SRR1260033	root apical meristem
AT5G07540	0	SRR949956	shoot apical meristem
AT5G07540	0	SRR949965	shoot apical meristem
AT5G07540	0	SRR949988	shoot apical meristem
AT5G07540	0	SRR949989	shoot apical meristem
AT5G07540	30.06	SRR314815	stage 12 inflorescence
AT5G07540	171.04	SRR800753	stage 12 inflorescence
AT5G07540	175.63	SRR800754	stage 12 inflorescence
AT2G05440	0.65	SRR847503	aerial
AT2G05440	1.21	SRR847505	aerial
AT2G05440	1.27	SRR847504	aerial
AT2G05440	1.31	SRR847506	aerial
AT2G05440	8.6	SRR548277	aerial
AT2G05440	18.54	SRR547531	aerial
AT2G05440	294.85	ERR274310	aerial
AT2G05440	0	SRR1207194	carpel
AT2G05440	0.08	SRR1207195	carpel
AT2G05440	1.29	SRR1049784	dark-grown seedling
AT2G05440	4.56	SRR1019436	dark-grown seedling
AT2G05440	5.72	SRR1019437	dark-grown seedling
AT2G05440	9.37	SRR477075	dark-grown seedling
AT2G05440	9.82	SRR477076	dark-grown seedling
AT2G05440	334.65	SRR493237	dark-grown seedling
AT2G05440	398.7	SRR493238	dark-grown seedling
AT2G05440	0.34	SRR446486	leaf
AT2G05440	0.75	SRR446484	leaf
AT2G05440	0.92	SRR493101	leaf
AT2G05440	1.12	SRR924656	leaf
AT2G05440	2.8	SRR446028	leaf
AT2G05440	2.85	SRR1159827	leaf
AT2G05440	3.56	SRR1159837	leaf
AT2G05440	3.7	SRR493098	leaf
AT2G05440	4.8	SRR493097	leaf
AT2G05440	5.11	SRR446485	leaf
AT2G05440	8.44	SRR493036	leaf
AT2G05440	9.35	SRR446487	leaf
AT2G05440	9.57	SRR314813	leaf
AT2G05440	9.78	SRR446027	leaf
AT2G05440	14.81	SRR446039	leaf
AT2G05440	17.29	SRR934391	leaf
AT2G05440	24.44	SRR1105822	leaf
AT2G05440	27.35	SRR446034	leaf
AT2G05440	33.55	SRR1105823	leaf
AT2G05440	35.6	SRR764885	leaf
AT2G05440	36.22	SRR446033	leaf
AT2G05440	40.07	SRR1159821	leaf
AT2G05440	55.87	SRR942022	leaf
AT2G05440	81.01	SRR446040	leaf
AT2G05440	4.01	SRR527164	light-grown seedling
AT2G05440	4.24	SRR527165	light-grown seedling
AT2G05440	13.39	SRR504179	light-grown seedling
AT2G05440	30.45	SRR504180	light-grown seedling
AT2G05440	35.89	SRR504181	light-grown seedling
AT2G05440	47.53	SRR394082	light-grown seedling
AT2G05440	59.92	SRR346552	light-grown seedling
AT2G05440	96.84	SRR346553	light-grown seedling
AT2G05440	105.95	SRR797194	light-grown seedling
AT2G05440	214.31	SRR584121	light-grown seedling
AT2G05440	368.45	SRR797230	light-grown seedling
AT2G05440	369.79	SRR345562	light-grown seedling
AT2G05440	386.73	SRR070571	light-grown seedling
AT2G05440	388.5	SRR584115	light-grown seedling
AT2G05440	434.01	SRR070570	light-grown seedling
AT2G05440	446.96	SRR833246	light-grown seedling
AT2G05440	501.14	SRR584134	light-grown seedling
AT2G05440	516.14	SRR653565	light-grown seedling
AT2G05440	520.28	SRR584129	light-grown seedling
AT2G05440	533.21	SRR1001909	light-grown seedling
AT2G05440	553.01	SRR653570	light-grown seedling
AT2G05440	553.17	SRR653572	light-grown seedling
AT2G05440	559.06	SRR653562	light-grown seedling
AT2G05440	560.93	SRR653568	light-grown seedling
AT2G05440	591.37	SRR1001910	light-grown seedling
AT2G05440	599.63	SRR653571	light-grown seedling
AT2G05440	604.12	SRR653563	light-grown seedling
AT2G05440	609.23	SRR653564	light-grown seedling
AT2G05440	611.79	SRR653561	light-grown seedling
AT2G05440	617.05	SRR653566	light-grown seedling
AT2G05440	621.63	SRR515073	light-grown seedling
AT2G05440	622.13	SRR515074	light-grown seedling
AT2G05440	667.72	SRR653567	light-grown seedling
AT2G05440	712.77	SRR653569	light-grown seedling
AT2G05440	728.07	SRR653575	light-grown seedling
AT2G05440	736.54	SRR653578	light-grown seedling
AT2G05440	754.79	SRR653556	light-grown seedling
AT2G05440	777.28	SRR653576	light-grown seedling
AT2G05440	824.82	SRR653574	light-grown seedling
AT2G05440	835.55	SRR653555	light-grown seedling
AT2G05440	859.41	SRR653557	light-grown seedling
AT2G05440	895.34	SRR653573	light-grown seedling
AT2G05440	1054.54	SRR653577	light-grown seedling
AT2G05440	1958.15	SRR345561	light-grown seedling
AT2G05440	2423.4	SRR1019221	light-grown seedling
AT2G05440	0	SRR847501	pollen
AT2G05440	0	SRR847502	pollen
AT2G05440	0	SRR401413	receptacle
AT2G05440	0	SRR401414	receptacle
AT2G05440	0	SRR401416	receptacle
AT2G05440	0	SRR401417	receptacle
AT2G05440	0	SRR401418	receptacle
AT2G05440	0	SRR401419	receptacle
AT2G05440	0	SRR401420	receptacle
AT2G05440	0	SRR401421	receptacle
AT2G05440	0.18	SRR401415	receptacle
AT2G05440	4064.4	SRR314814	root
AT2G05440	4628.41	SRR1524940	root
AT2G05440	4854.91	SRR1524935	root
AT2G05440	5737.43	SRR1524938	root
AT2G05440	12707	ERR274309	root
AT2G05440	25461.6	SRR1046910	root
AT2G05440	32096.8	SRR1046909	root
AT2G05440	4.95	SRR1261509	root apical meristem
AT2G05440	109.96	SRR1260032	root apical meristem
AT2G05440	409.56	SRR1260033	root apical meristem
AT2G05440	0	SRR949988	shoot apical meristem
AT2G05440	1.81	SRR949989	shoot apical meristem
AT2G05440	13.45	SRR949956	shoot apical meristem
AT2G05440	34.23	SRR949965	shoot apical meristem
AT2G05440	0	SRR314815	stage 12 inflorescence
AT2G05440	0	SRR800753	stage 12 inflorescence
AT2G05440	0	SRR800754	stage 12 inflorescence
AT4G38680	30.95	SRR547531	aerial
AT4G38680	87.95	SRR548277	aerial
AT4G38680	128.41	SRR847503	aerial
AT4G38680	150.58	SRR847505	aerial
AT4G38680	166.47	SRR847506	aerial
AT4G38680	169.01	SRR847504	aerial
AT4G38680	171.11	ERR274310	aerial
AT4G38680	310.59	SRR1207195	carpel
AT4G38680	363.71	SRR1207194	carpel
AT4G38680	22.59	SRR1049784	dark-grown seedling
AT4G38680	94.4	SRR477075	dark-grown seedling
AT4G38680	99.87	SRR477076	dark-grown seedling
AT4G38680	143.22	SRR1019436	dark-grown seedling
AT4G38680	149.47	SRR493237	dark-grown seedling
AT4G38680	153.63	SRR1019437	dark-grown seedling
AT4G38680	162.92	SRR493238	dark-grown seedling
AT4G38680	27.66	SRR934391	leaf
AT4G38680	47.14	SRR1159821	leaf
AT4G38680	49.67	SRR1159837	leaf
AT4G38680	57.09	SRR446027	leaf
AT4G38680	60.26	SRR764885	leaf
AT4G38680	62.14	SRR942022	leaf
AT4G38680	62.6	SRR493101	leaf
AT4G38680	62.81	SRR314813	leaf
AT4G38680	64.57	SRR493097	leaf
AT4G38680	66.04	SRR493036	leaf
AT4G38680	69.09	SRR493098	leaf
AT4G38680	71.88	SRR1159827	leaf
AT4G38680	76.74	SRR446039	leaf
AT4G38680	78.81	SRR1105822	leaf
AT4G38680	100.17	SRR446028	leaf
AT4G38680	111.96	SRR1105823	leaf
AT4G38680	125.24	SRR446033	leaf
AT4G38680	135.07	SRR446034	leaf
AT4G38680	164.33	SRR924656	leaf
AT4G38680	189.15	SRR446040	leaf
AT4G38680	278.94	SRR446486	leaf
AT4G38680	281.6	SRR446484	leaf
AT4G38680	339.98	SRR446485	leaf
AT4G38680	350.56	SRR446487	leaf
AT4G38680	7.45	SRR527165	light-grown seedling
AT4G38680	8.06	SRR527164	light-grown seedling
AT4G38680	39.17	SRR797194	light-grown seedling
AT4G38680	52.13	SRR584115	light-grown seedling
AT4G38680	58.07	SRR833246	light-grown seedling
AT4G38680	58.59	SRR504179	light-grown seedling
AT4G38680	62.4	SRR584121	light-grown seedling
AT4G38680	65.13	SRR1019221	light-grown seedling
AT4G38680	67.97	SRR070571	light-grown seedling
AT4G38680	71.08	SRR346552	light-grown seedling
AT4G38680	71.29	SRR797230	light-grown seedling
AT4G38680	73.59	SRR346553	light-grown seedling
AT4G38680	76.12	SRR070570	light-grown seedling
AT4G38680	85.12	SRR584129	light-grown seedling
AT4G38680	90.7	SRR584134	light-grown seedling
AT4G38680	93.53	SRR394082	light-grown seedling
AT4G38680	99.38	SRR504181	light-grown seedling
AT4G38680	112.52	SRR653567	light-grown seedling
AT4G38680	116.91	SRR653555	light-grown seedling
AT4G38680	118.85	SRR345561	light-grown seedling
AT4G38680	118.99	SRR653556	light-grown seedling
AT4G38680	123.77	SRR1001909	light-grown seedling
AT4G38680	125.41	SRR653569	light-grown seedling
AT4G38680	127.4	SRR653557	light-grown seedling
AT4G38680	128.63	SRR653568	light-grown seedling
AT4G38680	130.26	SRR653565	light-grown seedling
AT4G38680	132.27	SRR653564	light-grown seedling
AT4G38680	132.66	SRR653566	light-grown seedling
AT4G38680	135.96	SRR653571	light-grown seedling
AT4G38680	144.21	SRR653570	light-grown seedling
AT4G38680	145.18	SRR653572	light-grown seedling
AT4G38680	145.55	SRR1001910	light-grown seedling
AT4G38680	146.75	SRR653575	light-grown seedling
AT4G38680	149.91	SRR653574	light-grown seedling
AT4G38680	156.84	SRR653576	light-grown seedling
AT4G38680	158.94	SRR504180	light-grown seedling
AT4G38680	161.82	SRR653573	light-grown seedling
AT4G38680	163.05	SRR653561	light-grown seedling
AT4G38680	168.08	SRR653562	light-grown seedling
AT4G38680	170.56	SRR653578	light-grown seedling
AT4G38680	172.18	SRR653563	light-grown seedling
AT4G38680	181.45	SRR653577	light-grown seedling
AT4G38680	191.88	SRR515074	light-grown seedling
AT4G38680	317.8	SRR515073	light-grown seedling
AT4G38680	739.08	SRR345562	light-grown seedling
AT4G38680	0.67	SRR847502	pollen
AT4G38680	0.82	SRR847501	pollen
AT4G38680	135.49	SRR401414	receptacle
AT4G38680	137.67	SRR401417	receptacle
AT4G38680	142.09	SRR401416	receptacle
AT4G38680	142.84	SRR401418	receptacle
AT4G38680	142.96	SRR401415	receptacle
AT4G38680	143.98	SRR401413	receptacle
AT4G38680	144.69	SRR401420	receptacle
AT4G38680	150.61	SRR401419	receptacle
AT4G38680	153.59	SRR401421	receptacle
AT4G38680	84.17	SRR314814	root
AT4G38680	147.14	SRR1524938	root
AT4G38680	151.21	SRR1524940	root
AT4G38680	185.68	SRR1524935	root
AT4G38680	201.07	ERR274309	root
AT4G38680	236.61	SRR1046909	root
AT4G38680	242.15	SRR1046910	root
AT4G38680	227.08	SRR1261509	root apical meristem
AT4G38680	868.04	SRR1260032	root apical meristem
AT4G38680	1673.91	SRR1260033	root apical meristem
AT4G38680	72.79	SRR949989	shoot apical meristem
AT4G38680	85.52	SRR949988	shoot apical meristem
AT4G38680	154.13	SRR949965	shoot apical meristem
AT4G38680	278.67	SRR949956	shoot apical meristem
AT4G38680	87.96	SRR314815	stage 12 inflorescence
AT4G38680	278.24	SRR800753	stage 12 inflorescence
AT4G38680	364.41	SRR800754	stage 12 inflorescence
AT2G21060	11.16	SRR547531	aerial
AT2G21060	28.12	SRR548277	aerial
AT2G21060	42.97	SRR847505	aerial
AT2G21060	46	SRR847506	aerial
AT2G21060	69.77	SRR847503	aerial
AT2G21060	79.5	SRR847504	aerial
AT2G21060	88.53	ERR274310	aerial
AT2G21060	250.16	SRR1207195	carpel
AT2G21060	301.76	SRR1207194	carpel
AT2G21060	5.41	SRR1049784	dark-grown seedling
AT2G21060	72.78	SRR477076	dark-grown seedling
AT2G21060	72.96	SRR477075	dark-grown seedling
AT2G21060	85.79	SRR1019436	dark-grown seedling
AT2G21060	100.95	SRR1019437	dark-grown seedling
AT2G21060	125.34	SRR493237	dark-grown seedling
AT2G21060	129.74	SRR493238	dark-grown seedling
AT2G21060	12.51	SRR764885	leaf
AT2G21060	13.04	SRR1159837	leaf
AT2G21060	14.31	SRR1159821	leaf
AT2G21060	14.95	SRR493101	leaf
AT2G21060	15.9	SRR934391	leaf
AT2G21060	17.98	SRR942022	leaf
AT2G21060	18.96	SRR1105822	leaf
AT2G21060	19.26	SRR446028	leaf
AT2G21060	20.16	SRR1159827	leaf
AT2G21060	21.69	SRR493098	leaf
AT2G21060	22.06	SRR446039	leaf
AT2G21060	23.31	SRR493036	leaf
AT2G21060	25.38	SRR493097	leaf
AT2G21060	26.32	SRR1105823	leaf
AT2G21060	27.04	SRR446027	leaf
AT2G21060	40.49	SRR314813	leaf
AT2G21060	44.1	SRR446033	leaf
AT2G21060	47.91	SRR446034	leaf
AT2G21060	61.81	SRR446040	leaf
AT2G21060	83.83	SRR924656	leaf
AT2G21060	86.57	SRR446484	leaf
AT2G21060	94.64	SRR446486	leaf
AT2G21060	124.35	SRR446487	leaf
AT2G21060	142.83	SRR446485	leaf
AT2G21060	0.91	SRR527165	light-grown seedling
AT2G21060	1.19	SRR527164	light-grown seedling
AT2G21060	16.63	SRR797194	light-grown seedling
AT2G21060	18.37	SRR346552	light-grown seedling
AT2G21060	20.73	SRR346553	light-grown seedling
AT2G21060	22.04	SRR1019221	light-grown seedling
AT2G21060	22.72	SRR504179	light-grown seedling
AT2G21060	23.96	SRR653562	light-grown seedling
AT2G21060	24.38	SRR833246	light-grown seedling
AT2G21060	27.91	SRR653563	light-grown seedling
AT2G21060	28.42	SRR653561	light-grown seedling
AT2G21060	28.69	SRR584115	light-grown seedling
AT2G21060	32.26	SRR504181	light-grown seedling
AT2G21060	35.15	SRR584121	light-grown seedling
AT2G21060	36.1	SRR1001909	light-grown seedling
AT2G21060	36.79	SRR797230	light-grown seedling
AT2G21060	37.99	SRR653566	light-grown seedling
AT2G21060	39.91	SRR653565	light-grown seedling
AT2G21060	41	SRR653555	light-grown seedling
AT2G21060	41.71	SRR1001910	light-grown seedling
AT2G21060	42.29	SRR653557	light-grown seedling
AT2G21060	42.66	SRR653564	light-grown seedling
AT2G21060	43.6	SRR653556	light-grown seedling
AT2G21060	46.48	SRR394082	light-grown seedling
AT2G21060	47.73	SRR653576	light-grown seedling
AT2G21060	47.8	SRR653571	light-grown seedling
AT2G21060	48.36	SRR653570	light-grown seedling
AT2G21060	51.71	SRR653572	light-grown seedling
AT2G21060	52.05	SRR504180	light-grown seedling
AT2G21060	54.27	SRR584129	light-grown seedling
AT2G21060	54.61	SRR653578	light-grown seedling
AT2G21060	55.63	SRR070571	light-grown seedling
AT2G21060	55.68	SRR653569	light-grown seedling
AT2G21060	58.66	SRR653568	light-grown seedling
AT2G21060	58.81	SRR653567	light-grown seedling
AT2G21060	59.97	SRR584134	light-grown seedling
AT2G21060	61.21	SRR070570	light-grown seedling
AT2G21060	61.21	SRR653577	light-grown seedling
AT2G21060	65.48	SRR653573	light-grown seedling
AT2G21060	67.11	SRR653575	light-grown seedling
AT2G21060	67.69	SRR653574	light-grown seedling
AT2G21060	161.36	SRR515074	light-grown seedling
AT2G21060	194.74	SRR345561	light-grown seedling
AT2G21060	231.47	SRR515073	light-grown seedling
AT2G21060	378.17	SRR345562	light-grown seedling
AT2G21060	0.3	SRR847501	pollen
AT2G21060	0.44	SRR847502	pollen
AT2G21060	143.97	SRR401414	receptacle
AT2G21060	143.99	SRR401415	receptacle
AT2G21060	145.49	SRR401413	receptacle
AT2G21060	145.64	SRR401420	receptacle
AT2G21060	150.07	SRR401417	receptacle
AT2G21060	150.69	SRR401419	receptacle
AT2G21060	150.77	SRR401421	receptacle
AT2G21060	153.66	SRR401418	receptacle
AT2G21060	156.77	SRR401416	receptacle
AT2G21060	60.98	SRR1524940	root
AT2G21060	64.41	SRR1524938	root
AT2G21060	72.5	SRR314814	root
AT2G21060	76.67	SRR1524935	root
AT2G21060	103.82	SRR1046910	root
AT2G21060	117.98	SRR1046909	root
AT2G21060	186.83	ERR274309	root
AT2G21060	230.36	SRR1260032	root apical meristem
AT2G21060	253.74	SRR1261509	root apical meristem
AT2G21060	533.01	SRR1260033	root apical meristem
AT2G21060	18.43	SRR949989	shoot apical meristem
AT2G21060	28.82	SRR949988	shoot apical meristem
AT2G21060	51.53	SRR949965	shoot apical meristem
AT2G21060	67.5	SRR949956	shoot apical meristem
AT2G21060	86.99	SRR314815	stage 12 inflorescence
AT2G21060	173.29	SRR800753	stage 12 inflorescence
AT2G21060	221.13	SRR800754	stage 12 inflorescence
AT5G07530	0	ERR274310	aerial
AT5G07530	0	SRR847503	aerial
AT5G07530	0	SRR847504	aerial
AT5G07530	0	SRR847506	aerial
AT5G07530	0.05	SRR847505	aerial
AT5G07530	4.09	SRR547531	aerial
AT5G07530	9.01	SRR548277	aerial
AT5G07530	1.61	SRR1207195	carpel
AT5G07530	2.64	SRR1207194	carpel
AT5G07530	0	SRR1019436	dark-grown seedling
AT5G07530	0	SRR1049784	dark-grown seedling
AT5G07530	0	SRR477075	dark-grown seedling
AT5G07530	0	SRR477076	dark-grown seedling
AT5G07530	0	SRR493237	dark-grown seedling
AT5G07530	0	SRR493238	dark-grown seedling
AT5G07530	0.14	SRR1019437	dark-grown seedling
AT5G07530	0	SRR1105823	leaf
AT5G07530	0	SRR1159821	leaf
AT5G07530	0	SRR1159837	leaf
AT5G07530	0	SRR314813	leaf
AT5G07530	0	SRR446027	leaf
AT5G07530	0	SRR446028	leaf
AT5G07530	0	SRR446033	leaf
AT5G07530	0	SRR446034	leaf
AT5G07530	0	SRR446039	leaf
AT5G07530	0	SRR446040	leaf
AT5G07530	0	SRR446485	leaf
AT5G07530	0	SRR446486	leaf
AT5G07530	0	SRR446487	leaf
AT5G07530	0	SRR493036	leaf
AT5G07530	0	SRR493097	leaf
AT5G07530	0	SRR493098	leaf
AT5G07530	0	SRR493101	leaf
AT5G07530	0	SRR924656	leaf
AT5G07530	0	SRR934391	leaf
AT5G07530	0.02	SRR446484	leaf
AT5G07530	0.08	SRR1159827	leaf
AT5G07530	0.11	SRR1105822	leaf
AT5G07530	0.14	SRR942022	leaf
AT5G07530	26.07	SRR764885	leaf
AT5G07530	0	SRR070571	light-grown seedling
AT5G07530	0	SRR1001909	light-grown seedling
AT5G07530	0	SRR1001910	light-grown seedling
AT5G07530	0	SRR1019221	light-grown seedling
AT5G07530	0	SRR345561	light-grown seedling
AT5G07530	0	SRR345562	light-grown seedling
AT5G07530	0	SRR346553	light-grown seedling
AT5G07530	0	SRR394082	light-grown seedling
AT5G07530	0	SRR515073	light-grown seedling
AT5G07530	0	SRR515074	light-grown seedling
AT5G07530	0	SRR527164	light-grown seedling
AT5G07530	0	SRR527165	light-grown seedling
AT5G07530	0	SRR584115	light-grown seedling
AT5G07530	0	SRR584129	light-grown seedling
AT5G07530	0	SRR584134	light-grown seedling
AT5G07530	0	SRR653555	light-grown seedling
AT5G07530	0	SRR653557	light-grown seedling
AT5G07530	0	SRR653561	light-grown seedling
AT5G07530	0	SRR653562	light-grown seedling
AT5G07530	0	SRR653563	light-grown seedling
AT5G07530	0	SRR653564	light-grown seedling
AT5G07530	0	SRR653565	light-grown seedling
AT5G07530	0	SRR653566	light-grown seedling
AT5G07530	0	SRR653567	light-grown seedling
AT5G07530	0	SRR653568	light-grown seedling
AT5G07530	0	SRR653570	light-grown seedling
AT5G07530	0	SRR653571	light-grown seedling
AT5G07530	0	SRR653572	light-grown seedling
AT5G07530	0	SRR653573	light-grown seedling
AT5G07530	0	SRR653574	light-grown seedling
AT5G07530	0	SRR653575	light-grown seedling
AT5G07530	0	SRR653576	light-grown seedling
AT5G07530	0	SRR653577	light-grown seedling
AT5G07530	0	SRR653578	light-grown seedling
AT5G07530	0	SRR797194	light-grown seedling
AT5G07530	0.01	SRR833246	light-grown seedling
AT5G07530	0.02	SRR584121	light-grown seedling
AT5G07530	0.02	SRR797230	light-grown seedling
AT5G07530	0.05	SRR653556	light-grown seedling
AT5G07530	0.05	SRR653569	light-grown seedling
AT5G07530	0.06	SRR070570	light-grown seedling
AT5G07530	0.17	SRR504180	light-grown seedling
AT5G07530	0.44	SRR504179	light-grown seedling
AT5G07530	0.46	SRR504181	light-grown seedling
AT5G07530	1.43	SRR346552	light-grown seedling
AT5G07530	0	SRR847501	pollen
AT5G07530	0	SRR847502	pollen
AT5G07530	0	SRR401413	receptacle
AT5G07530	0	SRR401414	receptacle
AT5G07530	0	SRR401415	receptacle
AT5G07530	0	SRR401416	receptacle
AT5G07530	0	SRR401417	receptacle
AT5G07530	0	SRR401418	receptacle
AT5G07530	0	SRR401419	receptacle
AT5G07530	0	SRR401420	receptacle
AT5G07530	0	SRR401421	receptacle
AT5G07530	0	ERR274309	root
AT5G07530	0	SRR1046909	root
AT5G07530	0	SRR1046910	root
AT5G07530	0.08	SRR1524935	root
AT5G07530	0.09	SRR314814	root
AT5G07530	0.29	SRR1524940	root
AT5G07530	0.41	SRR1524938	root
AT5G07530	0	SRR1260032	root apical meristem
AT5G07530	0	SRR1260033	root apical meristem
AT5G07530	0	SRR1261509	root apical meristem
AT5G07530	0	SRR949956	shoot apical meristem
AT5G07530	0	SRR949965	shoot apical meristem
AT5G07530	0	SRR949988	shoot apical meristem
AT5G07530	0	SRR949989	shoot apical meristem
AT5G07530	378.03	SRR314815	stage 12 inflorescence
AT5G07530	507.37	SRR800754	stage 12 inflorescence
AT5G07530	614.82	SRR800753	stage 12 inflorescence
AT5G07520	0	ERR274310	aerial
AT5G07520	0	SRR547531	aerial
AT5G07520	0.07	SRR847504	aerial
AT5G07520	0.13	SRR847503	aerial
AT5G07520	0.3	SRR847506	aerial
AT5G07520	0.65	SRR847505	aerial
AT5G07520	0.85	SRR548277	aerial
AT5G07520	0.15	SRR1207195	carpel
AT5G07520	0.21	SRR1207194	carpel
AT5G07520	0	SRR1019436	dark-grown seedling
AT5G07520	0	SRR1019437	dark-grown seedling
AT5G07520	0	SRR477075	dark-grown seedling
AT5G07520	0	SRR477076	dark-grown seedling
AT5G07520	0	SRR493237	dark-grown seedling
AT5G07520	0	SRR493238	dark-grown seedling
AT5G07520	0.28	SRR1049784	dark-grown seedling
AT5G07520	0	SRR1159827	leaf
AT5G07520	0	SRR1159837	leaf
AT5G07520	0	SRR446027	leaf
AT5G07520	0	SRR446028	leaf
AT5G07520	0	SRR446033	leaf
AT5G07520	0	SRR446034	leaf
AT5G07520	0	SRR446040	leaf
AT5G07520	0	SRR446484	leaf
AT5G07520	0	SRR446485	leaf
AT5G07520	0	SRR446486	leaf
AT5G07520	0	SRR446487	leaf
AT5G07520	0	SRR493098	leaf
AT5G07520	0	SRR493101	leaf
AT5G07520	0	SRR924656	leaf
AT5G07520	0.05	SRR314813	leaf
AT5G07520	0.07	SRR1159821	leaf
AT5G07520	0.07	SRR493036	leaf
AT5G07520	0.08	SRR493097	leaf
AT5G07520	0.17	SRR942022	leaf
AT5G07520	0.25	SRR1105823	leaf
AT5G07520	0.3	SRR1105822	leaf
AT5G07520	0.44	SRR934391	leaf
AT5G07520	0.5	SRR446039	leaf
AT5G07520	4.69	SRR764885	leaf
AT5G07520	0	SRR070570	light-grown seedling
AT5G07520	0	SRR070571	light-grown seedling
AT5G07520	0	SRR1001909	light-grown seedling
AT5G07520	0	SRR1001910	light-grown seedling
AT5G07520	0	SRR345561	light-grown seedling
AT5G07520	0	SRR345562	light-grown seedling
AT5G07520	0	SRR346553	light-grown seedling
AT5G07520	0	SRR515074	light-grown seedling
AT5G07520	0	SRR527164	light-grown seedling
AT5G07520	0	SRR527165	light-grown seedling
AT5G07520	0	SRR584121	light-grown seedling
AT5G07520	0	SRR584129	light-grown seedling
AT5G07520	0	SRR584134	light-grown seedling
AT5G07520	0	SRR653565	light-grown seedling
AT5G07520	0	SRR653569	light-grown seedling
AT5G07520	0	SRR653571	light-grown seedling
AT5G07520	0	SRR653573	light-grown seedling
AT5G07520	0	SRR653577	light-grown seedling
AT5G07520	0	SRR653578	light-grown seedling
AT5G07520	0.03	SRR797194	light-grown seedling
AT5G07520	0.09	SRR797230	light-grown seedling
AT5G07520	0.11	SRR1019221	light-grown seedling
AT5G07520	0.11	SRR833246	light-grown seedling
AT5G07520	0.12	SRR584115	light-grown seedling
AT5G07520	0.13	SRR653574	light-grown seedling
AT5G07520	0.14	SRR653570	light-grown seedling
AT5G07520	0.15	SRR653572	light-grown seedling
AT5G07520	0.16	SRR394082	light-grown seedling
AT5G07520	0.16	SRR653563	light-grown seedling
AT5G07520	0.16	SRR653568	light-grown seedling
AT5G07520	0.17	SRR653562	light-grown seedling
AT5G07520	0.25	SRR653575	light-grown seedling
AT5G07520	0.26	SRR653567	light-grown seedling
AT5G07520	0.27	SRR515073	light-grown seedling
AT5G07520	0.27	SRR653566	light-grown seedling
AT5G07520	0.28	SRR653561	light-grown seedling
AT5G07520	0.3	SRR346552	light-grown seedling
AT5G07520	0.31	SRR653557	light-grown seedling
AT5G07520	0.33	SRR653576	light-grown seedling
AT5G07520	0.36	SRR653564	light-grown seedling
AT5G07520	0.4	SRR653555	light-grown seedling
AT5G07520	0.44	SRR653556	light-grown seedling
AT5G07520	0.47	SRR504181	light-grown seedling
AT5G07520	0.5	SRR504180	light-grown seedling
AT5G07520	0.85	SRR504179	light-grown seedling
AT5G07520	0	SRR847501	pollen
AT5G07520	0	SRR847502	pollen
AT5G07520	0	SRR401413	receptacle
AT5G07520	0	SRR401418	receptacle
AT5G07520	0	SRR401419	receptacle
AT5G07520	0	SRR401421	receptacle
AT5G07520	0.08	SRR401415	receptacle
AT5G07520	0.08	SRR401416	receptacle
AT5G07520	0.11	SRR401417	receptacle
AT5G07520	0.14	SRR401420	receptacle
AT5G07520	0.28	SRR401414	receptacle
AT5G07520	0	SRR1046909	root
AT5G07520	0	SRR1046910	root
AT5G07520	0	SRR1524935	root
AT5G07520	0	SRR1524938	root
AT5G07520	0	SRR1524940	root
AT5G07520	0.05	ERR274309	root
AT5G07520	0.1	SRR314814	root
AT5G07520	0	SRR1260032	root apical meristem
AT5G07520	0	SRR1260033	root apical meristem
AT5G07520	0	SRR1261509	root apical meristem
AT5G07520	0	SRR949956	shoot apical meristem
AT5G07520	0	SRR949989	shoot apical meristem
AT5G07520	0.28	SRR949988	shoot apical meristem
AT5G07520	0.33	SRR949965	shoot apical meristem
AT5G07520	9.06	SRR314815	stage 12 inflorescence
AT5G07520	28.11	SRR800754	stage 12 inflorescence
AT5G07520	33.33	SRR800753	stage 12 inflorescence
AT2G32690	190.75	SRR547531	aerial
AT2G32690	322.28	ERR274310	aerial
AT2G32690	399.29	SRR548277	aerial
AT2G32690	418.16	SRR847503	aerial
AT2G32690	479.36	SRR847504	aerial
AT2G32690	530.75	SRR847505	aerial
AT2G32690	550.67	SRR847506	aerial
AT2G32690	513.91	SRR1207194	carpel
AT2G32690	520.87	SRR1207195	carpel
AT2G32690	9.01	SRR1049784	dark-grown seedling
AT2G32690	248.7	SRR1019436	dark-grown seedling
AT2G32690	281.62	SRR1019437	dark-grown seedling
AT2G32690	295.74	SRR477076	dark-grown seedling
AT2G32690	299.64	SRR493237	dark-grown seedling
AT2G32690	304.29	SRR477075	dark-grown seedling
AT2G32690	375.08	SRR493238	dark-grown seedling
AT2G32690	115.72	SRR446028	leaf
AT2G32690	135.62	SRR314813	leaf
AT2G32690	167.72	SRR446039	leaf
AT2G32690	210.19	SRR446027	leaf
AT2G32690	222.57	SRR446033	leaf
AT2G32690	252.81	SRR942022	leaf
AT2G32690	253.29	SRR493101	leaf
AT2G32690	267.64	SRR1159837	leaf
AT2G32690	268.93	SRR493098	leaf
AT2G32690	271.72	SRR446034	leaf
AT2G32690	287.68	SRR934391	leaf
AT2G32690	334.46	SRR1105822	leaf
AT2G32690	373.4	SRR446487	leaf
AT2G32690	381.17	SRR493036	leaf
AT2G32690	388.71	SRR493097	leaf
AT2G32690	397.1	SRR764885	leaf
AT2G32690	400.78	SRR446485	leaf
AT2G32690	401.25	SRR1159827	leaf
AT2G32690	439.8	SRR1105823	leaf
AT2G32690	478.28	SRR1159821	leaf
AT2G32690	612.87	SRR446040	leaf
AT2G32690	816.44	SRR446486	leaf
AT2G32690	963.53	SRR446484	leaf
AT2G32690	980.83	SRR924656	leaf
AT2G32690	6.43	SRR527165	light-grown seedling
AT2G32690	8.07	SRR527164	light-grown seedling
AT2G32690	85.77	SRR797194	light-grown seedling
AT2G32690	163.82	SRR833246	light-grown seedling
AT2G32690	205.41	SRR1001910	light-grown seedling
AT2G32690	208.86	SRR797230	light-grown seedling
AT2G32690	214.28	SRR504179	light-grown seedling
AT2G32690	215.23	SRR1001909	light-grown seedling
AT2G32690	217.41	SRR653565	light-grown seedling
AT2G32690	222.14	SRR653567	light-grown seedling
AT2G32690	233.16	SRR653569	light-grown seedling
AT2G32690	235.93	SRR653568	light-grown seedling
AT2G32690	268.29	SRR653575	light-grown seedling
AT2G32690	272.21	SRR653570	light-grown seedling
AT2G32690	274.31	SRR653573	light-grown seedling
AT2G32690	278.01	SRR653574	light-grown seedling
AT2G32690	279.61	SRR653572	light-grown seedling
AT2G32690	280.53	SRR584134	light-grown seedling
AT2G32690	287.03	SRR653566	light-grown seedling
AT2G32690	289.43	SRR653564	light-grown seedling
AT2G32690	309.97	SRR653571	light-grown seedling
AT2G32690	348.67	SRR653563	light-grown seedling
AT2G32690	351.99	SRR504181	light-grown seedling
AT2G32690	352.78	SRR653578	light-grown seedling
AT2G32690	364.31	SRR653562	light-grown seedling
AT2G32690	374.62	SRR653555	light-grown seedling
AT2G32690	379.53	SRR653576	light-grown seedling
AT2G32690	382.59	SRR653556	light-grown seedling
AT2G32690	389.31	SRR653561	light-grown seedling
AT2G32690	406.87	SRR653557	light-grown seedling
AT2G32690	422.28	SRR1019221	light-grown seedling
AT2G32690	430.06	SRR653577	light-grown seedling
AT2G32690	431.06	SRR394082	light-grown seedling
AT2G32690	444.47	SRR346552	light-grown seedling
AT2G32690	529.73	SRR584121	light-grown seedling
AT2G32690	559.56	SRR504180	light-grown seedling
AT2G32690	563.01	SRR346553	light-grown seedling
AT2G32690	579.82	SRR584115	light-grown seedling
AT2G32690	612.23	SRR584129	light-grown seedling
AT2G32690	935.99	SRR070571	light-grown seedling
AT2G32690	986.15	SRR070570	light-grown seedling
AT2G32690	1473.62	SRR345561	light-grown seedling
AT2G32690	2193.4	SRR515074	light-grown seedling
AT2G32690	3499.29	SRR515073	light-grown seedling
AT2G32690	5164.76	SRR345562	light-grown seedling
AT2G32690	0	SRR847502	pollen
AT2G32690	0.23	SRR847501	pollen
AT2G32690	344.62	SRR401418	receptacle
AT2G32690	360.57	SRR401417	receptacle
AT2G32690	360.85	SRR401416	receptacle
AT2G32690	418.9	SRR401414	receptacle
AT2G32690	439.85	SRR401413	receptacle
AT2G32690	448.88	SRR401415	receptacle
AT2G32690	488.17	SRR401419	receptacle
AT2G32690	488.98	SRR401421	receptacle
AT2G32690	489.56	SRR401420	receptacle
AT2G32690	0.95	SRR1524940	root
AT2G32690	1.25	ERR274309	root
AT2G32690	1.44	SRR1524938	root
AT2G32690	2.35	SRR314814	root
AT2G32690	4.72	SRR1524935	root
AT2G32690	7.05	SRR1046910	root
AT2G32690	9.04	SRR1046909	root
AT2G32690	0	SRR1261509	root apical meristem
AT2G32690	0.76	SRR1260033	root apical meristem
AT2G32690	10.6	SRR1260032	root apical meristem
AT2G32690	226.33	SRR949965	shoot apical meristem
AT2G32690	239.08	SRR949989	shoot apical meristem
AT2G32690	256.53	SRR949988	shoot apical meristem
AT2G32690	585.79	SRR949956	shoot apical meristem
AT2G32690	167.17	SRR314815	stage 12 inflorescence
AT2G32690	760.43	SRR800753	stage 12 inflorescence
AT2G32690	895.73	SRR800754	stage 12 inflorescence
AT2G05520	2216.52	ERR274310	aerial
AT2G05520	2249.92	SRR847506	aerial
AT2G05520	2252.68	SRR847505	aerial
AT2G05520	2443.78	SRR548277	aerial
AT2G05520	2494.31	SRR547531	aerial
AT2G05520	5001.06	SRR847503	aerial
AT2G05520	5202.34	SRR847504	aerial
AT2G05520	57.77	SRR1207195	carpel
AT2G05520	66.08	SRR1207194	carpel
AT2G05520	120.49	SRR1049784	dark-grown seedling
AT2G05520	1656.82	SRR493238	dark-grown seedling
AT2G05520	1685.47	SRR1019437	dark-grown seedling
AT2G05520	1817.93	SRR1019436	dark-grown seedling
AT2G05520	1911.15	SRR493237	dark-grown seedling
AT2G05520	2004.42	SRR477076	dark-grown seedling
AT2G05520	2015.54	SRR477075	dark-grown seedling
AT2G05520	397.86	SRR1105822	leaf
AT2G05520	618.4	SRR1105823	leaf
AT2G05520	677.34	SRR934391	leaf
AT2G05520	1000.86	SRR314813	leaf
AT2G05520	1015.63	SRR493036	leaf
AT2G05520	1262.96	SRR942022	leaf
AT2G05520	1563.48	SRR493098	leaf
AT2G05520	1679.84	SRR446028	leaf
AT2G05520	1705.46	SRR1159827	leaf
AT2G05520	1732.9	SRR493101	leaf
AT2G05520	1766.04	SRR446027	leaf
AT2G05520	2362.59	SRR446487	leaf
AT2G05520	2546.41	SRR1159837	leaf
AT2G05520	2965.62	SRR446485	leaf
AT2G05520	3351.57	SRR924656	leaf
AT2G05520	3456.41	SRR1159821	leaf
AT2G05520	3562.15	SRR493097	leaf
AT2G05520	4276.78	SRR446034	leaf
AT2G05520	4846.97	SRR764885	leaf
AT2G05520	4960.91	SRR446039	leaf
AT2G05520	5819.08	SRR446033	leaf
AT2G05520	6858.92	SRR446486	leaf
AT2G05520	7341.39	SRR446484	leaf
AT2G05520	7634.81	SRR446040	leaf
AT2G05520	136.79	SRR527164	light-grown seedling
AT2G05520	169.07	SRR527165	light-grown seedling
AT2G05520	346.21	SRR653563	light-grown seedling
AT2G05520	353.29	SRR653561	light-grown seedling
AT2G05520	392.53	SRR653562	light-grown seedling
AT2G05520	545.54	SRR653565	light-grown seedling
AT2G05520	637.61	SRR653564	light-grown seedling
AT2G05520	639.37	SRR653566	light-grown seedling
AT2G05520	796.41	SRR653578	light-grown seedling
AT2G05520	821.55	SRR653577	light-grown seedling
AT2G05520	870.6	SRR653576	light-grown seedling
AT2G05520	1125.7	SRR1001909	light-grown seedling
AT2G05520	1140.68	SRR653555	light-grown seedling
AT2G05520	1151.92	SRR653574	light-grown seedling
AT2G05520	1152.61	SRR653557	light-grown seedling
AT2G05520	1164.56	SRR1001910	light-grown seedling
AT2G05520	1205.45	SRR797194	light-grown seedling
AT2G05520	1214.74	SRR653575	light-grown seedling
AT2G05520	1227.58	SRR653569	light-grown seedling
AT2G05520	1233.94	SRR653573	light-grown seedling
AT2G05520	1235.11	SRR653567	light-grown seedling
AT2G05520	1236.95	SRR504179	light-grown seedling
AT2G05520	1275.99	SRR504181	light-grown seedling
AT2G05520	1293.17	SRR653568	light-grown seedling
AT2G05520	1323.4	SRR584115	light-grown seedling
AT2G05520	1383.8	SRR653556	light-grown seedling
AT2G05520	1511.2	SRR653571	light-grown seedling
AT2G05520	1534.63	SRR653570	light-grown seedling
AT2G05520	1546.03	SRR584134	light-grown seedling
AT2G05520	1656.83	SRR653572	light-grown seedling
AT2G05520	2028.24	SRR584129	light-grown seedling
AT2G05520	2154.55	SRR1019221	light-grown seedling
AT2G05520	2174.7	SRR833246	light-grown seedling
AT2G05520	2298.16	SRR584121	light-grown seedling
AT2G05520	2582.21	SRR797230	light-grown seedling
AT2G05520	2758.99	SRR394082	light-grown seedling
AT2G05520	3276.74	SRR070570	light-grown seedling
AT2G05520	3306.93	SRR346552	light-grown seedling
AT2G05520	3394.67	SRR070571	light-grown seedling
AT2G05520	3628.14	SRR345562	light-grown seedling
AT2G05520	3818.35	SRR345561	light-grown seedling
AT2G05520	4859.17	SRR504180	light-grown seedling
AT2G05520	4898.62	SRR346553	light-grown seedling
AT2G05520	6681.68	SRR515074	light-grown seedling
AT2G05520	11921.3	SRR515073	light-grown seedling
AT2G05520	0.79	SRR847502	pollen
AT2G05520	1.06	SRR847501	pollen
AT2G05520	660.63	SRR401414	receptacle
AT2G05520	696.86	SRR401415	receptacle
AT2G05520	728.15	SRR401413	receptacle
AT2G05520	844.24	SRR401417	receptacle
AT2G05520	853.66	SRR401418	receptacle
AT2G05520	869.32	SRR401416	receptacle
AT2G05520	889.06	SRR401420	receptacle
AT2G05520	955.36	SRR401419	receptacle
AT2G05520	956.38	SRR401421	receptacle
AT2G05520	9.33	SRR314814	root
AT2G05520	23.42	SRR1046910	root
AT2G05520	26.91	SRR1046909	root
AT2G05520	40.89	ERR274309	root
AT2G05520	84.95	SRR1524940	root
AT2G05520	94.45	SRR1524938	root
AT2G05520	141.16	SRR1524935	root
AT2G05520	5.17	SRR1261509	root apical meristem
AT2G05520	40.38	SRR1260033	root apical meristem
AT2G05520	53.99	SRR1260032	root apical meristem
AT2G05520	545.19	SRR949965	shoot apical meristem
AT2G05520	734.23	SRR949989	shoot apical meristem
AT2G05520	840.03	SRR949988	shoot apical meristem
AT2G05520	840.7	SRR949956	shoot apical meristem
AT2G05520	25.28	SRR314815	stage 12 inflorescence
AT2G05520	37.42	SRR800753	stage 12 inflorescence
AT2G05520	54.97	SRR800754	stage 12 inflorescence
AT2G05380	579.81	SRR847505	aerial
AT2G05380	592.04	SRR548277	aerial
AT2G05380	608.33	SRR847506	aerial
AT2G05380	737.13	SRR547531	aerial
AT2G05380	1154.27	SRR847503	aerial
AT2G05380	1365.59	SRR847504	aerial
AT2G05380	1593.41	ERR274310	aerial
AT2G05380	26.58	SRR1207195	carpel
AT2G05380	39.08	SRR1207194	carpel
AT2G05380	851.48	SRR1049784	dark-grown seedling
AT2G05380	5102.81	SRR493238	dark-grown seedling
AT2G05380	5936.55	SRR493237	dark-grown seedling
AT2G05380	8257.99	SRR1019437	dark-grown seedling
AT2G05380	8274.5	SRR1019436	dark-grown seedling
AT2G05380	16689.7	SRR477075	dark-grown seedling
AT2G05380	17097.5	SRR477076	dark-grown seedling
AT2G05380	56.1	SRR1105822	leaf
AT2G05380	64.02	SRR493036	leaf
AT2G05380	70.37	SRR314813	leaf
AT2G05380	82.35	SRR1105823	leaf
AT2G05380	148.5	SRR493101	leaf
AT2G05380	178.84	SRR493098	leaf
AT2G05380	307.33	SRR1159837	leaf
AT2G05380	381.1	SRR934391	leaf
AT2G05380	442.41	SRR446027	leaf
AT2G05380	447.64	SRR942022	leaf
AT2G05380	454.97	SRR1159827	leaf
AT2G05380	474.23	SRR493097	leaf
AT2G05380	504.56	SRR764885	leaf
AT2G05380	859.9	SRR446028	leaf
AT2G05380	871.39	SRR1159821	leaf
AT2G05380	1205.2	SRR924656	leaf
AT2G05380	1978.77	SRR446039	leaf
AT2G05380	3665.09	SRR446033	leaf
AT2G05380	3992.12	SRR446034	leaf
AT2G05380	4217.84	SRR446487	leaf
AT2G05380	5150.74	SRR446485	leaf
AT2G05380	5334.78	SRR446486	leaf
AT2G05380	7369.88	SRR446484	leaf
AT2G05380	8370.5	SRR446040	leaf
AT2G05380	209.19	SRR504179	light-grown seedling
AT2G05380	278.24	SRR527164	light-grown seedling
AT2G05380	290.38	SRR527165	light-grown seedling
AT2G05380	410.86	SRR1019221	light-grown seedling
AT2G05380	576.27	SRR653561	light-grown seedling
AT2G05380	672.91	SRR653565	light-grown seedling
AT2G05380	716.01	SRR584115	light-grown seedling
AT2G05380	725.36	SRR653555	light-grown seedling
AT2G05380	732.41	SRR653563	light-grown seedling
AT2G05380	734.62	SRR653557	light-grown seedling
AT2G05380	754.6	SRR653564	light-grown seedling
AT2G05380	758.82	SRR797194	light-grown seedling
AT2G05380	821.19	SRR653566	light-grown seedling
AT2G05380	878.42	SRR653562	light-grown seedling
AT2G05380	895.16	SRR653556	light-grown seedling
AT2G05380	943	SRR584134	light-grown seedling
AT2G05380	967.74	SRR833246	light-grown seedling
AT2G05380	1015.7	SRR504181	light-grown seedling
AT2G05380	1127.97	SRR346552	light-grown seedling
AT2G05380	1263.23	SRR797230	light-grown seedling
AT2G05380	1306.83	SRR504180	light-grown seedling
AT2G05380	1355.62	SRR653569	light-grown seedling
AT2G05380	1414.72	SRR653567	light-grown seedling
AT2G05380	1485.67	SRR653576	light-grown seedling
AT2G05380	1572.99	SRR653577	light-grown seedling
AT2G05380	1608.91	SRR346553	light-grown seedling
AT2G05380	1634.23	SRR394082	light-grown seedling
AT2G05380	1639.85	SRR653578	light-grown seedling
AT2G05380	1763.11	SRR1001909	light-grown seedling
AT2G05380	1803.23	SRR653574	light-grown seedling
AT2G05380	1864.87	SRR653570	light-grown seedling
AT2G05380	1867.5	SRR653568	light-grown seedling
AT2G05380	1950.13	SRR1001910	light-grown seedling
AT2G05380	2030.34	SRR653572	light-grown seedling
AT2G05380	2051.81	SRR653575	light-grown seedling
AT2G05380	2137.72	SRR653571	light-grown seedling
AT2G05380	2149.51	SRR070570	light-grown seedling
AT2G05380	2207.32	SRR070571	light-grown seedling
AT2G05380	2281.51	SRR584121	light-grown seedling
AT2G05380	2321.6	SRR653573	light-grown seedling
AT2G05380	3248.96	SRR584129	light-grown seedling
AT2G05380	3465.45	SRR345562	light-grown seedling
AT2G05380	3773.85	SRR515074	light-grown seedling
AT2G05380	6160.72	SRR345561	light-grown seedling
AT2G05380	7456.33	SRR515073	light-grown seedling
AT2G05380	0	SRR847501	pollen
AT2G05380	0	SRR847502	pollen
AT2G05380	7.55	SRR401417	receptacle
AT2G05380	10.1	SRR401418	receptacle
AT2G05380	11.45	SRR401420	receptacle
AT2G05380	11.68	SRR401416	receptacle
AT2G05380	13.09	SRR401414	receptacle
AT2G05380	13.46	SRR401421	receptacle
AT2G05380	14.6	SRR401419	receptacle
AT2G05380	15.11	SRR401413	receptacle
AT2G05380	18.86	SRR401415	receptacle
AT2G05380	8.04	SRR314814	root
AT2G05380	10.17	SRR1524938	root
AT2G05380	10.74	SRR1524940	root
AT2G05380	12.6	SRR1524935	root
AT2G05380	20.14	ERR274309	root
AT2G05380	36.92	SRR1046910	root
AT2G05380	54.95	SRR1046909	root
AT2G05380	14.33	SRR1260033	root apical meristem
AT2G05380	152.68	SRR1261509	root apical meristem
AT2G05380	153.74	SRR1260032	root apical meristem
AT2G05380	179.38	SRR949989	shoot apical meristem
AT2G05380	195.79	SRR949956	shoot apical meristem
AT2G05380	244.07	SRR949988	shoot apical meristem
AT2G05380	298.23	SRR949965	shoot apical meristem
AT2G05380	14.35	SRR314815	stage 12 inflorescence
AT2G05380	37.73	SRR800753	stage 12 inflorescence
AT2G05380	55.45	SRR800754	stage 12 inflorescence
AT3G20470	24.12	SRR547531	aerial
AT3G20470	46.77	ERR274310	aerial
AT3G20470	75.29	SRR847503	aerial
AT3G20470	81.39	SRR548277	aerial
AT3G20470	100.04	SRR847504	aerial
AT3G20470	107.46	SRR847505	aerial
AT3G20470	121.98	SRR847506	aerial
AT3G20470	96	SRR1207194	carpel
AT3G20470	121.02	SRR1207195	carpel
AT3G20470	3.95	SRR1049784	dark-grown seedling
AT3G20470	124.97	SRR477075	dark-grown seedling
AT3G20470	126.46	SRR477076	dark-grown seedling
AT3G20470	149.05	SRR1019436	dark-grown seedling
AT3G20470	149.26	SRR1019437	dark-grown seedling
AT3G20470	222.5	SRR493238	dark-grown seedling
AT3G20470	278.75	SRR493237	dark-grown seedling
AT3G20470	0.38	SRR934391	leaf
AT3G20470	1.78	SRR314813	leaf
AT3G20470	12.93	SRR1105822	leaf
AT3G20470	18.49	SRR493098	leaf
AT3G20470	18.94	SRR493101	leaf
AT3G20470	25.15	SRR493097	leaf
AT3G20470	34.8	SRR1105823	leaf
AT3G20470	41.06	SRR1159821	leaf
AT3G20470	41.19	SRR493036	leaf
AT3G20470	43.36	SRR1159837	leaf
AT3G20470	70.34	SRR764885	leaf
AT3G20470	79.95	SRR942022	leaf
AT3G20470	117.38	SRR446485	leaf
AT3G20470	119.47	SRR446487	leaf
AT3G20470	145.02	SRR1159827	leaf
AT3G20470	145.19	SRR446027	leaf
AT3G20470	203.16	SRR446039	leaf
AT3G20470	245.75	SRR446028	leaf
AT3G20470	279.71	SRR924656	leaf
AT3G20470	502.62	SRR446486	leaf
AT3G20470	804.6	SRR446034	leaf
AT3G20470	815.51	SRR446040	leaf
AT3G20470	1015.13	SRR446033	leaf
AT3G20470	1026.24	SRR446484	leaf
AT3G20470	0.51	SRR527164	light-grown seedling
AT3G20470	0.9	SRR527165	light-grown seedling
AT3G20470	14.11	SRR653565	light-grown seedling
AT3G20470	16.34	SRR504179	light-grown seedling
AT3G20470	17.66	SRR653569	light-grown seedling
AT3G20470	18.75	SRR653567	light-grown seedling
AT3G20470	18.88	SRR653568	light-grown seedling
AT3G20470	19.46	SRR653566	light-grown seedling
AT3G20470	20.43	SRR1019221	light-grown seedling
AT3G20470	21.71	SRR653563	light-grown seedling
AT3G20470	23.28	SRR394082	light-grown seedling
AT3G20470	23.77	SRR653564	light-grown seedling
AT3G20470	23.98	SRR584134	light-grown seedling
AT3G20470	24.19	SRR653572	light-grown seedling
AT3G20470	24.64	SRR653562	light-grown seedling
AT3G20470	24.84	SRR797194	light-grown seedling
AT3G20470	25.62	SRR653570	light-grown seedling
AT3G20470	26.56	SRR584121	light-grown seedling
AT3G20470	26.6	SRR653574	light-grown seedling
AT3G20470	27.96	SRR653571	light-grown seedling
AT3G20470	28.79	SRR653573	light-grown seedling
AT3G20470	29.04	SRR653575	light-grown seedling
AT3G20470	33.38	SRR653561	light-grown seedling
AT3G20470	33.76	SRR504181	light-grown seedling
AT3G20470	35.42	SRR833246	light-grown seedling
AT3G20470	35.53	SRR653578	light-grown seedling
AT3G20470	44.37	SRR653576	light-grown seedling
AT3G20470	45.87	SRR653555	light-grown seedling
AT3G20470	47.83	SRR653557	light-grown seedling
AT3G20470	49.62	SRR653556	light-grown seedling
AT3G20470	49.82	SRR653577	light-grown seedling
AT3G20470	54.93	SRR584115	light-grown seedling
AT3G20470	60.79	SRR1001909	light-grown seedling
AT3G20470	60.89	SRR346552	light-grown seedling
AT3G20470	62.09	SRR1001910	light-grown seedling
AT3G20470	65.45	SRR070570	light-grown seedling
AT3G20470	65.66	SRR797230	light-grown seedling
AT3G20470	72.3	SRR070571	light-grown seedling
AT3G20470	91.21	SRR346553	light-grown seedling
AT3G20470	106.92	SRR504180	light-grown seedling
AT3G20470	112.35	SRR584129	light-grown seedling
AT3G20470	209.5	SRR345561	light-grown seedling
AT3G20470	252.31	SRR345562	light-grown seedling
AT3G20470	432.71	SRR515074	light-grown seedling
AT3G20470	813.58	SRR515073	light-grown seedling
AT3G20470	0.17	SRR847501	pollen
AT3G20470	0.18	SRR847502	pollen
AT3G20470	394.04	SRR401418	receptacle
AT3G20470	404.76	SRR401417	receptacle
AT3G20470	405.3	SRR401416	receptacle
AT3G20470	436.37	SRR401414	receptacle
AT3G20470	438.65	SRR401415	receptacle
AT3G20470	450.21	SRR401413	receptacle
AT3G20470	496.14	SRR401421	receptacle
AT3G20470	496.52	SRR401420	receptacle
AT3G20470	499.73	SRR401419	receptacle
AT3G20470	18.73	SRR1524940	root
AT3G20470	20.12	SRR1524938	root
AT3G20470	35.45	SRR314814	root
AT3G20470	42.4	SRR1524935	root
AT3G20470	56.47	ERR274309	root
AT3G20470	193.19	SRR1046910	root
AT3G20470	267.44	SRR1046909	root
AT3G20470	0.13	SRR1261509	root apical meristem
AT3G20470	2.26	SRR1260033	root apical meristem
AT3G20470	2.75	SRR1260032	root apical meristem
AT3G20470	24.39	SRR949988	shoot apical meristem
AT3G20470	31.62	SRR949989	shoot apical meristem
AT3G20470	43.55	SRR949956	shoot apical meristem
AT3G20470	50.92	SRR949965	shoot apical meristem
AT3G20470	27.84	SRR314815	stage 12 inflorescence
AT3G20470	205.96	SRR800753	stage 12 inflorescence
AT3G20470	245.81	SRR800754	stage 12 inflorescence
AT5G17710	48.26	SRR847506	aerial
AT5G17710	51.1	SRR847505	aerial
AT5G17710	53.13	SRR547531	aerial
AT5G17710	88.86	SRR548277	aerial
AT5G17710	90.52	SRR847504	aerial
AT5G17710	97.66	SRR847503	aerial
AT5G17710	97.93	ERR274310	aerial
AT5G17710	63.77	SRR1207194	carpel
AT5G17710	67.22	SRR1207195	carpel
AT5G17710	28.2	SRR1049784	dark-grown seedling
AT5G17710	61.78	SRR1019436	dark-grown seedling
AT5G17710	75.82	SRR493237	dark-grown seedling
AT5G17710	76.93	SRR1019437	dark-grown seedling
AT5G17710	85.26	SRR493238	dark-grown seedling
AT5G17710	112.68	SRR477076	dark-grown seedling
AT5G17710	114.82	SRR477075	dark-grown seedling
AT5G17710	43.88	SRR446027	leaf
AT5G17710	44.05	SRR764885	leaf
AT5G17710	50.25	SRR446033	leaf
AT5G17710	50.98	SRR446484	leaf
AT5G17710	51.14	SRR446486	leaf
AT5G17710	60.66	SRR446034	leaf
AT5G17710	65.82	SRR942022	leaf
AT5G17710	66.83	SRR446485	leaf
AT5G17710	67.81	SRR446039	leaf
AT5G17710	73.09	SRR446487	leaf
AT5G17710	74.16	SRR446028	leaf
AT5G17710	78.7	SRR1159837	leaf
AT5G17710	82.82	SRR493097	leaf
AT5G17710	84.51	SRR934391	leaf
AT5G17710	94.96	SRR924656	leaf
AT5G17710	98.79	SRR446040	leaf
AT5G17710	119.92	SRR1159827	leaf
AT5G17710	122.58	SRR1159821	leaf
AT5G17710	123.19	SRR493036	leaf
AT5G17710	145.16	SRR493098	leaf
AT5G17710	151.33	SRR493101	leaf
AT5G17710	152.67	SRR1105823	leaf
AT5G17710	174.83	SRR1105822	leaf
AT5G17710	183.56	SRR314813	leaf
AT5G17710	3.27	SRR527164	light-grown seedling
AT5G17710	3.32	SRR527165	light-grown seedling
AT5G17710	14.84	SRR070571	light-grown seedling
AT5G17710	15.58	SRR070570	light-grown seedling
AT5G17710	24.71	SRR345561	light-grown seedling
AT5G17710	30.69	SRR504181	light-grown seedling
AT5G17710	32.87	SRR345562	light-grown seedling
AT5G17710	41.69	SRR504180	light-grown seedling
AT5G17710	43.45	SRR797194	light-grown seedling
AT5G17710	44.61	SRR504179	light-grown seedling
AT5G17710	45.43	SRR515073	light-grown seedling
AT5G17710	51.39	SRR1019221	light-grown seedling
AT5G17710	69.02	SRR833246	light-grown seedling
AT5G17710	74.14	SRR797230	light-grown seedling
AT5G17710	81.57	SRR515074	light-grown seedling
AT5G17710	81.83	SRR653566	light-grown seedling
AT5G17710	86.16	SRR1001909	light-grown seedling
AT5G17710	86.35	SRR653564	light-grown seedling
AT5G17710	89.2	SRR653565	light-grown seedling
AT5G17710	98.62	SRR1001910	light-grown seedling
AT5G17710	100.86	SRR584134	light-grown seedling
AT5G17710	102.24	SRR653569	light-grown seedling
AT5G17710	102.74	SRR653572	light-grown seedling
AT5G17710	103.64	SRR653567	light-grown seedling
AT5G17710	104.69	SRR653568	light-grown seedling
AT5G17710	106.95	SRR653570	light-grown seedling
AT5G17710	113.94	SRR653563	light-grown seedling
AT5G17710	117.25	SRR653556	light-grown seedling
AT5G17710	120.47	SRR653555	light-grown seedling
AT5G17710	121.77	SRR346553	light-grown seedling
AT5G17710	122.06	SRR653562	light-grown seedling
AT5G17710	123.3	SRR653561	light-grown seedling
AT5G17710	126.2	SRR653571	light-grown seedling
AT5G17710	132.43	SRR653575	light-grown seedling
AT5G17710	133.07	SRR584115	light-grown seedling
AT5G17710	134.12	SRR653557	light-grown seedling
AT5G17710	137.07	SRR653573	light-grown seedling
AT5G17710	137.18	SRR346552	light-grown seedling
AT5G17710	138.94	SRR584121	light-grown seedling
AT5G17710	140.22	SRR653574	light-grown seedling
AT5G17710	148.75	SRR584129	light-grown seedling
AT5G17710	157.82	SRR394082	light-grown seedling
AT5G17710	166.65	SRR653576	light-grown seedling
AT5G17710	167.07	SRR653578	light-grown seedling
AT5G17710	169.79	SRR653577	light-grown seedling
AT5G17710	0.53	SRR847501	pollen
AT5G17710	0.63	SRR847502	pollen
AT5G17710	64.92	SRR401418	receptacle
AT5G17710	65.73	SRR401417	receptacle
AT5G17710	66.93	SRR401416	receptacle
AT5G17710	68.28	SRR401415	receptacle
AT5G17710	71.79	SRR401414	receptacle
AT5G17710	72.47	SRR401420	receptacle
AT5G17710	74.95	SRR401413	receptacle
AT5G17710	75.57	SRR401421	receptacle
AT5G17710	76.76	SRR401419	receptacle
AT5G17710	28.48	SRR1046909	root
AT5G17710	31.43	SRR1046910	root
AT5G17710	40.51	ERR274309	root
AT5G17710	44.1	SRR1524940	root
AT5G17710	44.53	SRR1524938	root
AT5G17710	44.79	SRR314814	root
AT5G17710	50.79	SRR1524935	root
AT5G17710	23.09	SRR1260033	root apical meristem
AT5G17710	28.82	SRR1260032	root apical meristem
AT5G17710	121.79	SRR1261509	root apical meristem
AT5G17710	175.05	SRR949988	shoot apical meristem
AT5G17710	180.44	SRR949965	shoot apical meristem
AT5G17710	181.84	SRR949989	shoot apical meristem
AT5G17710	211.44	SRR949956	shoot apical meristem
AT5G17710	55.03	SRR800754	stage 12 inflorescence
AT5G17710	55.59	SRR800753	stage 12 inflorescence
AT5G17710	81.47	SRR314815	stage 12 inflorescence
AT5G55200	6.34	SRR548277	aerial
AT5G55200	7.03	SRR547531	aerial
AT5G55200	7.66	SRR847504	aerial
AT5G55200	8.76	SRR847503	aerial
AT5G55200	10.28	SRR847505	aerial
AT5G55200	10.53	SRR847506	aerial
AT5G55200	13.87	ERR274310	aerial
AT5G55200	12.36	SRR1207194	carpel
AT5G55200	13.05	SRR1207195	carpel
AT5G55200	4.39	SRR1049784	dark-grown seedling
AT5G55200	6.28	SRR477075	dark-grown seedling
AT5G55200	8.41	SRR477076	dark-grown seedling
AT5G55200	8.58	SRR1019436	dark-grown seedling
AT5G55200	10.69	SRR1019437	dark-grown seedling
AT5G55200	16.39	SRR493237	dark-grown seedling
AT5G55200	17.23	SRR493238	dark-grown seedling
AT5G55200	4.68	SRR446485	leaf
AT5G55200	4.94	SRR446487	leaf
AT5G55200	5.06	SRR1159837	leaf
AT5G55200	5.77	SRR446040	leaf
AT5G55200	5.84	SRR446486	leaf
AT5G55200	6.55	SRR446484	leaf
AT5G55200	7.11	SRR493097	leaf
AT5G55200	7.84	SRR934391	leaf
AT5G55200	8.84	SRR1159821	leaf
AT5G55200	8.98	SRR493098	leaf
AT5G55200	9.16	SRR1159827	leaf
AT5G55200	9.66	SRR1105823	leaf
AT5G55200	10.19	SRR1105822	leaf
AT5G55200	10.6	SRR446027	leaf
AT5G55200	10.95	SRR924656	leaf
AT5G55200	10.99	SRR493101	leaf
AT5G55200	11.15	SRR764885	leaf
AT5G55200	11.17	SRR314813	leaf
AT5G55200	11.21	SRR446033	leaf
AT5G55200	11.28	SRR493036	leaf
AT5G55200	11.61	SRR446039	leaf
AT5G55200	12.52	SRR446034	leaf
AT5G55200	19.92	SRR446028	leaf
AT5G55200	23.58	SRR942022	leaf
AT5G55200	0.17	SRR527165	light-grown seedling
AT5G55200	0.19	SRR527164	light-grown seedling
AT5G55200	1.16	SRR070570	light-grown seedling
AT5G55200	1.74	SRR504179	light-grown seedling
AT5G55200	1.98	SRR504180	light-grown seedling
AT5G55200	2.17	SRR504181	light-grown seedling
AT5G55200	2.73	SRR070571	light-grown seedling
AT5G55200	3.45	SRR345561	light-grown seedling
AT5G55200	5.1	SRR345562	light-grown seedling
AT5G55200	8.81	SRR653564	light-grown seedling
AT5G55200	8.85	SRR1019221	light-grown seedling
AT5G55200	8.85	SRR394082	light-grown seedling
AT5G55200	9.62	SRR653566	light-grown seedling
AT5G55200	10.07	SRR653565	light-grown seedling
AT5G55200	10.77	SRR653567	light-grown seedling
AT5G55200	10.86	SRR346552	light-grown seedling
AT5G55200	10.96	SRR653568	light-grown seedling
AT5G55200	12.06	SRR653569	light-grown seedling
AT5G55200	12.09	SRR797194	light-grown seedling
AT5G55200	12.7	SRR515073	light-grown seedling
AT5G55200	13.57	SRR1001909	light-grown seedling
AT5G55200	13.62	SRR653562	light-grown seedling
AT5G55200	13.97	SRR1001910	light-grown seedling
AT5G55200	14.29	SRR653556	light-grown seedling
AT5G55200	15.13	SRR653570	light-grown seedling
AT5G55200	15.14	SRR653563	light-grown seedling
AT5G55200	15.89	SRR653557	light-grown seedling
AT5G55200	15.89	SRR653576	light-grown seedling
AT5G55200	15.91	SRR653578	light-grown seedling
AT5G55200	16.02	SRR653577	light-grown seedling
AT5G55200	16.35	SRR653572	light-grown seedling
AT5G55200	16.54	SRR515074	light-grown seedling
AT5G55200	16.91	SRR653561	light-grown seedling
AT5G55200	17.11	SRR346553	light-grown seedling
AT5G55200	17.43	SRR584121	light-grown seedling
AT5G55200	17.63	SRR584134	light-grown seedling
AT5G55200	17.64	SRR653574	light-grown seedling
AT5G55200	17.7	SRR653571	light-grown seedling
AT5G55200	18.15	SRR653575	light-grown seedling
AT5G55200	18.3	SRR653573	light-grown seedling
AT5G55200	18.6	SRR653555	light-grown seedling
AT5G55200	22	SRR833246	light-grown seedling
AT5G55200	22.61	SRR584115	light-grown seedling
AT5G55200	24.59	SRR797230	light-grown seedling
AT5G55200	25.16	SRR584129	light-grown seedling
AT5G55200	0.05	SRR847502	pollen
AT5G55200	0.31	SRR847501	pollen
AT5G55200	14.8	SRR401419	receptacle
AT5G55200	14.96	SRR401420	receptacle
AT5G55200	15.2	SRR401421	receptacle
AT5G55200	15.24	SRR401418	receptacle
AT5G55200	15.67	SRR401416	receptacle
AT5G55200	16.85	SRR401414	receptacle
AT5G55200	17.1	SRR401417	receptacle
AT5G55200	17.31	SRR401413	receptacle
AT5G55200	17.67	SRR401415	receptacle
AT5G55200	27.05	SRR1046909	root
AT5G55200	28.37	SRR1046910	root
AT5G55200	30.41	ERR274309	root
AT5G55200	32.21	SRR1524938	root
AT5G55200	32.61	SRR1524940	root
AT5G55200	33.54	SRR314814	root
AT5G55200	43.34	SRR1524935	root
AT5G55200	9.17	SRR1260032	root apical meristem
AT5G55200	17.36	SRR1260033	root apical meristem
AT5G55200	177.81	SRR1261509	root apical meristem
AT5G55200	8.81	SRR949989	shoot apical meristem
AT5G55200	9.09	SRR949988	shoot apical meristem
AT5G55200	12.13	SRR949965	shoot apical meristem
AT5G55200	13.32	SRR949956	shoot apical meristem
AT5G55200	14.06	SRR314815	stage 12 inflorescence
AT5G55200	15.65	SRR800753	stage 12 inflorescence
AT5G55200	16.97	SRR800754	stage 12 inflorescence
AT4G13850	148.39	SRR547531	aerial
AT4G13850	222.15	SRR847505	aerial
AT4G13850	229.65	SRR847506	aerial
AT4G13850	250.61	ERR274310	aerial
AT4G13850	267.84	SRR548277	aerial
AT4G13850	286.36	SRR847504	aerial
AT4G13850	294.45	SRR847503	aerial
AT4G13850	765.95	SRR1207194	carpel
AT4G13850	856.16	SRR1207195	carpel
AT4G13850	13.86	SRR1049784	dark-grown seedling
AT4G13850	139.06	SRR493237	dark-grown seedling
AT4G13850	141.4	SRR493238	dark-grown seedling
AT4G13850	142.78	SRR477076	dark-grown seedling
AT4G13850	145.76	SRR477075	dark-grown seedling
AT4G13850	156.12	SRR1019436	dark-grown seedling
AT4G13850	183.21	SRR1019437	dark-grown seedling
AT4G13850	77.44	SRR446028	leaf
AT4G13850	88.18	SRR764885	leaf
AT4G13850	91.89	SRR446486	leaf
AT4G13850	99.69	SRR1159837	leaf
AT4G13850	99.85	SRR446484	leaf
AT4G13850	114.56	SRR446027	leaf
AT4G13850	114.84	SRR446040	leaf
AT4G13850	163	SRR446485	leaf
AT4G13850	164.31	SRR314813	leaf
AT4G13850	177.11	SRR942022	leaf
AT4G13850	187.38	SRR934391	leaf
AT4G13850	210.51	SRR446487	leaf
AT4G13850	216.91	SRR493097	leaf
AT4G13850	218.08	SRR1159827	leaf
AT4G13850	232.59	SRR924656	leaf
AT4G13850	240.43	SRR446039	leaf
AT4G13850	240.46	SRR1105823	leaf
AT4G13850	245.74	SRR493036	leaf
AT4G13850	250.32	SRR446034	leaf
AT4G13850	258.37	SRR493098	leaf
AT4G13850	261.51	SRR493101	leaf
AT4G13850	264.46	SRR1159821	leaf
AT4G13850	288.39	SRR1105822	leaf
AT4G13850	486.32	SRR446033	leaf
AT4G13850	8.99	SRR527165	light-grown seedling
AT4G13850	9.57	SRR527164	light-grown seedling
AT4G13850	91.65	SRR070570	light-grown seedling
AT4G13850	95.2	SRR070571	light-grown seedling
AT4G13850	111.33	SRR797194	light-grown seedling
AT4G13850	120.14	SRR504179	light-grown seedling
AT4G13850	144.33	SRR1019221	light-grown seedling
[truncated: 744 more rows]

## Sheet: eFP Browser_Abiotic Stress
SUPPLEMENTARY TABLE 2c The expression profiles of the Arabidopsis GRP genes under the abiotic stress conditions
The data for all GRP genes listed in the Supplementary Table 1a was taken from the Arabidopsis eFP Browser (http://bar.utoronto.ca/efp/cgi-bin/efpWeb.cgi; Winter et al., 2007) at The Bio-Analytic Resource for Plant Biology at the University of Toronto (http://bar.utoronto.ca/).
The log2 ratio and the fold-change values were standarized to the respective control variants. The data shown is the compilation for 'Abiotic Stress' and 'Abiotic Stress II' conditions (from the scroll-down list in the browser). Links to the detailed data from the respective microarray experiments were provided.
Group #	Tissue	Sample signal	Control signal	Log2 Ratio	Fold-Change	Samples	Links
At4g26780
1	Control Shoot 0 Hour	70.2	70.2	0.0	1.0	AtGen_6_0011,AtGen_6_0012,	To the Experiment	Abiotic Stress
1	Cold Shoot 0 Hour	70.2	70.2	0.0	1.0	AtGen_6_0011,AtGen_6_0012,	To the Experiment
1	Osmotic Shoot 0 Hour	70.2	70.2	0.0	1.0	AtGen_6_0011,AtGen_6_0012,	To the Experiment
1	Salt Shoot 0 Hour	70.2	70.2	0.0	1.0	AtGen_6_0011,AtGen_6_0012,	To the Experiment
1	Drought Shoot 0 Hour	70.2	70.2	0.0	1.0	AtGen_6_0011,AtGen_6_0012,	To the Experiment
1	Genotoxic Shoot 0 Hour	70.2	70.2	0.0	1.0	AtGen_6_0011,AtGen_6_0012,	To the Experiment
1	Oxidative Shoot 0 Hour	70.2	70.2	0.0	1.0	AtGen_6_0011,AtGen_6_0012,	To the Experiment
1	UV-B Shoot 0 Hour	70.2	70.2	0.0	1.0	AtGen_6_0011,AtGen_6_0012,	To the Experiment
1	Wounding Shoot 0 Hour	70.2	70.2	0.0	1.0	AtGen_6_0011,AtGen_6_0012,	To the Experiment
1	Heat Shoot 0 Hour	70.2	70.2	0.0	1.0	AtGen_6_0011,AtGen_6_0012,	To the Experiment
2	Control Root 0 Hour	118.53	118.53	0.0	1.0	AtGen_6_0021,AtGen_6_0022,	To the Experiment
2	Cold Root 0 Hour	118.53	118.53	0.0	1.0	AtGen_6_0021,AtGen_6_0022,	To the Experiment
2	Osmotic Root 0 Hour	118.53	118.53	0.0	1.0	AtGen_6_0021,AtGen_6_0022,	To the Experiment
2	Salt Root 0 Hour	118.53	118.53	0.0	1.0	AtGen_6_0021,AtGen_6_0022,	To the Experiment
2	Drought Root 0 Hour	118.53	118.53	0.0	1.0	AtGen_6_0021,AtGen_6_0022,	To the Experiment
2	Genotoxic Root 0 Hour	118.53	118.53	0.0	1.0	AtGen_6_0021,AtGen_6_0022,	To the Experiment
2	Oxidative Root 0 Hour	118.53	118.53	0.0	1.0	AtGen_6_0021,AtGen_6_0022,	To the Experiment
2	UV-B Root 0 Hour	118.53	118.53	0.0	1.0	AtGen_6_0021,AtGen_6_0022,	To the Experiment
2	Wounding Root 0 Hour	118.53	118.53	0.0	1.0	AtGen_6_0021,AtGen_6_0022,	To the Experiment
2	Heat Root 0 Hour	118.53	118.53	0.0	1.0	AtGen_6_0021,AtGen_6_0022,	To the Experiment
3	Control Shoot After 15 Minutes	40.6	40.6	0.0	1.0	AtGen_6_0711,AtGen_6_0712,	To the Experiment
3	Drought Shoot After 15 Minutes	64.09	40.6	0.65	1.57	AtGen_6_4711,AtGen_6_4712,	To the Experiment
3	UV-B Shoot After 15 Minutes	48.91	40.6	0.26	1.2	AtGen_6_7711,AtGen_6_7712,	To the Experiment
3	Wounding Shoot After 15 Minutes	52.76	40.6	0.37	1.29	AtGen_6_8715,AtGen_6_8712,	To the Experiment
3	Heat Shoot After 15 Minutes	51.77	40.6	0.35	1.27	AtGen_6_9711,AtGen_6_9712,	To the Experiment
4	Control Root After 15 Minutes	84.35	84.35	0.0	1.0	AtGen_6_0721,AtGen_6_0722,	To the Experiment
4	Drought Root After 15 Minutes	80.53	84.35	-0.07	0.95	AtGen_6_4721,AtGen_6_4722,	To the Experiment
4	UV-B Root After 15 Minutes	74.22	84.35	-0.19	0.87	AtGen_6_7721,AtGen_6_7722,	To the Experiment
4	Wounding Root After 15 Minutes	76.72	84.35	-0.14	0.9	AtGen_6_8723,AtGen_6_8724,	To the Experiment
4	Heat Root After 15 Minutes	110.22	84.35	0.38	1.3	AtGen_6_9721,AtGen_6_9722,	To the Experiment
5	Control Shoot After 30 Minutes	48.8	48.8	0.0	1.0	AtGen_6_0111,AtGen_6_0112,	To the Experiment
5	Cold Shoot After 30 Minutes	68.14	48.8	0.48	1.39	AtGen_6_1111,AtGen_6_1112,	To the Experiment
5	Osmotic Shoot After 30 Minutes	48.52	48.8	-0.01	0.99	AtGen_6_2111,AtGen_6_2112,	To the Experiment
5	Salt Shoot After 30 Minutes	48.13	48.8	-0.03	0.98	AtGen_6_3111,AtGen_6_3112,	To the Experiment
5	Drought Shoot After 30 Minutes	44.48	48.8	-0.14	0.91	AtGen_6_4111,AtGen_6_4112,	To the Experiment
5	Genotoxic Shoot After 30 Minutes	35.87	48.8	-0.45	0.73	AtGen_6_5111,AtGen_6_5112,	To the Experiment
5	Oxidative Shoot After 30 Minutes	51.2	48.8	0.06	1.04	AtGen_6_6111,AtGen_6_6112,	To the Experiment
5	UV-B Shoot After 30 Minutes	57.92	48.8	0.24	1.18	AtGen_6_7111,AtGen_6_7112,	To the Experiment
5	Wounding Shoot After 30 Minutes	53.99	48.8	0.14	1.1	AtGen_6_8111,AtGen_6_8112,	To the Experiment
5	Heat Shoot After 30 Minutes	59.26	48.8	0.28	1.21	AtGen_6_9111,AtGen_6_9112,	To the Experiment
6	Control Root After 30 Minutes	110.78	110.78	0.0	1.0	AtGen_6_0121,AtGen_6_0122,	To the Experiment
6	Cold Root After 30 Minutes	93.04	110.78	-0.26	0.83	AtGen_6_1121,AtGen_6_1122,	To the Experiment
6	Osmotic Root After 30 Minutes	89.21	110.78	-0.32	0.8	AtGen_6_2121,AtGen_6_2122,	To the Experiment
6	Salt Root After 30 Minutes	86.84	110.78	-0.36	0.78	AtGen_6_3121,AtGen_6_3122,	To the Experiment
6	Drought Root After 30 Minutes	79.44	110.78	-0.48	0.71	AtGen_6_4121,AtGen_6_4122,	To the Experiment
6	Genotoxic Root After 30 Minutes	73.83	110.78	-0.59	0.66	AtGen_6_5121,AtGen_6_5122,	To the Experiment
6	Oxidative Root After 30 Minutes	79.36	110.78	-0.49	0.71	AtGen_6_6122,AtGen_6_6124,	To the Experiment
6	UV-B Root After 30 Minutes	92.11	110.78	-0.27	0.83	AtGen_6_7121,AtGen_6_7122,	To the Experiment
6	Wounding Root After 30 Minutes	67.3	110.78	-0.72	0.6	AtGen_6_8124,AtGen_6_8126,	To the Experiment
6	Heat Root After 30 Minutes	115.84	110.78	0.06	1.04	AtGen_6_9121,AtGen_6_9122,	To the Experiment
7	Control Shoot After 1 Hour	49.96	49.96	0.0	1.0	AtGen_6_0211,AtGen_6_0212,	To the Experiment
7	Cold Shoot After 1 Hour	63.38	49.96	0.34	1.26	AtGen_6_1211,AtGen_6_1212,	To the Experiment
7	Osmotic Shoot After 1 Hour	53.12	49.96	0.08	1.06	AtGen_6_2211,AtGen_6_2212,	To the Experiment
7	Salt Shoot After 1 Hour	33.96	49.96	-0.56	0.67	AtGen_6_3211,AtGen_6_3212,	To the Experiment
7	Drought Shoot After 1 Hour	45.61	49.96	-0.14	0.91	AtGen_6_4211,AtGen_6_4212,	To the Experiment
7	Genotoxic Shoot After 1 Hour	38.83	49.96	-0.37	0.77	AtGen_6_5211,AtGen_6_5212,	To the Experiment
7	Oxidative Shoot After 1 Hour	63.18	49.96	0.33	1.26	AtGen_6_6211,AtGen_6_6212,	To the Experiment
7	UV-B Shoot After 1 Hour	51.93	49.96	0.05	1.03	AtGen_6_7211,AtGen_6_7212,	To the Experiment
7	Wounding Shoot After 1 Hour	46.55	49.96	-0.11	0.93	AtGen_6_8211,AtGen_6_8214,	To the Experiment
7	Heat Shoot After 1 Hour	515.04	49.96	3.36	10.3	AtGen_6_9211,AtGen_6_9212,	To the Experiment
8	Control Root After 1 Hour	87.87	87.87	0.0	1.0	AtGen_6_0221,AtGen_6_0222,	To the Experiment
8	Cold Root After 1 Hour	83.78	87.87	-0.07	0.95	AtGen_6_1221,AtGen_6_1222,	To the Experiment
8	Osmotic Root After 1 Hour	74.13	87.87	-0.25	0.84	AtGen_6_2221,AtGen_6_2222,	To the Experiment
8	Salt Root After 1 Hour	70.95	87.87	-0.31	0.8	AtGen_6_3221,AtGen_6_3222,	To the Experiment
8	Drought Root After 1 Hour	74.42	87.87	-0.24	0.84	AtGen_6_4221,AtGen_6_4222,	To the Experiment
8	Genotoxic Root After 1 Hour	68.93	87.87	-0.36	0.78	AtGen_6_5221,AtGen_6_5222,	To the Experiment
8	Oxidative Root After 1 Hour	96.22	87.87	0.13	1.09	AtGen_6_6223,AtGen_6_6224,	To the Experiment
8	UV-B Root After 1 Hour	89.86	87.87	0.03	1.02	AtGen_6_7221,AtGen_6_7222,	To the Experiment
8	Wounding Root After 1 Hour	74.43	87.87	-0.24	0.84	AtGen_6_8224,AtGen_6_8225,	To the Experiment
8	Heat Root After 1 Hour	373.85	87.87	2.08	4.25	AtGen_6_9221,AtGen_6_9222,	To the Experiment
9	Control Shoot After 3 Hours	50.76	50.76	0.0	1.0	AtGen_6_0311,AtGen_6_0312,	To the Experiment
9	Cold Shoot After 3 Hours	52.29	50.76	0.04	1.03	AtGen_6_1311,AtGen_6_1312,	To the Experiment
9	Osmotic Shoot After 3 Hours	29.17	50.76	-0.8	0.57	AtGen_6_2311,AtGen_6_2312,	To the Experiment
9	Salt Shoot After 3 Hours	23.01	50.76	-1.15	0.45	AtGen_6_3311,AtGen_6_3312,	To the Experiment
9	Drought Shoot After 3 Hours	38.84	50.76	-0.39	0.76	AtGen_6_4311,AtGen_6_4312,	To the Experiment
9	Genotoxic Shoot After 3 Hours	51.64	50.76	0.02	1.01	AtGen_6_5311,AtGen_6_5312,	To the Experiment
9	Oxidative Shoot After 3 Hours	43.76	50.76	-0.22	0.86	AtGen_6_6311,AtGen_6_6312,	To the Experiment
9	UV-B Shoot After 3 Hours	93.49	50.76	0.88	1.84	AtGen_6_7311,AtGen_6_7312,	To the Experiment
9	Wounding Shoot After 3 Hours	58.53	50.76	0.2	1.15	AtGen_6_8313,AtGen_6_8314,	To the Experiment
9	Heat Shoot After 3 Hours	541.08	50.76	3.41	10.65	AtGen_6_9311,AtGen_6_9312,	To the Experiment
10	Control Root After 3 Hours	93.62	93.62	0.0	1.0	AtGen_6_0321,AtGen_6_0322,	To the Experiment
10	Cold Root After 3 Hours	63.23	93.62	-0.57	0.67	AtGen_6_1321,AtGen_6_1322,	To the Experiment
10	Osmotic Root After 3 Hours	52.94	93.62	-0.83	0.56	AtGen_6_2321,AtGen_6_2322,	To the Experiment
10	Salt Root After 3 Hours	44.33	93.62	-1.08	0.47	AtGen_6_3321,AtGen_6_3322,	To the Experiment
10	Drought Root After 3 Hours	82.46	93.62	-0.19	0.88	AtGen_6_4321,AtGen_6_4322,	To the Experiment
10	Genotoxic Root After 3 Hours	72.55	93.62	-0.37	0.77	AtGen_6_5321,AtGen_6_5322,	To the Experiment
10	Oxidative Root After 3 Hours	66.81	93.62	-0.49	0.71	AtGen_6_6322,AtGen_6_6323,	To the Experiment
10	UV-B Root After 3 Hours	88.11	93.62	-0.09	0.94	AtGen_6_7321,AtGen_6_7322,	To the Experiment
10	Wounding Root After 3 Hours	65.68	93.62	-0.52	0.7	AtGen_6_8324,AtGen_6_8325,	To the Experiment
10	Heat Root After 3 Hours	499.03	93.62	2.41	5.33	AtGen_6_9321,AtGen_6_9322,	To the Experiment
11	Control Shoot After 4 Hours	55.67	55.67	0.0	1.0	AtGen_6_0811,AtGen_6_0812,	To the Experiment
11	Heat Shoot After 4 Hours	159.79	55.67	1.52	2.87	AtGen_6_9811,AtGen_6_9812,	To the Experiment
12	Control Root After 4 Hours	91.96	91.96	0.0	1.0	AtGen_6_0821,AtGen_6_0822,	To the Experiment
12	Heat Root After 4 Hours	115.64	91.96	0.33	1.25	AtGen_6_9821,AtGen_6_9822,	To the Experiment
13	Control Shoot After 6 Hours	54.01	54.01	0.0	1.0	AtGen_6_0411,AtGen_6_0412,	To the Experiment
13	Cold Shoot After 6 Hours	47.43	54.01	-0.19	0.87	AtGen_6_1411,AtGen_6_1412,	To the Experiment
13	Osmotic Shoot After 6 Hours	31.8	54.01	-0.77	0.58	AtGen_6_2411,AtGen_6_2412,	To the Experiment
13	Salt Shoot After 6 Hours	36.65	54.01	-0.56	0.67	AtGen_6_3411,AtGen_6_3412,	To the Experiment
13	Drought Shoot After 6 Hours	37.88	54.01	-0.52	0.7	AtGen_6_4411,AtGen_6_4412,	To the Experiment
13	Genotoxic Shoot After 6 Hours	44.84	54.01	-0.27	0.83	AtGen_6_5411,AtGen_6_5412,	To the Experiment
13	Oxidative Shoot After 6 Hours	52.43	54.01	-0.05	0.97	AtGen_6_6411,AtGen_6_6412,	To the Experiment
13	UV-B Shoot After 6 Hours	129.88	54.01	1.26	2.4	AtGen_6_7411,AtGen_6_7412,	To the Experiment
13	Wounding Shoot After 6 Hours	70.06	54.01	0.37	1.29	AtGen_6_8411,AtGen_6_8412,	To the Experiment
13	Heat Shoot After 6 Hours	76.87	54.01	0.5	1.42	AtGen_6_9411,AtGen_6_9412,	To the Experiment
14	Control Root After 6 Hours	90.63	90.63	-0.01	0.99	AtGen_6_0421,AtGen_6_0422,	To the Experiment
14	Cold Root After 6 Hours	63.74	90.63	-0.51	0.7	AtGen_6_1421,AtGen_6_1422,	To the Experiment
14	Osmotic Root After 6 Hours	56.7	90.63	-0.68	0.62	AtGen_6_2421,AtGen_6_2422,	To the Experiment
14	Salt Root After 6 Hours	39.7	90.63	-1.2	0.43	AtGen_6_3421,AtGen_6_3422,	To the Experiment
14	Drought Root After 6 Hours	70.96	90.63	-0.36	0.78	AtGen_6_4421,AtGen_6_4422,	To the Experiment
14	Genotoxic Root After 6 Hours	79.16	90.63	-0.2	0.87	AtGen_6_5421,AtGen_6_5422,	To the Experiment
14	Oxidative Root After 6 Hours	85.24	90.63	-0.09	0.94	AtGen_6_6421,AtGen_6_6422,	To the Experiment
14	UV-B Root After 6 Hours	64.47	90.63	-0.5	0.71	AtGen_6_7421,AtGen_6_7422,	To the Experiment
14	Wounding Root After 6 Hours	59.27	90.63	-0.62	0.65	AtGen_6_8423,AtGen_6_8424,	To the Experiment
14	Heat Root After 6 Hours	80.93	90.63	-0.17	0.89	AtGen_6_9421,AtGen_6_9422,	To the Experiment
15	Control Shoot After 12 Hours	58.33	58.33	0.0	1.0	AtGen_6_0511,AtGen_6_0512,	To the Experiment
15	Cold Shoot After 12 Hours	43.3	58.33	-0.43	0.74	AtGen_6_1511,AtGen_6_1512,	To the Experiment
15	Osmotic Shoot After 12 Hours	39.06	58.33	-0.58	0.66	AtGen_6_2511,AtGen_6_2512,	To the Experiment
15	Salt Shoot After 12 Hours	52.68	58.33	-0.15	0.9	AtGen_6_3511,AtGen_6_3512,	To the Experiment
15	Drought Shoot After 12 Hours	50.63	58.33	-0.21	0.86	AtGen_6_4511,AtGen_6_4512,	To the Experiment
15	Genotoxic Shoot After 12 Hours	52.2	58.33	-0.17	0.89	AtGen_6_5511,AtGen_6_5512,	To the Experiment
15	Oxidative Shoot After 12 Hours	59.8	58.33	0.03	1.02	AtGen_6_6511,AtGen_6_6512,	To the Experiment
15	UV-B Shoot After 12 Hours	93.94	58.33	0.68	1.61	AtGen_6_7511,AtGen_6_7512,	To the Experiment
15	Wounding Shoot After 12 Hours	62.94	58.33	0.1	1.07	AtGen_6_8511,AtGen_6_8512,	To the Experiment
15	Heat Shoot After 12 Hours	69.05	58.33	0.24	1.18	AtGen_6_9511,AtGen_6_9512,	To the Experiment
16	Control Root After 12 Hours	111.23	111.23	0.0	1.0	AtGen_6_0521,AtGen_6_0522,	To the Experiment
16	Cold Root After 12 Hours	64.32	111.23	-0.8	0.57	AtGen_6_1521,AtGen_6_1522,	To the Experiment
16	Osmotic Root After 12 Hours	48.61	111.23	-1.2	0.43	AtGen_6_2521,AtGen_6_2522,	To the Experiment
16	Salt Root After 12 Hours	45.29	111.23	-1.3	0.4	AtGen_6_3521,AtGen_6_3522,	To the Experiment
16	Drought Root After 12 Hours	136.58	111.23	0.29	1.22	AtGen_6_4521,AtGen_6_4522,	To the Experiment
16	Genotoxic Root After 12 Hours	85.13	111.23	-0.39	0.76	AtGen_6_5521,AtGen_6_5522,	To the Experiment
16	Oxidative Root After 12 Hours	100.44	111.23	-0.15	0.9	AtGen_6_6523,AtGen_6_6524,	To the Experiment
16	UV-B Root After 12 Hours	135.25	111.23	0.28	1.21	AtGen_6_7521,AtGen_6_7522,	To the Experiment
16	Wounding Root After 12 Hours	120.43	111.23	0.11	1.08	AtGen_6_8524,AtGen_6_8525,	To the Experiment
16	Heat Root After 12 Hours	133.77	111.23	0.26	1.2	AtGen_6_9521,AtGen_6_9522,	To the Experiment
17	Control Shoot After 24 Hours	54.8	54.8	0.0	1.0	AtGen_6_0611,AtGen_6_0612,	To the Experiment
17	Cold Shoot After 24 Hours	73.92	54.8	0.43	1.34	AtGen_6_1611,AtGen_6_1612,	To the Experiment
17	Osmotic Shoot After 24 Hours	37.52	54.8	-0.55	0.68	AtGen_6_2611,AtGen_6_2612,	To the Experiment
17	Salt Shoot After 24 Hours	50.51	54.8	-0.12	0.92	AtGen_6_3611,AtGen_6_3612,	To the Experiment
17	Drought Shoot After 24 Hours	42.86	54.8	-0.36	0.78	AtGen_6_4611,AtGen_6_4612,	To the Experiment
17	Genotoxic Shoot After 24 Hours	54.71	54.8	-0.01	0.99	AtGen_6_5611,AtGen_6_5612,	To the Experiment
17	Oxidative Shoot After 24 Hours	80.84	54.8	0.56	1.47	AtGen_6_6611,AtGen_6_6612,	To the Experiment
17	UV-B Shoot After 24 Hours	66.8	54.8	0.28	1.21	AtGen_6_7611,AtGen_6_7612,	To the Experiment
17	Wounding Shoot After 24 Hours	61.38	54.8	0.16	1.12	AtGen_6_8611,AtGen_6_8612,	To the Experiment
17	Heat Shoot After 24 Hours	72.12	54.8	0.39	1.31	AtGen_6_9611,AtGen_6_9612,	To the Experiment
18	Control Root After 24 Hours	104.16	104.16	-0.01	0.99	AtGen_6_0621,AtGen_6_0622,	To the Experiment
18	Cold Root After 24 Hours	63.24	104.16	-0.72	0.6	AtGen_6_1621,AtGen_6_1622,	To the Experiment
18	Osmotic Root After 24 Hours	44.89	104.16	-1.22	0.43	AtGen_6_2621,AtGen_6_2622,	To the Experiment
18	Salt Root After 24 Hours	58.16	104.16	-0.85	0.55	AtGen_6_3621,AtGen_6_3622,	To the Experiment
18	Drought Root After 24 Hours	103.5	104.16	-0.01	0.99	AtGen_6_4621,AtGen_6_4622,	To the Experiment
18	Genotoxic Root After 24 Hours	65.78	104.16	-0.67	0.63	AtGen_6_5621,AtGen_6_5622,	To the Experiment
18	Oxidative Root After 24 Hours	74.53	104.16	-0.49	0.71	AtGen_6_6621,AtGen_6_6625,	To the Experiment
18	UV-B Root After 24 Hours	70.94	104.16	-0.56	0.68	AtGen_6_7621,AtGen_6_7622,	To the Experiment
18	Wounding Root After 24 Hours	84.99	104.16	-0.3	0.81	AtGen_6_8621,AtGen_6_8622,	To the Experiment
18	Heat Root After 24 Hours	106.25	104.16	0.02	1.02	AtGen_6_9621,AtGen_6_9622,	To the Experiment
1	Water limited (dry), Pre-dawn	43.81	27.94	0.64	1.56	GSM491687,GSM491688,GSM491689,	To the Experiment	Abiotic Stress II
1	Well watered, pre-dawn (control)	27.94	27.94	0.0	1.0	GSM491684,GSM491685,GSM491686,	To the Experiment
2	Well watered, Late day (control)	66.48	66.48	0.0	1.0	GSM491672,GSM491673,GSM491674,	To the Experiment
2	Water limited (dry), Late day	49.46	66.48	-0.43	0.74	GSM491675,GSM491676,GSM491677,	To the Experiment
3	Root, non-selenate treated (control)	51.11	51.11	0.0	1.0	GSM237280,GSM237281,	To the Experiment
3	Root, Selenate treated	71.95	51.11	0.49	1.4	GSM237282,GSM237283,	To the Experiment
4	Water limited (dry), Midday	49.28	41.47	0.24	1.18	GSM491669,GSM491670,GSM491671,	To the Experiment
4	Well watered, Midday (control)	41.47	41.47	0.0	1.0	GSM491666,GSM491667,GSM491668,	To the Experiment
5	Shoot, non-selenate treated (control)	963.06	963.07	-0.01	0.99	GSM392492,GSM392493,	To the Experiment
6	Non Stressed (control), Total RNA	50.92	50.93	-0.01	0.99	GSM40552,	To the Experiment
6	Hypoxia Stress, Total RNA	37.03	50.93	-0.46	0.72	GSM40553,	To the Experiment
7	Non Stressed (control), Polysomal RNA	95.44	95.44	-0.01	0.99	GSM40554,	To the Experiment
7	Hypoxia Stress, Polysomal RNA	47.48	95.44	-1.01	0.49	GSM40555,	To the Experiment
8	Shoot, non- selenate treated	115.6	100.82	0.19	1.14	GSM237294,GSM237295,	To the Experiment
9	Well watered, midnight (control)	34.1	34.1	0.0	1.0	GSM491678,GSM491679,GSM491680,	To the Experiment
9	Water limited (dry), midnight	40.8	34.1	0.25	1.19	GSM491681,GSM491682,GSM491683,	To the Experimen
At1g36390
1	Control Shoot 0 Hour	172.09	172.09	0.0	1.0	AtGen_6_0011,AtGen_6_0012,	To the Experiment	Abiotic Stress
1	Cold Shoot 0 Hour	172.09	172.09	0.0	1.0	AtGen_6_0011,AtGen_6_0012,	To the Experiment
1	Osmotic Shoot 0 Hour	172.09	172.09	0.0	1.0	AtGen_6_0011,AtGen_6_0012,	To the Experiment
1	Salt Shoot 0 Hour	172.09	172.09	0.0	1.0	AtGen_6_0011,AtGen_6_0012,	To the Experiment
1	Drought Shoot 0 Hour	172.09	172.09	0.0	1.0	AtGen_6_0011,AtGen_6_0012,	To the Experiment
1	Genotoxic Shoot 0 Hour	172.09	172.09	0.0	1.0	AtGen_6_0011,AtGen_6_0012,	To the Experiment
1	Oxidative Shoot 0 Hour	172.09	172.09	0.0	1.0	AtGen_6_0011,AtGen_6_0012,	To the Experiment
1	UV-B Shoot 0 Hour	172.09	172.09	0.0	1.0	AtGen_6_0011,AtGen_6_0012,	To the Experiment
1	Wounding Shoot 0 Hour	172.09	172.09	0.0	1.0	AtGen_6_0011,AtGen_6_0012,	To the Experiment
1	Heat Shoot 0 Hour	172.09	172.09	0.0	1.0	AtGen_6_0011,AtGen_6_0012,	To the Experiment
2	Control Root 0 Hour	47.16	47.16	0.0	1.0	AtGen_6_0021,AtGen_6_0022,	To the Experiment
2	Cold Root 0 Hour	47.16	47.16	0.0	1.0	AtGen_6_0021,AtGen_6_0022,	To the Experiment
2	Osmotic Root 0 Hour	47.16	47.16	0.0	1.0	AtGen_6_0021,AtGen_6_0022,	To the Experiment
2	Salt Root 0 Hour	47.16	47.16	0.0	1.0	AtGen_6_0021,AtGen_6_0022,	To the Experiment
2	Drought Root 0 Hour	47.16	47.16	0.0	1.0	AtGen_6_0021,AtGen_6_0022,	To the Experiment
2	Genotoxic Root 0 Hour	47.16	47.16	0.0	1.0	AtGen_6_0021,AtGen_6_0022,	To the Experiment
2	Oxidative Root 0 Hour	47.16	47.16	0.0	1.0	AtGen_6_0021,AtGen_6_0022,	To the Experiment
2	UV-B Root 0 Hour	47.16	47.16	0.0	1.0	AtGen_6_0021,AtGen_6_0022,	To the Experiment
2	Wounding Root 0 Hour	47.16	47.16	0.0	1.0	AtGen_6_0021,AtGen_6_0022,	To the Experiment
2	Heat Root 0 Hour	47.16	47.16	0.0	1.0	AtGen_6_0021,AtGen_6_0022,	To the Experiment
3	Control Shoot After 15 Minutes	167.17	167.17	0.0	1.0	AtGen_6_0711,AtGen_6_0712,	To the Experiment
3	Drought Shoot After 15 Minutes	156.34	167.17	-0.1	0.93	AtGen_6_4711,AtGen_6_4712,	To the Experiment
3	UV-B Shoot After 15 Minutes	207.53	167.17	0.31	1.24	AtGen_6_7711,AtGen_6_7712,	To the Experiment
3	Wounding Shoot After 15 Minutes	174.89	167.17	0.06	1.04	AtGen_6_8715,AtGen_6_8712,	To the Experiment
3	Heat Shoot After 15 Minutes	213.13	167.17	0.35	1.27	AtGen_6_9711,AtGen_6_9712,	To the Experiment
4	Control Root After 15 Minutes	36.83	36.83	0.0	1.0	AtGen_6_0721,AtGen_6_0722,	To the Experiment
4	Drought Root After 15 Minutes	40.68	36.83	0.14	1.1	AtGen_6_4721,AtGen_6_4722,	To the Experiment
4	UV-B Root After 15 Minutes	44.59	36.83	0.27	1.21	AtGen_6_7721,AtGen_6_7722,	To the Experiment
4	Wounding Root After 15 Minutes	43.11	36.83	0.22	1.17	AtGen_6_8723,AtGen_6_8724,	To the Experiment
4	Heat Root After 15 Minutes	43.56	36.83	0.24	1.18	AtGen_6_9721,AtGen_6_9722,	To the Experiment
5	Control Shoot After 30 Minutes	157.24	157.24	0.0	1.0	AtGen_6_0111,AtGen_6_0112,	To the Experiment
5	Cold Shoot After 30 Minutes	184.15	157.24	0.22	1.17	AtGen_6_1111,AtGen_6_1112,	To the Experiment
5	Osmotic Shoot After 30 Minutes	157.18	157.24	-0.01	0.99	AtGen_6_2111,AtGen_6_2112,	To the Experiment
5	Salt Shoot After 30 Minutes	165.48	157.24	0.07	1.05	AtGen_6_3111,AtGen_6_3112,	To the Experiment
5	Drought Shoot After 30 Minutes	142.67	157.24	-0.15	0.9	AtGen_6_4111,AtGen_6_4112,	To the Experiment
5	Genotoxic Shoot After 30 Minutes	146.44	157.24	-0.11	0.93	AtGen_6_5111,AtGen_6_5112,	To the Experiment
5	Oxidative Shoot After 30 Minutes	182.4	157.24	0.21	1.15	AtGen_6_6111,AtGen_6_6112,	To the Experiment
5	UV-B Shoot After 30 Minutes	205.59	157.24	0.38	1.3	AtGen_6_7111,AtGen_6_7112,	To the Experiment
5	Wounding Shoot After 30 Minutes	198.56	157.24	0.33	1.26	AtGen_6_8111,AtGen_6_8112,	To the Experiment
5	Heat Shoot After 30 Minutes	178.64	157.24	0.18	1.13	AtGen_6_9111,AtGen_6_9112,	To the Experiment
6	Control Root After 30 Minutes	40.0	40.0	-0.01	0.99	AtGen_6_0121,AtGen_6_0122,	To the Experiment
6	Cold Root After 30 Minutes	44.43	40.0	0.15	1.11	AtGen_6_1121,AtGen_6_1122,	To the Experiment
6	Osmotic Root After 30 Minutes	41.82	40.0	0.06	1.04	AtGen_6_2121,AtGen_6_2122,	To the Experiment
6	Salt Root After 30 Minutes	42.34	40.0	0.08	1.05	AtGen_6_3121,AtGen_6_3122,	To the Experiment
6	Drought Root After 30 Minutes	35.78	40.0	-0.17	0.89	AtGen_6_4121,AtGen_6_4122,	To the Experiment
6	Genotoxic Root After 30 Minutes	43.44	40.0	0.11	1.08	AtGen_6_5121,AtGen_6_5122,	To the Experiment
6	Oxidative Root After 30 Minutes	38.35	40.0	-0.07	0.95	AtGen_6_6122,AtGen_6_6124,	To the Experiment
6	UV-B Root After 30 Minutes	47.2	40.0	0.23	1.17	AtGen_6_7121,AtGen_6_7122,	To the Experiment
6	Wounding Root After 30 Minutes	43.36	40.0	0.11	1.08	AtGen_6_8124,AtGen_6_8126,	To the Experiment
6	Heat Root After 30 Minutes	48.45	40.0	0.27	1.21	AtGen_6_9121,AtGen_6_9122,	To the Experiment
7	Control Shoot After 1 Hour	184.49	184.49	0.0	1.0	AtGen_6_0211,AtGen_6_0212,	To the Experiment
7	Cold Shoot After 1 Hour	171.19	184.49	-0.11	0.92	AtGen_6_1211,AtGen_6_1212,	To the Experiment
7	Osmotic Shoot After 1 Hour	177.52	184.49	-0.06	0.96	AtGen_6_2211,AtGen_6_2212,	To the Experiment
7	Salt Shoot After 1 Hour	162.21	184.49	-0.19	0.87	AtGen_6_3211,AtGen_6_3212,	To the Experiment
7	Drought Shoot After 1 Hour	163.31	184.49	-0.18	0.88	AtGen_6_4211,AtGen_6_4212,	To the Experiment
7	Genotoxic Shoot After 1 Hour	123.3	184.49	-0.59	0.66	AtGen_6_5211,AtGen_6_5212,	To the Experiment
7	Oxidative Shoot After 1 Hour	183.03	184.49	-0.02	0.99	AtGen_6_6211,AtGen_6_6212,	To the Experiment
7	UV-B Shoot After 1 Hour	190.43	184.49	0.04	1.03	AtGen_6_7211,AtGen_6_7212,	To the Experiment
7	Wounding Shoot After 1 Hour	169.09	184.49	-0.13	0.91	AtGen_6_8211,AtGen_6_8214,	To the Experiment
7	Heat Shoot After 1 Hour	174.67	184.49	-0.08	0.94	AtGen_6_9211,AtGen_6_9212,	To the Experiment
8	Control Root After 1 Hour	46.99	46.99	0.0	1.0	AtGen_6_0221,AtGen_6_0222,	To the Experiment
8	Cold Root After 1 Hour	47.24	46.99	0.0	1.0	AtGen_6_1221,AtGen_6_1222,	To the Experiment
8	Osmotic Root After 1 Hour	38.32	46.99	-0.3	0.81	AtGen_6_2221,AtGen_6_2222,	To the Experiment
8	Salt Root After 1 Hour	33.0	46.99	-0.51	0.7	AtGen_6_3221,AtGen_6_3222,	To the Experiment
8	Drought Root After 1 Hour	35.68	46.99	-0.4	0.75	AtGen_6_4221,AtGen_6_4222,	To the Experiment
8	Genotoxic Root After 1 Hour	38.43	46.99	-0.3	0.81	AtGen_6_5221,AtGen_6_5222,	To the Experiment
8	Oxidative Root After 1 Hour	43.58	46.99	-0.11	0.92	AtGen_6_6223,AtGen_6_6224,	To the Experiment
8	UV-B Root After 1 Hour	42.28	46.99	-0.16	0.89	AtGen_6_7221,AtGen_6_7222,	To the Experiment
8	Wounding Root After 1 Hour	40.67	46.99	-0.21	0.86	AtGen_6_8224,AtGen_6_8225,	To the Experiment
8	Heat Root After 1 Hour	47.79	46.99	0.02	1.01	AtGen_6_9221,AtGen_6_9222,	To the Experiment
9	Control Shoot After 3 Hours	181.54	181.54	0.0	1.0	AtGen_6_0311,AtGen_6_0312,	To the Experiment
9	Cold Shoot After 3 Hours	155.53	181.54	-0.23	0.85	AtGen_6_1311,AtGen_6_1312,	To the Experiment
9	Osmotic Shoot After 3 Hours	106.16	181.54	-0.78	0.58	AtGen_6_2311,AtGen_6_2312,	To the Experiment
9	Salt Shoot After 3 Hours	162.43	181.54	-0.17	0.89	AtGen_6_3311,AtGen_6_3312,	To the Experiment
9	Drought Shoot After 3 Hours	155.17	181.54	-0.23	0.85	AtGen_6_4311,AtGen_6_4312,	To the Experiment
9	Genotoxic Shoot After 3 Hours	165.24	181.54	-0.14	0.91	AtGen_6_5311,AtGen_6_5312,	To the Experiment
9	Oxidative Shoot After 3 Hours	165.63	181.54	-0.14	0.91	AtGen_6_6311,AtGen_6_6312,	To the Experiment
9	UV-B Shoot After 3 Hours	167.82	181.54	-0.12	0.92	AtGen_6_7311,AtGen_6_7312,	To the Experiment
9	Wounding Shoot After 3 Hours	164.5	181.54	-0.15	0.9	AtGen_6_8313,AtGen_6_8314,	To the Experiment
9	Heat Shoot After 3 Hours	165.57	181.54	-0.14	0.91	AtGen_6_9311,AtGen_6_9312,	To the Experiment
10	Control Root After 3 Hours	41.93	41.93	0.0	1.0	AtGen_6_0321,AtGen_6_0322,	To the Experiment
10	Cold Root After 3 Hours	34.24	41.93	-0.3	0.81	AtGen_6_1321,AtGen_6_1322,	To the Experiment
10	Osmotic Root After 3 Hours	33.15	41.93	-0.34	0.79	AtGen_6_2321,AtGen_6_2322,	To the Experiment
10	Salt Root After 3 Hours	30.96	41.93	-0.44	0.73	AtGen_6_3321,AtGen_6_3322,	To the Experiment
10	Drought Root After 3 Hours	42.83	41.93	0.03	1.02	AtGen_6_4321,AtGen_6_4322,	To the Experiment
10	Genotoxic Root After 3 Hours	40.44	41.93	-0.06	0.96	AtGen_6_5321,AtGen_6_5322,	To the Experiment
10	Oxidative Root After 3 Hours	34.64	41.93	-0.28	0.82	AtGen_6_6322,AtGen_6_6323,	To the Experiment
10	UV-B Root After 3 Hours	43.55	41.93	0.05	1.03	AtGen_6_7321,AtGen_6_7322,	To the Experiment
10	Wounding Root After 3 Hours	42.58	41.93	0.02	1.01	AtGen_6_8324,AtGen_6_8325,	To the Experiment
10	Heat Root After 3 Hours	46.54	41.93	0.15	1.1	AtGen_6_9321,AtGen_6_9322,	To the Experiment
11	Control Shoot After 4 Hours	203.52	203.52	-0.01	0.99	AtGen_6_0811,AtGen_6_0812,	To the Experiment
11	Heat Shoot After 4 Hours	259.32	203.52	0.34	1.27	AtGen_6_9811,AtGen_6_9812,	To the Experiment
12	Control Root After 4 Hours	40.16	40.16	0.0	1.0	AtGen_6_0821,AtGen_6_0822,	To the Experiment
12	Heat Root After 4 Hours	54.33	40.16	0.43	1.35	AtGen_6_9821,AtGen_6_9822,	To the Experiment
13	Control Shoot After 6 Hours	240.08	240.08	0.0	1.0	AtGen_6_0411,AtGen_6_0412,	To the Experiment
13	Cold Shoot After 6 Hours	136.68	240.08	-0.82	0.56	AtGen_6_1411,AtGen_6_1412,	To the Experiment
13	Osmotic Shoot After 6 Hours	89.59	240.08	-1.43	0.37	AtGen_6_2411,AtGen_6_2412,	To the Experiment
13	Salt Shoot After 6 Hours	151.43	240.08	-0.67	0.63	AtGen_6_3411,AtGen_6_3412,	To the Experiment
13	Drought Shoot After 6 Hours	149.82	240.08	-0.69	0.62	AtGen_6_4411,AtGen_6_4412,	To the Experiment
13	Genotoxic Shoot After 6 Hours	173.37	240.08	-0.47	0.72	AtGen_6_5411,AtGen_6_5412,	To the Experiment
13	Oxidative Shoot After 6 Hours	165.56	240.08	-0.54	0.68	AtGen_6_6411,AtGen_6_6412,	To the Experiment
13	UV-B Shoot After 6 Hours	146.42	240.08	-0.72	0.6	AtGen_6_7411,AtGen_6_7412,	To the Experiment
13	Wounding Shoot After 6 Hours	280.46	240.08	0.22	1.16	AtGen_6_8411,AtGen_6_8412,	To the Experiment
13	Heat Shoot After 6 Hours	230.81	240.08	-0.06	0.96	AtGen_6_9411,AtGen_6_9412,	To the Experiment
14	Control Root After 6 Hours	40.89	40.89	-0.01	0.99	AtGen_6_0421,AtGen_6_0422,	To the Experiment
14	Cold Root After 6 Hours	36.1	40.89	-0.18	0.88	AtGen_6_1421,AtGen_6_1422,	To the Experiment
14	Osmotic Root After 6 Hours	33.56	40.89	-0.29	0.82	AtGen_6_2421,AtGen_6_2422,	To the Experiment
14	Salt Root After 6 Hours	28.08	40.89	-0.55	0.68	AtGen_6_3421,AtGen_6_3422,	To the Experiment
14	Drought Root After 6 Hours	44.6	40.89	0.12	1.09	AtGen_6_4421,AtGen_6_4422,	To the Experiment
14	Genotoxic Root After 6 Hours	39.72	40.89	-0.05	0.97	AtGen_6_5421,AtGen_6_5422,	To the Experiment
14	Oxidative Root After 6 Hours	37.53	40.89	-0.13	0.91	AtGen_6_6421,AtGen_6_6422,	To the Experiment
14	UV-B Root After 6 Hours	39.4	40.89	-0.06	0.96	AtGen_6_7421,AtGen_6_7422,	To the Experiment
14	Wounding Root After 6 Hours	38.79	40.89	-0.08	0.94	AtGen_6_8423,AtGen_6_8424,	To the Experiment
14	Heat Root After 6 Hours	59.09	40.89	0.53	1.44	AtGen_6_9421,AtGen_6_9422,	To the Experiment
15	Control Shoot After 12 Hours	204.37	204.37	0.0	1.0	AtGen_6_0511,AtGen_6_0512,	To the Experiment
15	Cold Shoot After 12 Hours	158.82	204.37	-0.37	0.77	AtGen_6_1511,AtGen_6_1512,	To the Experiment
15	Osmotic Shoot After 12 Hours	75.74	204.37	-1.44	0.37	AtGen_6_2511,AtGen_6_2512,	To the Experiment
15	Salt Shoot After 12 Hours	152.37	204.37	-0.43	0.74	AtGen_6_3511,AtGen_6_3512,	To the Experiment
15	Drought Shoot After 12 Hours	196.29	204.37	-0.06	0.96	AtGen_6_4511,AtGen_6_4512,	To the Experiment
15	Genotoxic Shoot After 12 Hours	144.69	204.37	-0.5	0.7	AtGen_6_5511,AtGen_6_5512,	To the Experiment
15	Oxidative Shoot After 12 Hours	169.74	204.37	-0.27	0.83	AtGen_6_6511,AtGen_6_6512,	To the Experiment
15	UV-B Shoot After 12 Hours	251.99	204.37	0.3	1.23	AtGen_6_7511,AtGen_6_7512,	To the Experiment
15	Wounding Shoot After 12 Hours	284.19	204.37	0.47	1.39	AtGen_6_8511,AtGen_6_8512,	To the Experiment
15	Heat Shoot After 12 Hours	210.09	204.37	0.03	1.02	AtGen_6_9511,AtGen_6_9512,	To the Experiment
16	Control Root After 12 Hours	44.19	44.19	0.0	1.0	AtGen_6_0521,AtGen_6_0522,	To the Experiment
16	Cold Root After 12 Hours	31.58	44.19	-0.49	0.71	AtGen_6_1521,AtGen_6_1522,	To the Experiment
16	Osmotic Root After 12 Hours	31.19	44.19	-0.51	0.7	AtGen_6_2521,AtGen_6_2522,	To the Experiment
16	Salt Root After 12 Hours	28.94	44.19	-0.62	0.65	AtGen_6_3521,AtGen_6_3522,	To the Experiment
16	Drought Root After 12 Hours	42.29	44.19	-0.07	0.95	AtGen_6_4521,AtGen_6_4522,	To the Experiment
16	Genotoxic Root After 12 Hours	43.13	44.19	-0.04	0.97	AtGen_6_5521,AtGen_6_5522,	To the Experiment
16	Oxidative Root After 12 Hours	40.26	44.19	-0.14	0.91	AtGen_6_6523,AtGen_6_6524,	To the Experiment
16	UV-B Root After 12 Hours	45.76	44.19	0.05	1.03	AtGen_6_7521,AtGen_6_7522,	To the Experiment
16	Wounding Root After 12 Hours	42.57	44.19	-0.06	0.96	AtGen_6_8524,AtGen_6_8525,	To the Experiment
16	Heat Root After 12 Hours	43.23	44.19	-0.04	0.97	AtGen_6_9521,AtGen_6_9522,	To the Experiment
17	Control Shoot After 24 Hours	214.28	214.28	0.0	1.0	AtGen_6_0611,AtGen_6_0612,	To the Experiment
17	Cold Shoot After 24 Hours	133.35	214.28	-0.69	0.62	AtGen_6_1611,AtGen_6_1612,	To the Experiment
17	Osmotic Shoot After 24 Hours	66.89	214.28	-1.68	0.31	AtGen_6_2611,AtGen_6_2612,	To the Experiment
17	Salt Shoot After 24 Hours	108.45	214.28	-0.99	0.5	AtGen_6_3611,AtGen_6_3612,	To the Experiment
17	Drought Shoot After 24 Hours	131.43	214.28	-0.71	0.61	AtGen_6_4611,AtGen_6_4612,	To the Experiment
17	Genotoxic Shoot After 24 Hours	154.43	214.28	-0.48	0.72	AtGen_6_5611,AtGen_6_5612,	To the Experiment
17	Oxidative Shoot After 24 Hours	112.72	214.28	-0.93	0.52	AtGen_6_6611,AtGen_6_6612,	To the Experiment
17	UV-B Shoot After 24 Hours	148.98	214.28	-0.53	0.69	AtGen_6_7611,AtGen_6_7612,	To the Experiment
17	Wounding Shoot After 24 Hours	195.51	214.28	-0.14	0.91	AtGen_6_8611,AtGen_6_8612,	To the Experiment
17	Heat Shoot After 24 Hours	185.32	214.28	-0.21	0.86	AtGen_6_9611,AtGen_6_9612,	To the Experiment
18	Control Root After 24 Hours	45.97	45.97	0.0	1.0	AtGen_6_0621,AtGen_6_0622,	To the Experiment
18	Cold Root After 24 Hours	22.23	45.97	-1.05	0.48	AtGen_6_1621,AtGen_6_1622,	To the Experiment
18	Osmotic Root After 24 Hours	36.0	45.97	-0.36	0.78	AtGen_6_2621,AtGen_6_2622,	To the Experiment
18	Salt Root After 24 Hours	31.65	45.97	-0.54	0.68	AtGen_6_3621,AtGen_6_3622,	To the Experiment
18	Drought Root After 24 Hours	44.16	45.97	-0.06	0.96	AtGen_6_4621,AtGen_6_4622,	To the Experiment
18	Genotoxic Root After 24 Hours	39.71	45.97	-0.22	0.86	AtGen_6_5621,AtGen_6_5622,	To the Experiment
18	Oxidative Root After 24 Hours	47.56	45.97	0.04	1.03	AtGen_6_6621,AtGen_6_6625,	To the Experiment
18	UV-B Root After 24 Hours	43.93	45.97	-0.07	0.95	AtGen_6_7621,AtGen_6_7622,	To the Experiment
18	Wounding Root After 24 Hours	42.14	45.97	-0.13	0.91	AtGen_6_8621,AtGen_6_8622,	To the Experiment
18	Heat Root After 24 Hours	50.65	45.97	0.13	1.1	AtGen_6_9621,AtGen_6_9622,	To the Experiment
1	Water limited (dry), Pre-dawn	96.15	76.96	0.32	1.24	GSM491687,GSM491688,GSM491689,	To the Experiment	Abiotic Stress II
1	Well watered, pre-dawn (control)	76.96	76.96	-0.01	0.99	GSM491684,GSM491685,GSM491686,	To the Experiment
2	Well watered, Late day (control)	116.38	116.38	-0.01	0.99	GSM491672,GSM491673,GSM491674,	To the Experiment
2	Water limited (dry), Late day	84.15	116.38	-0.47	0.72	GSM491675,GSM491676,GSM491677,	To the Experiment
3	Root, non-selenate treated (control)	28.61	28.61	0.0	1.0	GSM237280,GSM237281,	To the Experiment
3	Root, Selenate treated	33.22	28.61	0.21	1.16	GSM237282,GSM237283,	To the Experiment
4	Water limited (dry), Midday	88.72	102.54	-0.21	0.86	GSM491669,GSM491670,GSM491671,	To the Experiment
4	Well watered, Midday (control)	102.54	102.54	0.0	1.0	GSM491666,GSM491667,GSM491668,	To the Experiment
5	Shoot, non-selenate treated (control)	47.43	47.43	0.0	1.0	GSM392492,GSM392493,	To the Experiment
6	Non Stressed (control), Total RNA	58.28	58.28	-0.01	0.99	GSM40552,	To the Experiment
6	Hypoxia Stress, Total RNA	31.12	58.28	-0.91	0.53	GSM40553,	To the Experiment
7	Non Stressed (control), Polysomal RNA	104.77	104.77	0.0	1.0	GSM40554,	To the Experiment
7	Hypoxia Stress, Polysomal RNA	35.18	104.77	-1.58	0.33	GSM40555,	To the Experiment
8	Shoot, non- selenate treated	222.37	219.22	0.02	1.01	GSM237294,GSM237295,	To the Experiment
9	Well watered, midnight (control)	82.2	82.2	-0.01	0.99	GSM491678,GSM491679,GSM491680,	To the Experiment
9	Water limited (dry), midnight	77.85	82.2	-0.08	0.94	GSM491681,GSM491682,GSM491683,	To the Experiment
At5g07550
1	Control Shoot 0 Hour	4.81	4.81	0.0	1.0	AtGen_6_0011,AtGen_6_0012,	To the Experiment	Abiotic Stress
1	Cold Shoot 0 Hour	4.81	4.81	0.0	1.0	AtGen_6_0011,AtGen_6_0012,	To the Experiment
1	Osmotic Shoot 0 Hour	4.81	4.81	0.0	1.0	AtGen_6_0011,AtGen_6_0012,	To the Experiment
1	Salt Shoot 0 Hour	4.81	4.81	0.0	1.0	AtGen_6_0011,AtGen_6_0012,	To the Experiment
1	Drought Shoot 0 Hour	4.81	4.81	0.0	1.0	AtGen_6_0011,AtGen_6_0012,	To the Experiment
1	Genotoxic Shoot 0 Hour	4.81	4.81	0.0	1.0	AtGen_6_0011,AtGen_6_0012,	To the Experiment
1	Oxidative Shoot 0 Hour	4.81	4.81	0.0	1.0	AtGen_6_0011,AtGen_6_0012,	To the Experiment
1	UV-B Shoot 0 Hour	4.81	4.81	0.0	1.0	AtGen_6_0011,AtGen_6_0012,	To the Experiment
1	Wounding Shoot 0 Hour	4.81	4.81	0.0	1.0	AtGen_6_0011,AtGen_6_0012,	To the Experiment
1	Heat Shoot 0 Hour	4.81	4.81	0.0	1.0	AtGen_6_0011,AtGen_6_0012,	To the Experiment
2	Control Root 0 Hour	9.42	9.42	0.0	1.0	AtGen_6_0021,AtGen_6_0022,	To the Experiment
2	Cold Root 0 Hour	9.42	9.42	0.0	1.0	AtGen_6_0021,AtGen_6_0022,	To the Experiment
2	Osmotic Root 0 Hour	9.42	9.42	0.0	1.0	AtGen_6_0021,AtGen_6_0022,	To the Experiment
2	Salt Root 0 Hour	9.42	9.42	0.0	1.0	AtGen_6_0021,AtGen_6_0022,	To the Experiment
2	Drought Root 0 Hour	9.42	9.42	0.0	1.0	AtGen_6_0021,AtGen_6_0022,	To the Experiment
2	Genotoxic Root 0 Hour	9.42	9.42	0.0	1.0	AtGen_6_0021,AtGen_6_0022,	To the Experiment
2	Oxidative Root 0 Hour	9.42	9.42	0.0	1.0	AtGen_6_0021,AtGen_6_0022,	To the Experiment
2	UV-B Root 0 Hour	9.42	9.42	0.0	1.0	AtGen_6_0021,AtGen_6_0022,	To the Experiment
2	Wounding Root 0 Hour	9.42	9.42	0.0	1.0	AtGen_6_0021,AtGen_6_0022,	To the Experiment
2	Heat Root 0 Hour	9.42	9.42	0.0	1.0	AtGen_6_0021,AtGen_6_0022,	To the Experiment
3	Control Shoot After 15 Minutes	4.23	4.23	0.0	1.0	AtGen_6_0711,AtGen_6_0712,	To the Experiment
3	Drought Shoot After 15 Minutes	5.98	4.23	0.5	1.41	AtGen_6_4711,AtGen_6_4712,	To the Experiment
3	UV-B Shoot After 15 Minutes	4.67	4.23	0.14	1.1	AtGen_6_7711,AtGen_6_7712,	To the Experiment
3	Wounding Shoot After 15 Minutes	8.62	4.23	1.02	2.03	AtGen_6_8715,AtGen_6_8712,	To the Experiment
3	Heat Shoot After 15 Minutes	5.24	4.23	0.31	1.23	AtGen_6_9711,AtGen_6_9712,	To the Experiment
4	Control Root After 15 Minutes	8.78	8.78	0.0	1.0	AtGen_6_0721,AtGen_6_0722,	To the Experiment
4	Drought Root After 15 Minutes	6.53	8.78	-0.43	0.74	AtGen_6_4721,AtGen_6_4722,	To the Experiment
4	UV-B Root After 15 Minutes	9.42	8.78	0.1	1.07	AtGen_6_7721,AtGen_6_7722,	To the Experiment
4	Wounding Root After 15 Minutes	5.24	8.78	-0.75	0.59	AtGen_6_8723,AtGen_6_8724,	To the Experiment
4	Heat Root After 15 Minutes	6.65	8.78	-0.41	0.75	AtGen_6_9721,AtGen_6_9722,	To the Experiment
5	Control Shoot After 30 Minutes	10.5	10.5	0.0	1.0	AtGen_6_0111,AtGen_6_0112,	To the Experiment
5	Cold Shoot After 30 Minutes	11.5	10.5	0.13	1.09	AtGen_6_1111,AtGen_6_1112,	To the Experiment
5	Osmotic Shoot After 30 Minutes	11.46	10.5	0.12	1.09	AtGen_6_2111,AtGen_6_2112,	To the Experiment
5	Salt Shoot After 30 Minutes	4.41	10.5	-1.25	0.42	AtGen_6_3111,AtGen_6_3112,	To the Experiment
5	Drought Shoot After 30 Minutes	3.06	10.5	-1.78	0.29	AtGen_6_4111,AtGen_6_4112,	To the Experiment
5	Genotoxic Shoot After 30 Minutes	9.15	10.5	-0.2	0.87	AtGen_6_5111,AtGen_6_5112,	To the Experiment
5	Oxidative Shoot After 30 Minutes	4.02	10.5	-1.39	0.38	AtGen_6_6111,AtGen_6_6112,	To the Experiment
5	UV-B Shoot After 30 Minutes	4.73	10.5	-1.16	0.45	AtGen_6_7111,AtGen_6_7112,	To the Experiment
5	Wounding Shoot After 30 Minutes	9.87	10.5	-0.09	0.94	AtGen_6_8111,AtGen_6_8112,	To the Experiment
5	Heat Shoot After 30 Minutes	5.33	10.5	-0.98	0.5	AtGen_6_9111,AtGen_6_9112,	To the Experiment
6	Control Root After 30 Minutes	5.44	5.44	0.0	1.0	AtGen_6_0121,AtGen_6_0122,	To the Experiment
6	Cold Root After 30 Minutes	7.59	5.44	0.48	1.39	AtGen_6_1121,AtGen_6_1122,	To the Experiment
6	Osmotic Root After 30 Minutes	9.17	5.44	0.75	1.68	AtGen_6_2121,AtGen_6_2122,	To the Experiment
6	Salt Root After 30 Minutes	5.72	5.44	0.07	1.05	AtGen_6_3121,AtGen_6_3122,	To the Experiment
6	Drought Root After 30 Minutes	5.41	5.44	-0.01	0.99	AtGen_6_4121,AtGen_6_4122,	To the Experiment
6	Genotoxic Root After 30 Minutes	7.2	5.44	0.4	1.32	AtGen_6_5121,AtGen_6_5122,	To the Experiment
6	Oxidative Root After 30 Minutes	6.12	5.44	0.16	1.12	AtGen_6_6122,AtGen_6_6124,	To the Experiment
6	UV-B Root After 30 Minutes	5.15	5.44	-0.09	0.94	AtGen_6_7121,AtGen_6_7122,	To the Experiment
6	Wounding Root After 30 Minutes	4.65	5.44	-0.23	0.85	AtGen_6_8124,AtGen_6_8126,	To the Experiment
6	Heat Root After 30 Minutes	7.0	5.44	0.36	1.28	AtGen_6_9121,AtGen_6_9122,	To the Experiment
7	Control Shoot After 1 Hour	5.97	5.97	0.0	1.0	AtGen_6_0211,AtGen_6_0212,	To the Experiment
7	Cold Shoot After 1 Hour	6.08	5.97	0.02	1.01	AtGen_6_1211,AtGen_6_1212,	To the Experiment
7	Osmotic Shoot After 1 Hour	4.08	5.97	-0.56	0.68	AtGen_6_2211,AtGen_6_2212,	To the Experiment
7	Salt Shoot After 1 Hour	10.86	5.97	0.86	1.81	AtGen_6_3211,AtGen_6_3212,	To the Experiment
7	Drought Shoot After 1 Hour	4.25	5.97	-0.5	0.71	AtGen_6_4211,AtGen_6_4212,	To the Experiment
7	Genotoxic Shoot After 1 Hour	4.15	5.97	-0.53	0.69	AtGen_6_5211,AtGen_6_5212,	To the Experiment
7	Oxidative Shoot After 1 Hour	5.44	5.97	-0.14	0.91	AtGen_6_6211,AtGen_6_6212,	To the Experiment
7	UV-B Shoot After 1 Hour	4.35	5.97	-0.46	0.72	AtGen_6_7211,AtGen_6_7212,	To the Experiment
7	Wounding Shoot After 1 Hour	11.03	5.97	0.88	1.84	AtGen_6_8211,AtGen_6_8214,	To the Experiment
7	Heat Shoot After 1 Hour	15.27	5.97	1.35	2.55	AtGen_6_9211,AtGen_6_9212,	To the Experiment
8	Control Root After 1 Hour	7.3	7.3	0.0	1.0	AtGen_6_0221,AtGen_6_0222,	To the Experiment
8	Cold Root After 1 Hour	8.02	7.3	0.13	1.09	AtGen_6_1221,AtGen_6_1222,	To the Experiment
8	Osmotic Root After 1 Hour	5.35	7.3	-0.45	0.73	AtGen_6_2221,AtGen_6_2222,	To the Experiment
8	Salt Root After 1 Hour	7.48	7.3	0.03	1.02	AtGen_6_3221,AtGen_6_3222,	To the Experiment
8	Drought Root After 1 Hour	5.25	7.3	-0.48	0.71	AtGen_6_4221,AtGen_6_4222,	To the Experiment
8	Genotoxic Root After 1 Hour	6.58	7.3	-0.16	0.9	AtGen_6_5221,AtGen_6_5222,	To the Experiment
8	Oxidative Root After 1 Hour	5.4	7.3	-0.44	0.73	AtGen_6_6223,AtGen_6_6224,	To the Experiment
8	UV-B Root After 1 Hour	5.88	7.3	-0.32	0.8	AtGen_6_7221,AtGen_6_7222,	To the Experiment
8	Wounding Root After 1 Hour	6.78	7.3	-0.11	0.92	AtGen_6_8224,AtGen_6_8225,	To the Experiment
8	Heat Root After 1 Hour	8.46	7.3	0.21	1.15	AtGen_6_9221,AtGen_6_9222,	To the Experiment
9	Control Shoot After 3 Hours	5.67	5.67	0.0	1.0	AtGen_6_0311,AtGen_6_0312,	To the Experiment
9	Cold Shoot After 3 Hours	6.03	5.67	0.08	1.06	AtGen_6_1311,AtGen_6_1312,	To the Experiment
9	Osmotic Shoot After 3 Hours	4.6	5.67	-0.31	0.81	AtGen_6_2311,AtGen_6_2312,	To the Experiment
9	Salt Shoot After 3 Hours	3.67	5.67	-0.63	0.64	AtGen_6_3311,AtGen_6_3312,	To the Experiment
9	Drought Shoot After 3 Hours	4.97	5.67	-0.19	0.87	AtGen_6_4311,AtGen_6_4312,	To the Experiment
9	Genotoxic Shoot After 3 Hours	6.23	5.67	0.13	1.09	AtGen_6_5311,AtGen_6_5312,	To the Experiment
9	Oxidative Shoot After 3 Hours	5.15	5.67	-0.14	0.9	AtGen_6_6311,AtGen_6_6312,	To the Experiment
9	UV-B Shoot After 3 Hours	6.25	5.67	0.13	1.1	AtGen_6_7311,AtGen_6_7312,	To the Experiment
9	Wounding Shoot After 3 Hours	3.18	5.67	-0.84	0.56	AtGen_6_8313,AtGen_6_8314,	To the Experiment
9	Heat Shoot After 3 Hours	3.59	5.67	-0.66	0.63	AtGen_6_9311,AtGen_6_9312,	To the Experiment
10	Control Root After 3 Hours	3.57	3.57	0.0	1.0	AtGen_6_0321,AtGen_6_0322,	To the Experiment
10	Cold Root After 3 Hours	6.53	3.57	0.87	1.82	AtGen_6_1321,AtGen_6_1322,	To the Experiment
10	Osmotic Root After 3 Hours	6.99	3.57	0.96	1.95	AtGen_6_2321,AtGen_6_2322,	To the Experiment
10	Salt Root After 3 Hours	6.92	3.57	0.95	1.93	AtGen_6_3321,AtGen_6_3322,	To the Experiment
10	Drought Root After 3 Hours	6.14	3.57	0.78	1.71	AtGen_6_4321,AtGen_6_4322,	To the Experiment
10	Genotoxic Root After 3 Hours	5.43	3.57	0.6	1.51	AtGen_6_5321,AtGen_6_5322,	To the Experiment
10	Oxidative Root After 3 Hours	4.89	3.57	0.45	1.36	AtGen_6_6322,AtGen_6_6323,	To the Experiment
10	UV-B Root After 3 Hours	2.98	3.57	-0.27	0.83	AtGen_6_7321,AtGen_6_7322,	To the Experiment
10	Wounding Root After 3 Hours	10.16	3.57	1.5	2.84	AtGen_6_8324,AtGen_6_8325,	To the Experiment
10	Heat Root After 3 Hours	8.35	3.57	1.22	2.33	AtGen_6_9321,AtGen_6_9322,	To the Experiment
11	Control Shoot After 4 Hours	6.17	6.17	0.0	1.0	AtGen_6_0811,AtGen_6_0812,	To the Experiment
11	Heat Shoot After 4 Hours	7.24	6.17	0.23	1.17	AtGen_6_9811,AtGen_6_9812,	To the Experiment
12	Control Root After 4 Hours	7.75	7.75	0.0	1.0	AtGen_6_0821,AtGen_6_0822,	To the Experiment
12	Heat Root After 4 Hours	8.03	7.75	0.05	1.03	AtGen_6_9821,AtGen_6_9822,	To the Experiment
13	Control Shoot After 6 Hours	5.11	5.12	-0.01	0.99	AtGen_6_0411,AtGen_6_0412,	To the Experiment
13	Cold Shoot After 6 Hours	10.25	5.12	1.0	2.0	AtGen_6_1411,AtGen_6_1412,	To the Experiment
13	Osmotic Shoot After 6 Hours	4.13	5.12	-0.32	0.8	AtGen_6_2411,AtGen_6_2412,	To the Experiment
13	Salt Shoot After 6 Hours	4.68	5.12	-0.13	0.91	AtGen_6_3411,AtGen_6_3412,	To the Experiment
13	Drought Shoot After 6 Hours	2.85	5.12	-0.85	0.55	AtGen_6_4411,AtGen_6_4412,	To the Experiment
13	Genotoxic Shoot After 6 Hours	3.62	5.12	-0.51	0.7	AtGen_6_5411,AtGen_6_5412,	To the Experiment
13	Oxidative Shoot After 6 Hours	7.09	5.12	0.47	1.38	AtGen_6_6411,AtGen_6_6412,	To the Experiment
13	UV-B Shoot After 6 Hours	4.84	5.12	-0.08	0.94	AtGen_6_7411,AtGen_6_7412,	To the Experiment
13	Wounding Shoot After 6 Hours	7.6	5.12	0.56	1.48	AtGen_6_8411,AtGen_6_8412,	To the Experiment
13	Heat Shoot After 6 Hours	5.92	5.12	0.2	1.15	AtGen_6_9411,AtGen_6_9412,	To the Experiment
14	Control Root After 6 Hours	12.79	12.79	0.0	1.0	AtGen_6_0421,AtGen_6_0422,	To the Experiment
14	Cold Root After 6 Hours	10.57	12.79	-0.28	0.82	AtGen_6_1421,AtGen_6_1422,	To the Experiment
14	Osmotic Root After 6 Hours	10.05	12.79	-0.35	0.78	AtGen_6_2421,AtGen_6_2422,	To the Experiment
14	Salt Root After 6 Hours	6.19	12.79	-1.05	0.48	AtGen_6_3421,AtGen_6_3422,	To the Experiment
14	Drought Root After 6 Hours	6.24	12.79	-1.04	0.48	AtGen_6_4421,AtGen_6_4422,	To the Experiment
14	Genotoxic Root After 6 Hours	6.71	12.79	-0.94	0.52	AtGen_6_5421,AtGen_6_5422,	To the Experiment
14	Oxidative Root After 6 Hours	3.73	12.79	-1.78	0.29	AtGen_6_6421,AtGen_6_6422,	To the Experiment
14	UV-B Root After 6 Hours	4.96	12.79	-1.37	0.38	AtGen_6_7421,AtGen_6_7422,	To the Experiment
14	Wounding Root After 6 Hours	10.47	12.79	-0.29	0.81	AtGen_6_8423,AtGen_6_8424,	To the Experiment
14	Heat Root After 6 Hours	8.11	12.79	-0.66	0.63	AtGen_6_9421,AtGen_6_9422,	To the Experiment
15	Control Shoot After 12 Hours	2.52	2.52	0.0	1.0	AtGen_6_0511,AtGen_6_0512,	To the Experiment
15	Cold Shoot After 12 Hours	5.25	2.52	1.05	2.08	AtGen_6_1511,AtGen_6_1512,	To the Experiment
15	Osmotic Shoot After 12 Hours	5.87	2.52	1.21	2.32	AtGen_6_2511,AtGen_6_2512,	To the Experiment
15	Salt Shoot After 12 Hours	6.74	2.52	1.41	2.66	AtGen_6_3511,AtGen_6_3512,	To the Experiment
15	Drought Shoot After 12 Hours	6.23	2.52	1.3	2.46	AtGen_6_4511,AtGen_6_4512,	To the Experiment
15	Genotoxic Shoot After 12 Hours	0.73	2.52	-1.79	0.29	AtGen_6_5511,AtGen_6_5512,	To the Experiment
15	Oxidative Shoot After 12 Hours	0.88	2.52	-1.52	0.35	AtGen_6_6511,AtGen_6_6512,	To the Experiment
15	UV-B Shoot After 12 Hours	1.26	2.52	-1.01	0.49	AtGen_6_7511,AtGen_6_7512,	To the Experiment
15	Wounding Shoot After 12 Hours	6.09	2.52	1.27	2.41	AtGen_6_8511,AtGen_6_8512,	To the Experiment
15	Heat Shoot After 12 Hours	5.94	2.52	1.23	2.35	AtGen_6_9511,AtGen_6_9512,	To the Experiment
16	Control Root After 12 Hours	5.49	5.49	0.0	1.0	AtGen_6_0521,AtGen_6_0522,	To the Experiment
16	Cold Root After 12 Hours	4.29	5.49	-0.36	0.78	AtGen_6_1521,AtGen_6_1522,	To the Experiment
16	Osmotic Root After 12 Hours	9.77	5.49	0.83	1.77	AtGen_6_2521,AtGen_6_2522,	To the Experiment
16	Salt Root After 12 Hours	9.07	5.49	0.72	1.65	AtGen_6_3521,AtGen_6_3522,	To the Experiment
16	Drought Root After 12 Hours	6.92	5.49	0.33	1.26	AtGen_6_4521,AtGen_6_4522,	To the Experiment
16	Genotoxic Root After 12 Hours	5.0	5.49	-0.14	0.91	AtGen_6_5521,AtGen_6_5522,	To the Experiment
16	Oxidative Root After 12 Hours	7.86	5.49	0.51	1.43	AtGen_6_6523,AtGen_6_6524,	To the Experiment
16	UV-B Root After 12 Hours	5.9	5.49	0.1	1.07	AtGen_6_7521,AtGen_6_7522,	To the Experiment
16	Wounding Root After 12 Hours	10.65	5.49	0.95	1.94	AtGen_6_8524,AtGen_6_8525,	To the Experiment
16	Heat Root After 12 Hours	6.9	5.49	0.33	1.25	AtGen_6_9521,AtGen_6_9522,	To the Experiment
17	Control Shoot After 24 Hours	5.52	5.52	0.0	1.0	AtGen_6_0611,AtGen_6_0612,	To the Experiment
17	Cold Shoot After 24 Hours	4.24	5.52	-0.38	0.76	AtGen_6_1611,AtGen_6_1612,	To the Experiment
17	Osmotic Shoot After 24 Hours	3.21	5.52	-0.78	0.58	AtGen_6_2611,AtGen_6_2612,	To the Experiment
17	Salt Shoot After 24 Hours	5.29	5.52	-0.07	0.95	AtGen_6_3611,AtGen_6_3612,	To the Experiment
17	Drought Shoot After 24 Hours	6.46	5.52	0.22	1.17	AtGen_6_4611,AtGen_6_4612,	To the Experiment
17	Genotoxic Shoot After 24 Hours	6.78	5.52	0.29	1.23	AtGen_6_5611,AtGen_6_5612,	To the Experiment
17	Oxidative Shoot After 24 Hours	5.07	5.52	-0.13	0.91	AtGen_6_6611,AtGen_6_6612,	To the Experiment
17	UV-B Shoot After 24 Hours	4.95	5.52	-0.16	0.89	AtGen_6_7611,AtGen_6_7612,	To the Experiment
17	Wounding Shoot After 24 Hours	8.59	5.52	0.63	1.55	AtGen_6_8611,AtGen_6_8612,	To the Experiment
17	Heat Shoot After 24 Hours	7.76	5.52	0.49	1.4	AtGen_6_9611,AtGen_6_9612,	To the Experiment
18	Control Root After 24 Hours	4.38	4.38	0.0	1.0	AtGen_6_0621,AtGen_6_0622,	To the Experiment
18	Cold Root After 24 Hours	11.52	4.38	1.39	2.62	AtGen_6_1621,AtGen_6_1622,	To the Experiment
18	Osmotic Root After 24 Hours	5.48	4.38	0.32	1.24	AtGen_6_2621,AtGen_6_2622,	To the Experiment
18	Salt Root After 24 Hours	6.85	4.38	0.64	1.56	AtGen_6_3621,AtGen_6_3622,	To the Experiment
18	Drought Root After 24 Hours	5.22	4.38	0.25	1.19	AtGen_6_4621,AtGen_6_4622,	To the Experiment
18	Genotoxic Root After 24 Hours	5.47	4.38	0.32	1.24	AtGen_6_5621,AtGen_6_5622,	To the Experiment
18	Oxidative Root After 24 Hours	6.99	4.38	0.67	1.59	AtGen_6_6621,AtGen_6_6625,	To the Experiment
18	UV-B Root After 24 Hours	5.69	4.38	0.37	1.29	AtGen_6_7621,AtGen_6_7622,	To the Experiment
18	Wounding Root After 24 Hours	6.15	4.38	0.48	1.4	AtGen_6_8621,AtGen_6_8622,	To the Experiment
18	Heat Root After 24 Hours	9.52	4.38	1.11	2.17	AtGen_6_9621,AtGen_6_9622,	To the Experiment
1	Water limited (dry), Pre-dawn	278.14	39.28	2.82	7.07	GSM491687,GSM491688,GSM491689,	To the Experiment	Abiotic Stress II
1	Well watered, pre-dawn (control)	39.28	39.28	-0.01	0.99	GSM491684,GSM491685,GSM491686,	To the Experiment
2	Well watered, Late day (control)	15.31	15.31	0.0	1.0	GSM491672,GSM491673,GSM491674,	To the Experiment
2	Water limited (dry), Late day	4.15	15.31	-1.89	0.27	GSM491675,GSM491676,GSM491677,	To the Experiment
3	Root, non-selenate treated (control)	10.55	10.55	0.0	1.0	GSM237280,GSM237281,	To the Experiment
3	Root, Selenate treated	11.62	10.55	0.13	1.1	GSM237282,GSM237283,	To the Experiment
4	Water limited (dry), Midday	58.68	33.7	0.8	1.74	GSM491669,GSM491670,GSM491671,	To the Experiment
4	Well watered, Midday (control)	33.7	33.7	-0.01	0.99	GSM491666,GSM491667,GSM491668,	To the Experiment
5	Shoot, non-selenate treated (control)	72.32	72.32	0.0	1.0	GSM392492,GSM392493,	To the Experiment
6	Non Stressed (control), Total RNA	14.21	14.21	-0.01	0.99	GSM40552,	To the Experiment
6	Hypoxia Stress, Total RNA	23.85	14.21	0.74	1.67	GSM40553,	To the Experiment
7	Non Stressed (control), Polysomal RNA	7.25	7.25	-0.01	0.99	GSM40554,	To the Experiment
7	Hypoxia Stress, Polysomal RNA	35.51	7.25	2.29	4.89	GSM40555,	To the Experiment
8	Shoot, non- selenate treated	4.55	2.32	0.97	1.96	GSM237294,GSM237295,	To the Experiment
9	Well watered, midnight (control)	73.4	73.4	0.0	1.0	GSM491678,GSM491679,GSM491680,	To the Experiment
9	Water limited (dry), midnight	40.67	73.4	-0.86	0.55	GSM491681,GSM491682,GSM491683,	To the Experiment
At5g07560
1	Control Shoot 0 Hour	7.88	7.88	0.0	1.0	AtGen_6_0011,AtGen_6_0012,	To the Experiment	Abiotic Stress
1	Cold Shoot 0 Hour	7.88	7.88	0.0	1.0	AtGen_6_0011,AtGen_6_0012,	To the Experiment
1	Osmotic Shoot 0 Hour	7.88	7.88	0.0	1.0	AtGen_6_0011,AtGen_6_0012,	To the Experiment
1	Salt Shoot 0 Hour	7.88	7.88	0.0	1.0	AtGen_6_0011,AtGen_6_0012,	To the Experiment
1	Drought Shoot 0 Hour	7.88	7.88	0.0	1.0	AtGen_6_0011,AtGen_6_0012,	To the Experiment
1	Genotoxic Shoot 0 Hour	7.88	7.88	0.0	1.0	AtGen_6_0011,AtGen_6_0012,	To the Experiment
1	Oxidative Shoot 0 Hour	7.88	7.88	0.0	1.0	AtGen_6_0011,AtGen_6_0012,	To the Experiment
1	UV-B Shoot 0 Hour	7.88	7.88	0.0	1.0	AtGen_6_0011,AtGen_6_0012,	To the Experiment
1	Wounding Shoot 0 Hour	7.88	7.88	0.0	1.0	AtGen_6_0011,AtGen_6_0012,	To the Experiment
1	Heat Shoot 0 Hour	7.88	7.88	0.0	1.0	AtGen_6_0011,AtGen_6_0012,	To the Experiment
2	Control Root 0 Hour	12.23	12.23	0.0	1.0	AtGen_6_0021,AtGen_6_0022,	To the Experiment
2	Cold Root 0 Hour	12.23	12.23	0.0	1.0	AtGen_6_0021,AtGen_6_0022,	To the Experiment
2	Osmotic Root 0 Hour	12.23	12.23	0.0	1.0	AtGen_6_0021,AtGen_6_0022,	To the Experiment
2	Salt Root 0 Hour	12.23	12.23	0.0	1.0	AtGen_6_0021,AtGen_6_0022,	To the Experiment
2	Drought Root 0 Hour	12.23	12.23	0.0	1.0	AtGen_6_0021,AtGen_6_0022,	To the Experiment
2	Genotoxic Root 0 Hour	12.23	12.23	0.0	1.0	AtGen_6_0021,AtGen_6_0022,	To the Experiment
2	Oxidative Root 0 Hour	12.23	12.23	0.0	1.0	AtGen_6_0021,AtGen_6_0022,	To the Experiment
2	UV-B Root 0 Hour	12.23	12.23	0.0	1.0	AtGen_6_0021,AtGen_6_0022,	To the Experiment
2	Wounding Root 0 Hour	12.23	12.23	0.0	1.0	AtGen_6_0021,AtGen_6_0022,	To the Experiment
2	Heat Root 0 Hour	12.23	12.23	0.0	1.0	AtGen_6_0021,AtGen_6_0022,	To the Experiment
3	Control Shoot After 15 Minutes	10.43	10.43	0.0	1.0	AtGen_6_0711,AtGen_6_0712,	To the Experiment
3	Drought Shoot After 15 Minutes	6.39	10.43	-0.71	0.61	AtGen_6_4711,AtGen_6_4712,	To the Experiment
3	UV-B Shoot After 15 Minutes	4.6	10.43	-1.18	0.44	AtGen_6_7711,AtGen_6_7712,	To the Experiment
3	Wounding Shoot After 15 Minutes	6.57	10.43	-0.67	0.63	AtGen_6_8715,AtGen_6_8712,	To the Experiment
3	Heat Shoot After 15 Minutes	4.04	10.43	-1.37	0.38	AtGen_6_9711,AtGen_6_9712,	To the Experiment
4	Control Root After 15 Minutes	11.89	11.89	0.0	1.0	AtGen_6_0721,AtGen_6_0722,	To the Experiment
4	Drought Root After 15 Minutes	12.88	11.89	0.11	1.08	AtGen_6_4721,AtGen_6_4722,	To the Experiment
4	UV-B Root After 15 Minutes	12.08	11.89	0.02	1.01	AtGen_6_7721,AtGen_6_7722,	To the Experiment
4	Wounding Root After 15 Minutes	13.05	11.89	0.13	1.09	AtGen_6_8723,AtGen_6_8724,	To the Experiment
4	Heat Root After 15 Minutes	13.42	11.89	0.17	1.12	AtGen_6_9721,AtGen_6_9722,	To the Experiment
5	Control Shoot After 30 Minutes	3.13	3.13	0.0	1.0	AtGen_6_0111,AtGen_6_0112,	To the Experiment
5	Cold Shoot After 30 Minutes	12.88	3.13	2.03	4.1	AtGen_6_1111,AtGen_6_1112,	To the Experiment
5	Osmotic Shoot After 30 Minutes	11.54	3.13	1.88	3.68	AtGen_6_2111,AtGen_6_2112,	To the Experiment
5	Salt Shoot After 30 Minutes	9.21	3.13	1.55	2.93	AtGen_6_3111,AtGen_6_3112,	To the Experiment
5	Drought Shoot After 30 Minutes	12.21	3.13	1.96	3.89	AtGen_6_4111,AtGen_6_4112,	To the Experiment
5	Genotoxic Shoot After 30 Minutes	8.2	3.13	1.38	2.61	AtGen_6_5111,AtGen_6_5112,	To the Experiment
5	Oxidative Shoot After 30 Minutes	4.27	3.13	0.44	1.36	AtGen_6_6111,AtGen_6_6112,	To the Experiment
5	UV-B Shoot After 30 Minutes	7.59	3.13	1.27	2.42	AtGen_6_7111,AtGen_6_7112,	To the Experiment
5	Wounding Shoot After 30 Minutes	11.99	3.13	1.93	3.82	AtGen_6_8111,AtGen_6_8112,	To the Experiment
5	Heat Shoot After 30 Minutes	6.24	3.13	0.99	1.99	AtGen_6_9111,AtGen_6_9112,	To the Experiment
6	Control Root After 30 Minutes	13.98	13.98	0.0	1.0	AtGen_6_0121,AtGen_6_0122,	To the Experiment
6	Cold Root After 30 Minutes	17.19	13.98	0.29	1.22	AtGen_6_1121,AtGen_6_1122,	To the Experiment
6	Osmotic Root After 30 Minutes	12.6	13.98	-0.15	0.9	AtGen_6_2121,AtGen_6_2122,	To the Experiment
6	Salt Root After 30 Minutes	12.72	13.98	-0.14	0.9	AtGen_6_3121,AtGen_6_3122,	To the Experiment
6	Drought Root After 30 Minutes	12.19	13.98	-0.2	0.87	AtGen_6_4121,AtGen_6_4122,	To the Experiment
6	Genotoxic Root After 30 Minutes	10.1	13.98	-0.47	0.72	AtGen_6_5121,AtGen_6_5122,	To the Experiment
6	Oxidative Root After 30 Minutes	11.04	13.98	-0.34	0.79	AtGen_6_6122,AtGen_6_6124,	To the Experiment
6	UV-B Root After 30 Minutes	8.77	13.98	-0.68	0.62	AtGen_6_7121,AtGen_6_7122,	To the Experiment
6	Wounding Root After 30 Minutes	12.56	13.98	-0.16	0.89	AtGen_6_8124,AtGen_6_8126,	To the Experiment
6	Heat Root After 30 Minutes	15.87	13.98	0.18	1.13	AtGen_6_9121,AtGen_6_9122,	To the Experiment
7	Control Shoot After 1 Hour	3.63	3.63	0.0	1.0	AtGen_6_0211,AtGen_6_0212,	To the Experiment
7	Cold Shoot After 1 Hour	8.08	3.63	1.15	2.22	AtGen_6_1211,AtGen_6_1212,	To the Experiment
7	Osmotic Shoot After 1 Hour	6.12	3.63	0.75	1.68	AtGen_6_2211,AtGen_6_2212,	To the Experiment
7	Salt Shoot After 1 Hour	8.23	3.63	1.17	2.26	AtGen_6_3211,AtGen_6_3212,	To the Experiment
7	Drought Shoot After 1 Hour	11.02	3.63	1.6	3.03	AtGen_6_4211,AtGen_6_4212,	To the Experiment
7	Genotoxic Shoot After 1 Hour	3.49	3.63	-0.06	0.96	AtGen_6_5211,AtGen_6_5212,	To the Experiment
7	Oxidative Shoot After 1 Hour	6.79	3.63	0.9	1.86	AtGen_6_6211,AtGen_6_6212,	To the Experiment
7	UV-B Shoot After 1 Hour	6.9	3.63	0.92	1.89	AtGen_6_7211,AtGen_6_7212,	To the Experiment
7	Wounding Shoot After 1 Hour	11.18	3.63	1.62	3.07	AtGen_6_8211,AtGen_6_8214,	To the Experiment
7	Heat Shoot After 1 Hour	6.63	3.63	0.86	1.82	AtGen_6_9211,AtGen_6_9212,	To the Experiment
8	Control Root After 1 Hour	13.71	13.71	-0.01	0.99	AtGen_6_0221,AtGen_6_0222,	To the Experiment
8	Cold Root After 1 Hour	14.22	13.71	0.05	1.03	AtGen_6_1221,AtGen_6_1222,	To the Experiment
8	Osmotic Root After 1 Hour	12.2	13.71	-0.17	0.88	AtGen_6_2221,AtGen_6_2222,	To the Experiment
8	Salt Root After 1 Hour	10.64	13.71	-0.37	0.77	AtGen_6_3221,AtGen_6_3222,	To the Experiment
8	Drought Root After 1 Hour	16.93	13.71	0.3	1.23	AtGen_6_4221,AtGen_6_4222,	To the Experiment
8	Genotoxic Root After 1 Hour	10.74	13.71	-0.36	0.78	AtGen_6_5221,AtGen_6_5222,	To the Experiment
8	Oxidative Root After 1 Hour	12.88	13.71	-0.09	0.93	AtGen_6_6223,AtGen_6_6224,	To the Experiment
8	UV-B Root After 1 Hour	11.49	13.71	-0.26	0.83	AtGen_6_7221,AtGen_6_7222,	To the Experiment
8	Wounding Root After 1 Hour	12.25	13.71	-0.17	0.89	AtGen_6_8224,AtGen_6_8225,	To the Experiment
8	Heat Root After 1 Hour	14.48	13.71	0.07	1.05	AtGen_6_9221,AtGen_6_9222,	To the Experiment
9	Control Shoot After 3 Hours	5.64	5.64	0.0	1.0	AtGen_6_0311,AtGen_6_0312,	To the Experiment
9	Cold Shoot After 3 Hours	5.94	5.64	0.07	1.05	AtGen_6_1311,AtGen_6_1312,	To the Experiment
9	Osmotic Shoot After 3 Hours	8.2	5.64	0.54	1.45	AtGen_6_2311,AtGen_6_2312,	To the Experiment
9	Salt Shoot After 3 Hours	9.32	5.64	0.72	1.65	AtGen_6_3311,AtGen_6_3312,	To the Experiment
9	Drought Shoot After 3 Hours	14.85	5.64	1.39	2.63	AtGen_6_4311,AtGen_6_4312,	To the Experiment
9	Genotoxic Shoot After 3 Hours	2.45	5.64	-1.21	0.43	AtGen_6_5311,AtGen_6_5312,	To the Experiment
9	Oxidative Shoot After 3 Hours	6.21	5.64	0.14	1.1	AtGen_6_6311,AtGen_6_6312,	To the Experiment
9	UV-B Shoot After 3 Hours	8.0	5.64	0.5	1.41	AtGen_6_7311,AtGen_6_7312,	To the Experiment
9	Wounding Shoot After 3 Hours	7.43	5.64	0.39	1.31	AtGen_6_8313,AtGen_6_8314,	To the Experiment
9	Heat Shoot After 3 Hours	7.19	5.64	0.35	1.27	AtGen_6_9311,AtGen_6_9312,	To the Experiment
10	Control Root After 3 Hours	13.55	13.55	0.0	1.0	AtGen_6_0321,AtGen_6_0322,	To the Experiment
10	Cold Root After 3 Hours	9.69	13.55	-0.49	0.71	AtGen_6_1321,AtGen_6_1322,	To the Experiment
10	Osmotic Root After 3 Hours	14.85	13.55	0.13	1.09	AtGen_6_2321,AtGen_6_2322,	To the Experiment
10	Salt Root After 3 Hours	13.36	13.55	-0.03	0.98	AtGen_6_3321,AtGen_6_3322,	To the Experiment
10	Drought Root After 3 Hours	15.99	13.55	0.23	1.18	AtGen_6_4321,AtGen_6_4322,	To the Experiment
10	Genotoxic Root After 3 Hours	14.49	13.55	0.09	1.06	AtGen_6_5321,AtGen_6_5322,	To the Experiment
10	Oxidative Root After 3 Hours	20.01	13.55	0.56	1.47	AtGen_6_6322,AtGen_6_6323,	To the Experiment
10	UV-B Root After 3 Hours	13.09	13.55	-0.05	0.96	AtGen_6_7321,AtGen_6_7322,	To the Experiment
10	Wounding Root After 3 Hours	15.13	13.55	0.15	1.11	AtGen_6_8324,AtGen_6_8325,	To the Experiment
10	Heat Root After 3 Hours	17.45	13.55	0.36	1.28	AtGen_6_9321,AtGen_6_9322,	To the Experiment
11	Control Shoot After 4 Hours	3.12	3.12	0.0	1.0	AtGen_6_0811,AtGen_6_0812,	To the Experiment
11	Heat Shoot After 4 Hours	4.15	3.12	0.4	1.32	AtGen_6_9811,AtGen_6_9812,	To the Experiment
12	Control Root After 4 Hours	12.18	12.18	0.0	1.0	AtGen_6_0821,AtGen_6_0822,	To the Experiment
12	Heat Root After 4 Hours	17.67	12.18	0.53	1.45	AtGen_6_9821,AtGen_6_9822,	To the Experiment
13	Control Shoot After 6 Hours	11.98	11.98	0.0	1.0	AtGen_6_0411,AtGen_6_0412,	To the Experiment
13	Cold Shoot After 6 Hours	2.75	11.98	-2.13	0.22	AtGen_6_1411,AtGen_6_1412,	To the Experiment
13	Osmotic Shoot After 6 Hours	10.52	11.98	-0.19	0.87	AtGen_6_2411,AtGen_6_2412,	To the Experiment
13	Salt Shoot After 6 Hours	10.72	11.98	-0.17	0.89	AtGen_6_3411,AtGen_6_3412,	To the Experiment
13	Drought Shoot After 6 Hours	12.05	11.98	0.0	1.0	AtGen_6_4411,AtGen_6_4412,	To the Experiment
13	Genotoxic Shoot After 6 Hours	9.87	11.98	-0.29	0.82	AtGen_6_5411,AtGen_6_5412,	To the Experiment
13	Oxidative Shoot After 6 Hours	7.09	11.98	-0.76	0.59	AtGen_6_6411,AtGen_6_6412,	To the Experiment
13	UV-B Shoot After 6 Hours	5.34	11.98	-1.17	0.44	AtGen_6_7411,AtGen_6_7412,	To the Experiment
13	Wounding Shoot After 6 Hours	11.82	11.98	-0.02	0.98	AtGen_6_8411,AtGen_6_8412,	To the Experiment
13	Heat Shoot After 6 Hours	13.76	11.98	0.19	1.14	AtGen_6_9411,AtGen_6_9412,	To the Experiment
14	Control Root After 6 Hours	15.42	15.42	0.0	1.0	AtGen_6_0421,AtGen_6_0422,	To the Experiment
14	Cold Root After 6 Hours	11.82	15.42	-0.39	0.76	AtGen_6_1421,AtGen_6_1422,	To the Experiment
14	Osmotic Root After 6 Hours	14.07	15.42	-0.14	0.91	AtGen_6_2421,AtGen_6_2422,	To the Experiment
14	Salt Root After 6 Hours	15.88	15.42	0.04	1.02	AtGen_6_3421,AtGen_6_3422,	To the Experiment
14	Drought Root After 6 Hours	12.93	15.42	-0.26	0.83	AtGen_6_4421,AtGen_6_4422,	To the Experiment
14	Genotoxic Root After 6 Hours	13.74	15.42	-0.17	0.89	AtGen_6_5421,AtGen_6_5422,	To the Experiment
14	Oxidative Root After 6 Hours	11.67	15.42	-0.41	0.75	AtGen_6_6421,AtGen_6_6422,	To the Experiment
14	UV-B Root After 6 Hours	12.17	15.42	-0.35	0.78	AtGen_6_7421,AtGen_6_7422,	To the Experiment
14	Wounding Root After 6 Hours	16.27	15.42	0.07	1.05	AtGen_6_8423,AtGen_6_8424,	To the Experiment
14	Heat Root After 6 Hours	16.02	15.42	0.05	1.03	AtGen_6_9421,AtGen_6_9422,	To the Experiment
15	Control Shoot After 12 Hours	13.75	13.75	0.0	1.0	AtGen_6_0511,AtGen_6_0512,	To the Experiment
15	Cold Shoot After 12 Hours	9.42	13.75	-0.55	0.68	AtGen_6_1511,AtGen_6_1512,	To the Experiment
15	Osmotic Shoot After 12 Hours	6.57	13.75	-1.07	0.47	AtGen_6_2511,AtGen_6_2512,	To the Experiment
15	Salt Shoot After 12 Hours	12.13	13.75	-0.19	0.88	AtGen_6_3511,AtGen_6_3512,	To the Experiment
15	Drought Shoot After 12 Hours	8.37	13.75	-0.72	0.6	AtGen_6_4511,AtGen_6_4512,	To the Experiment
15	Genotoxic Shoot After 12 Hours	10.38	13.75	-0.41	0.75	AtGen_6_5511,AtGen_6_5512,	To the Experiment
15	Oxidative Shoot After 12 Hours	6.28	13.75	-1.14	0.45	AtGen_6_6511,AtGen_6_6512,	To the Experiment
15	UV-B Shoot After 12 Hours	8.6	13.75	-0.68	0.62	AtGen_6_7511,AtGen_6_7512,	To the Experiment
15	Wounding Shoot After 12 Hours	10.25	13.75	-0.43	0.74	AtGen_6_8511,AtGen_6_8512,	To the Experiment
15	Heat Shoot After 12 Hours	7.9	13.75	-0.8	0.57	AtGen_6_9511,AtGen_6_9512,	To the Experiment
16	Control Root After 12 Hours	12.36	12.36	0.0	1.0	AtGen_6_0521,AtGen_6_0522,	To the Experiment
16	Cold Root After 12 Hours	12.91	12.36	0.06	1.04	AtGen_6_1521,AtGen_6_1522,	To the Experiment
16	Osmotic Root After 12 Hours	11.36	12.36	-0.13	0.91	AtGen_6_2521,AtGen_6_2522,	To the Experiment
16	Salt Root After 12 Hours	14.55	12.36	0.23	1.17	AtGen_6_3521,AtGen_6_3522,	To the Experiment
16	Drought Root After 12 Hours	15.75	12.36	0.35	1.27	AtGen_6_4521,AtGen_6_4522,	To the Experiment
16	Genotoxic Root After 12 Hours	11.19	12.36	-0.15	0.9	AtGen_6_5521,AtGen_6_5522,	To the Experiment
16	Oxidative Root After 12 Hours	15.65	12.36	0.34	1.26	AtGen_6_6523,AtGen_6_6524,	To the Experiment
16	UV-B Root After 12 Hours	10.02	12.36	-0.31	0.81	AtGen_6_7521,AtGen_6_7522,	To the Experiment
16	Wounding Root After 12 Hours	12.38	12.36	0.0	1.0	AtGen_6_8524,AtGen_6_8525,	To the Experiment
16	Heat Root After 12 Hours	12.43	12.36	0.0	1.0	AtGen_6_9521,AtGen_6_9522,	To the Experiment
17	Control Shoot After 24 Hours	7.95	7.95	0.0	1.0	AtGen_6_0611,AtGen_6_0612,	To the Experiment
17	Cold Shoot After 24 Hours	8.48	7.95	0.09	1.06	AtGen_6_1611,AtGen_6_1612,	To the Experiment
17	Osmotic Shoot After 24 Hours	10.56	7.95	0.4	1.32	AtGen_6_2611,AtGen_6_2612,	To the Experiment
17	Salt Shoot After 24 Hours	5.75	7.95	-0.47	0.72	AtGen_6_3611,AtGen_6_3612,	To the Experiment
17	Drought Shoot After 24 Hours	8.89	7.95	0.16	1.11	AtGen_6_4611,AtGen_6_4612,	To the Experiment
17	Genotoxic Shoot After 24 Hours	9.66	7.95	0.28	1.21	AtGen_6_5611,AtGen_6_5612,	To the Experiment
17	Oxidative Shoot After 24 Hours	6.47	7.95	-0.3	0.81	AtGen_6_6611,AtGen_6_6612,	To the Experiment
17	UV-B Shoot After 24 Hours	5.98	7.95	-0.42	0.75	AtGen_6_7611,AtGen_6_7612,	To the Experiment
17	Wounding Shoot After 24 Hours	6.83	7.95	-0.22	0.85	AtGen_6_8611,AtGen_6_8612,	To the Experiment
17	Heat Shoot After 24 Hours	6.15	7.95	-0.38	0.77	AtGen_6_9611,AtGen_6_9612,	To the Experiment
18	Control Root After 24 Hours	10.48	10.48	0.0	1.0	AtGen_6_0621,AtGen_6_0622,	To the Experiment
18	Cold Root After 24 Hours	9.69	10.48	-0.12	0.92	AtGen_6_1621,AtGen_6_1622,	To the Experiment
18	Osmotic Root After 24 Hours	11.4	10.48	0.12	1.08	AtGen_6_2621,AtGen_6_2622,	To the Experiment
18	Salt Root After 24 Hours	10.0	10.48	-0.07	0.95	AtGen_6_3621,AtGen_6_3622,	To the Experiment
18	Drought Root After 24 Hours	11.94	10.48	0.18	1.13	AtGen_6_4621,AtGen_6_4622,	To the Experiment
18	Genotoxic Root After 24 Hours	10.86	10.48	0.05	1.03	AtGen_6_5621,AtGen_6_5622,	To the Experiment
18	Oxidative Root After 24 Hours	12.4	10.48	0.24	1.18	AtGen_6_6621,AtGen_6_6625,	To the Experiment
18	UV-B Root After 24 Hours	11.63	10.48	0.14	1.1	AtGen_6_7621,AtGen_6_7622,	To the Experiment
18	Wounding Root After 24 Hours	15.11	10.48	0.52	1.44	AtGen_6_8621,AtGen_6_8622,	To the Experiment
18	Heat Root After 24 Hours	11.21	10.48	0.09	1.06	AtGen_6_9621,AtGen_6_9622,	To the Experiment
1	Water limited (dry), Pre-dawn	42.3	12.58	1.74	3.36	GSM491687,GSM491688,GSM491689,	To the Experiment	Abiotic Stress II
1	Well watered, pre-dawn (control)	12.58	12.58	0.0	1.0	GSM491684,GSM491685,GSM491686,	To the Experiment
2	Well watered, Late day (control)	3.64	3.64	-0.01	0.99	GSM491672,GSM491673,GSM491674,	To the Experiment
2	Water limited (dry), Late day	1.18	3.64	-1.62	0.32	GSM491675,GSM491676,GSM491677,	To the Experiment
3	Root, non-selenate treated (control)	21.54	21.54	-0.01	0.99	GSM237280,GSM237281,	To the Experiment
3	Root, Selenate treated	10.97	21.54	-0.98	0.5	GSM237282,GSM237283,	To the Experiment
4	Water limited (dry), Midday	17.12	10.94	0.64	1.56	GSM491669,GSM491670,GSM491671,	To the Experiment
4	Well watered, Midday (control)	10.94	10.94	0.0	1.0	GSM491666,GSM491667,GSM491668,	To the Experiment
5	Shoot, non-selenate treated (control)	15.59	15.59	0.0	1.0	GSM392492,GSM392493,	To the Experiment
6	Non Stressed (control), Total RNA	10.53	10.53	0.0	1.0	GSM40552,	To the Experiment
6	Hypoxia Stress, Total RNA	27.21	10.53	1.36	2.58	GSM40553,	To the Experiment
7	Non Stressed (control), Polysomal RNA	14.76	14.76	-0.01	0.99	GSM40554,	To the Experiment
7	Hypoxia Stress, Polysomal RNA	27.51	14.76	0.89	1.86	GSM40555,	To the Experiment
8	Shoot, non- selenate treated	0.8	1.59	-0.98	0.5	GSM237294,GSM237295,	To the Experiment
9	Well watered, midnight (control)	16.7	16.71	-0.01	0.99	GSM491678,GSM491679,GSM491680,	To the Experiment
9	Water limited (dry), midnight	10.18	16.71	-0.72	0.6	GSM491681,GSM491682,GSM491683,	To the Experiment
At5g07510
1	Control Shoot 0 Hour	6.58	6.58	0.0	1.0	AtGen_6_0011,AtGen_6_0012,	To the Experiment	Abiotic Stress
1	Cold Shoot 0 Hour	6.58	6.58	0.0	1.0	AtGen_6_0011,AtGen_6_0012,	To the Experiment
1	Osmotic Shoot 0 Hour	6.58	6.58	0.0	1.0	AtGen_6_0011,AtGen_6_0012,	To the Experiment
1	Salt Shoot 0 Hour	6.58	6.58	0.0	1.0	AtGen_6_0011,AtGen_6_0012,	To the Experiment
1	Drought Shoot 0 Hour	6.58	6.58	0.0	1.0	AtGen_6_0011,AtGen_6_0012,	To the Experiment
1	Genotoxic Shoot 0 Hour	6.58	6.58	0.0	1.0	AtGen_6_0011,AtGen_6_0012,	To the Experiment
1	Oxidative Shoot 0 Hour	6.58	6.58	0.0	1.0	AtGen_6_0011,AtGen_6_0012,	To the Experiment
1	UV-B Shoot 0 Hour	6.58	6.58	0.0	1.0	AtGen_6_0011,AtGen_6_0012,	To the Experiment
1	Wounding Shoot 0 Hour	6.58	6.58	0.0	1.0	AtGen_6_0011,AtGen_6_0012,	To the Experiment
1	Heat Shoot 0 Hour	6.58	6.58	0.0	1.0	AtGen_6_0011,AtGen_6_0012,	To the Experiment
2	Control Root 0 Hour	3.97	3.97	0.0	1.0	AtGen_6_0021,AtGen_6_0022,	To the Experiment
2	Cold Root 0 Hour	3.97	3.97	0.0	1.0	AtGen_6_0021,AtGen_6_0022,	To the Experiment
2	Osmotic Root 0 Hour	3.97	3.97	0.0	1.0	AtGen_6_0021,AtGen_6_0022,	To the Experiment
2	Salt Root 0 Hour	3.97	3.97	0.0	1.0	AtGen_6_0021,AtGen_6_0022,	To the Experiment
2	Drought Root 0 Hour	3.97	3.97	0.0	1.0	AtGen_6_0021,AtGen_6_0022,	To the Experiment
2	Genotoxic Root 0 Hour	3.97	3.97	0.0	1.0	AtGen_6_0021,AtGen_6_0022,	To the Experiment
2	Oxidative Root 0 Hour	3.97	3.97	0.0	1.0	AtGen_6_0021,AtGen_6_0022,	To the Experiment
2	UV-B Root 0 Hour	3.97	3.97	0.0	1.0	AtGen_6_0021,AtGen_6_0022,	To the Experiment
2	Wounding Root 0 Hour	3.97	3.97	0.0	1.0	AtGen_6_0021,AtGen_6_0022,	To the Experiment
2	Heat Root 0 Hour	3.97	3.97	0.0	1.0	AtGen_6_0021,AtGen_6_0022,	To the Experiment
3	Control Shoot After 15 Minutes	3.41	3.41	0.0	1.0	AtGen_6_0711,AtGen_6_0712,	To the Experiment
3	Drought Shoot After 15 Minutes	7.24	3.41	1.08	2.12	AtGen_6_4711,AtGen_6_4712,	To the Experiment
3	UV-B Shoot After 15 Minutes	3.82	3.41	0.16	1.11	AtGen_6_7711,AtGen_6_7712,	To the Experiment
3	Wounding Shoot After 15 Minutes	4.34	3.41	0.34	1.27	AtGen_6_8715,AtGen_6_8712,	To the Experiment
3	Heat Shoot After 15 Minutes	5.37	3.41	0.65	1.57	AtGen_6_9711,AtGen_6_9712,	To the Experiment
4	Control Root After 15 Minutes	2.32	2.31	0.0	1.0	AtGen_6_0721,AtGen_6_0722,	To the Experiment
4	Drought Root After 15 Minutes	0.7	2.31	-1.73	0.3	AtGen_6_4721,AtGen_6_4722,	To the Experiment
4	UV-B Root After 15 Minutes	2.19	2.31	-0.09	0.94	AtGen_6_7721,AtGen_6_7722,	To the Experiment
4	Wounding Root After 15 Minutes	0.92	2.31	-1.34	0.39	AtGen_6_8723,AtGen_6_8724,	To the Experiment
4	Heat Root After 15 Minutes	4.82	2.31	1.05	2.07	AtGen_6_9721,AtGen_6_9722,	To the Experiment
5	Control Shoot After 30 Minutes	3.89	3.89	0.0	1.0	AtGen_6_0111,AtGen_6_0112,	To the Experiment
5	Cold Shoot After 30 Minutes	3.09	3.89	-0.33	0.79	AtGen_6_1111,AtGen_6_1112,	To the Experiment
5	Osmotic Shoot After 30 Minutes	3.97	3.89	0.02	1.02	AtGen_6_2111,AtGen_6_2112,	To the Experiment
5	Salt Shoot After 30 Minutes	2.25	3.89	-0.79	0.58	AtGen_6_3111,AtGen_6_3112,	To the Experiment
5	Drought Shoot After 30 Minutes	2.25	3.89	-0.79	0.57	AtGen_6_4111,AtGen_6_4112,	To the Experiment
5	Genotoxic Shoot After 30 Minutes	6.74	3.89	0.79	1.73	AtGen_6_5111,AtGen_6_5112,	To the Experiment
5	Oxidative Shoot After 30 Minutes	5.41	3.89	0.47	1.39	AtGen_6_6111,AtGen_6_6112,	To the Experiment
5	UV-B Shoot After 30 Minutes	2.39	3.89	-0.71	0.61	AtGen_6_7111,AtGen_6_7112,	To the Experiment
5	Wounding Shoot After 30 Minutes	0.9	3.89	-2.12	0.23	AtGen_6_8111,AtGen_6_8112,	To the Experiment
5	Heat Shoot After 30 Minutes	6.34	3.89	0.7	1.63	AtGen_6_9111,AtGen_6_9112,	To the Experiment
6	Control Root After 30 Minutes	2.02	2.02	0.0	1.0	AtGen_6_0121,AtGen_6_0122,	To the Experiment
6	Cold Root After 30 Minutes	3.61	2.02	0.83	1.78	AtGen_6_1121,AtGen_6_1122,	To the Experiment
6	Osmotic Root After 30 Minutes	3.3	2.02	0.71	1.63	AtGen_6_2121,AtGen_6_2122,	To the Experiment
6	Salt Root After 30 Minutes	2.52	2.02	0.32	1.25	AtGen_6_3121,AtGen_6_3122,	To the Experiment
6	Drought Root After 30 Minutes	1.98	2.02	-0.03	0.98	AtGen_6_4121,AtGen_6_4122,	To the Experiment
6	Genotoxic Root After 30 Minutes	4.53	2.02	1.16	2.24	AtGen_6_5121,AtGen_6_5122,	To the Experiment
6	Oxidative Root After 30 Minutes	0.75	2.02	-1.43	0.37	AtGen_6_6122,AtGen_6_6124,	To the Experiment
6	UV-B Root After 30 Minutes	7.77	2.02	1.94	3.85	AtGen_6_7121,AtGen_6_7122,	To the Experiment
6	Wounding Root After 30 Minutes	4.88	2.02	1.27	2.42	AtGen_6_8124,AtGen_6_8126,	To the Experiment
6	Heat Root After 30 Minutes	5.96	2.02	1.56	2.95	AtGen_6_9121,AtGen_6_9122,	To the Experiment
7	Control Shoot After 1 Hour	7.41	7.41	-0.01	0.99	AtGen_6_0211,AtGen_6_0212,	To the Experiment
7	Cold Shoot After 1 Hour	3.43	7.41	-1.12	0.46	AtGen_6_1211,AtGen_6_1212,	To the Experiment
7	Osmotic Shoot After 1 Hour	6.13	7.41	-0.28	0.82	AtGen_6_2211,AtGen_6_2212,	To the Experiment
7	Salt Shoot After 1 Hour	1.37	7.41	-2.44	0.18	AtGen_6_3211,AtGen_6_3212,	To the Experiment
7	Drought Shoot After 1 Hour	1.1	7.41	-2.75	0.14	AtGen_6_4211,AtGen_6_4212,	To the Experiment
7	Genotoxic Shoot After 1 Hour	3.82	7.41	-0.96	0.51	AtGen_6_5211,AtGen_6_5212,	To the Experiment
7	Oxidative Shoot After 1 Hour	2.07	7.41	-1.85	0.27	AtGen_6_6211,AtGen_6_6212,	To the Experiment
7	UV-B Shoot After 1 Hour	3.93	7.41	-0.92	0.53	AtGen_6_7211,AtGen_6_7212,	To the Experiment
7	Wounding Shoot After 1 Hour	1.37	7.41	-2.44	0.18	AtGen_6_8211,AtGen_6_8214,	To the Experiment
7	Heat Shoot After 1 Hour	5.94	7.41	-0.32	0.8	AtGen_6_9211,AtGen_6_9212,	To the Experiment
8	Control Root After 1 Hour	3.87	3.87	0.0	1.0	AtGen_6_0221,AtGen_6_0222,	To the Experiment
8	Cold Root After 1 Hour	3.41	3.87	-0.19	0.88	AtGen_6_1221,AtGen_6_1222,	To the Experiment
8	Osmotic Root After 1 Hour	5.01	3.87	0.37	1.29	AtGen_6_2221,AtGen_6_2222,	To the Experiment
8	Salt Root After 1 Hour	4.5	3.87	0.21	1.16	AtGen_6_3221,AtGen_6_3222,	To the Experiment
8	Drought Root After 1 Hour	0.89	3.87	-2.12	0.23	AtGen_6_4221,AtGen_6_4222,	To the Experiment
8	Genotoxic Root After 1 Hour	3.36	3.87	-0.21	0.86	AtGen_6_5221,AtGen_6_5222,	To the Experiment
8	Oxidative Root After 1 Hour	2.07	3.87	-0.9	0.53	AtGen_6_6223,AtGen_6_6224,	To the Experiment
8	UV-B Root After 1 Hour	2.65	3.87	-0.55	0.68	AtGen_6_7221,AtGen_6_7222,	To the Experiment
8	Wounding Root After 1 Hour	3.14	3.87	-0.3	0.81	AtGen_6_8224,AtGen_6_8225,	To the Experiment
8	Heat Root After 1 Hour	4.17	3.87	0.1	1.07	AtGen_6_9221,AtGen_6_9222,	To the Experiment
9	Control Shoot After 3 Hours	4.06	4.05	0.0	1.0	AtGen_6_0311,AtGen_6_0312,	To the Experiment
9	Cold Shoot After 3 Hours	1.33	4.05	-1.62	0.32	AtGen_6_1311,AtGen_6_1312,	To the Experiment
9	Osmotic Shoot After 3 Hours	2.78	4.05	-0.55	0.68	AtGen_6_2311,AtGen_6_2312,	To the Experiment
9	Salt Shoot After 3 Hours	3.17	4.05	-0.36	0.78	AtGen_6_3311,AtGen_6_3312,	To the Experiment
9	Drought Shoot After 3 Hours	2.25	4.05	-0.86	0.55	AtGen_6_4311,AtGen_6_4312,	To the Experiment
9	Genotoxic Shoot After 3 Hours	2.42	4.05	-0.75	0.59	AtGen_6_5311,AtGen_6_5312,	To the Experiment
9	Oxidative Shoot After 3 Hours	2.69	4.05	-0.6	0.66	AtGen_6_6311,AtGen_6_6312,	To the Experiment
9	UV-B Shoot After 3 Hours	5.52	4.05	0.44	1.36	AtGen_6_7311,AtGen_6_7312,	To the Experiment
9	Wounding Shoot After 3 Hours	2.08	4.05	-0.97	0.51	AtGen_6_8313,AtGen_6_8314,	To the Experiment
9	Heat Shoot After 3 Hours	3.98	4.05	-0.03	0.98	AtGen_6_9311,AtGen_6_9312,	To the Experiment
10	Control Root After 3 Hours	3.21	3.21	0.0	1.0	AtGen_6_0321,AtGen_6_0322,	To the Experiment
10	Cold Root After 3 Hours	2.99	3.21	-0.11	0.93	AtGen_6_1321,AtGen_6_1322,	To the Experiment
10	Osmotic Root After 3 Hours	5.01	3.21	0.64	1.56	AtGen_6_2321,AtGen_6_2322,	To the Experiment
10	Salt Root After 3 Hours	4.74	3.21	0.56	1.47	AtGen_6_3321,AtGen_6_3322,	To the Experiment
10	Drought Root After 3 Hours	1.38	3.21	-1.22	0.43	AtGen_6_4321,AtGen_6_4322,	To the Experiment
10	Genotoxic Root After 3 Hours	3.05	3.21	-0.08	0.95	AtGen_6_5321,AtGen_6_5322,	To the Experiment
10	Oxidative Root After 3 Hours	1.91	3.21	-0.75	0.59	AtGen_6_6322,AtGen_6_6323,	To the Experiment
10	UV-B Root After 3 Hours	2.0	3.21	-0.68	0.62	AtGen_6_7321,AtGen_6_7322,	To the Experiment
10	Wounding Root After 3 Hours	1.94	3.21	-0.73	0.6	AtGen_6_8324,AtGen_6_8325,	To the Experiment
10	Heat Root After 3 Hours	8.03	3.21	1.32	2.5	AtGen_6_9321,AtGen_6_9322,	To the Experiment
11	Control Shoot After 4 Hours	3.24	3.24	0.0	1.0	AtGen_6_0811,AtGen_6_0812,	To the Experiment
11	Heat Shoot After 4 Hours	1.69	3.24	-0.94	0.52	AtGen_6_9811,AtGen_6_9812,	To the Experiment
12	Control Root After 4 Hours	2.76	2.76	0.0	1.0	AtGen_6_0821,AtGen_6_0822,	To the Experiment
12	Heat Root After 4 Hours	5.8	2.76	1.07	2.09	AtGen_6_9821,AtGen_6_9822,	To the Experiment
13	Control Shoot After 6 Hours	5.42	5.42	0.0	1.0	AtGen_6_0411,AtGen_6_0412,	To the Experiment
13	Cold Shoot After 6 Hours	2.5	5.42	-1.12	0.46	AtGen_6_1411,AtGen_6_1412,	To the Experiment
13	Osmotic Shoot After 6 Hours	2.29	5.42	-1.25	0.42	AtGen_6_2411,AtGen_6_2412,	To the Experiment
13	Salt Shoot After 6 Hours	4.53	5.42	-0.26	0.83	AtGen_6_3411,AtGen_6_3412,	To the Experiment
13	Drought Shoot After 6 Hours	2.61	5.42	-1.06	0.48	AtGen_6_4411,AtGen_6_4412,	To the Experiment
13	Genotoxic Shoot After 6 Hours	0.85	5.42	-2.67	0.15	AtGen_6_5411,AtGen_6_5412,	To the Experiment
13	Oxidative Shoot After 6 Hours	2.23	5.42	-1.28	0.41	AtGen_6_6411,AtGen_6_6412,	To the Experiment
13	UV-B Shoot After 6 Hours	5.54	5.42	0.03	1.02	AtGen_6_7411,AtGen_6_7412,	To the Experiment
13	Wounding Shoot After 6 Hours	9.23	5.42	0.76	1.7	AtGen_6_8411,AtGen_6_8412,	To the Experiment
13	Heat Shoot After 6 Hours	2.32	5.42	-1.23	0.42	AtGen_6_9411,AtGen_6_9412,	To the Experiment
14	Control Root After 6 Hours	2.86	2.86	0.0	1.0	AtGen_6_0421,AtGen_6_0422,	To the Experiment
14	Cold Root After 6 Hours	2.29	2.86	-0.32	0.8	AtGen_6_1421,AtGen_6_1422,	To the Experiment
14	Osmotic Root After 6 Hours	6.86	2.86	1.26	2.4	AtGen_6_2421,AtGen_6_2422,	To the Experiment
14	Salt Root After 6 Hours	2.84	2.86	-0.02	0.99	AtGen_6_3421,AtGen_6_3422,	To the Experiment
14	Drought Root After 6 Hours	3.98	2.86	0.47	1.39	AtGen_6_4421,AtGen_6_4422,	To the Experiment
14	Genotoxic Root After 6 Hours	3.93	2.86	0.46	1.37	AtGen_6_5421,AtGen_6_5422,	To the Experiment
14	Oxidative Root After 6 Hours	3.37	2.86	0.23	1.18	AtGen_6_6421,AtGen_6_6422,	To the Experiment
14	UV-B Root After 6 Hours	3.86	2.86	0.43	1.35	AtGen_6_7421,AtGen_6_7422,	To the Experiment
14	Wounding Root After 6 Hours	3.53	2.86	0.3	1.23	AtGen_6_8423,AtGen_6_8424,	To the Experiment
14	Heat Root After 6 Hours	1.22	2.86	-1.23	0.42	AtGen_6_9421,AtGen_6_9422,	To the Experiment
15	Control Shoot After 12 Hours	5.02	5.03	-0.01	0.99	AtGen_6_0511,AtGen_6_0512,	To the Experiment
15	Cold Shoot After 12 Hours	5.21	5.03	0.05	1.03	AtGen_6_1511,AtGen_6_1512,	To the Experiment
15	Osmotic Shoot After 12 Hours	2.8	5.03	-0.85	0.55	AtGen_6_2511,AtGen_6_2512,	To the Experiment
15	Salt Shoot After 12 Hours	3.08	5.03	-0.71	0.61	AtGen_6_3511,AtGen_6_3512,	To the Experiment
15	Drought Shoot After 12 Hours	5.77	5.03	0.19	1.14	AtGen_6_4511,AtGen_6_4512,	To the Experiment
15	Genotoxic Shoot After 12 Hours	2.16	5.03	-1.22	0.42	AtGen_6_5511,AtGen_6_5512,	To the Experiment
15	Oxidative Shoot After 12 Hours	2.4	5.03	-1.07	0.47	AtGen_6_6511,AtGen_6_6512,	To the Experiment
15	UV-B Shoot After 12 Hours	2.32	5.03	-1.12	0.46	AtGen_6_7511,AtGen_6_7512,	To the Experiment
15	Wounding Shoot After 12 Hours	6.72	5.03	0.41	1.33	AtGen_6_8511,AtGen_6_8512,	To the Experiment
15	Heat Shoot After 12 Hours	4.2	5.03	-0.26	0.83	AtGen_6_9511,AtGen_6_9512,	To the Experiment
16	Control Root After 12 Hours	4.2	4.2	0.0	1.0	AtGen_6_0521,AtGen_6_0522,	To the Experiment
16	Cold Root After 12 Hours	2.91	4.2	-0.53	0.69	AtGen_6_1521,AtGen_6_1522,	To the Experiment
16	Osmotic Root After 12 Hours	3.47	4.2	-0.28	0.82	AtGen_6_2521,AtGen_6_2522,	To the Experiment
16	Salt Root After 12 Hours	6.14	4.2	0.54	1.46	AtGen_6_3521,AtGen_6_3522,	To the Experiment
16	Drought Root After 12 Hours	6.26	4.2	0.57	1.49	AtGen_6_4521,AtGen_6_4522,	To the Experiment
16	Genotoxic Root After 12 Hours	5.05	4.2	0.26	1.2	AtGen_6_5521,AtGen_6_5522,	To the Experiment
16	Oxidative Root After 12 Hours	4.99	4.2	0.25	1.18	AtGen_6_6523,AtGen_6_6524,	To the Experiment
16	UV-B Root After 12 Hours	0.59	4.2	-2.82	0.14	AtGen_6_7521,AtGen_6_7522,	To the Experiment
16	Wounding Root After 12 Hours	2.96	4.2	-0.51	0.7	AtGen_6_8524,AtGen_6_8525,	To the Experiment
16	Heat Root After 12 Hours	5.69	4.2	0.43	1.35	AtGen_6_9521,AtGen_6_9522,	To the Experiment
17	Control Shoot After 24 Hours	2.45	2.45	0.0	1.0	AtGen_6_0611,AtGen_6_0612,	To the Experiment
17	Cold Shoot After 24 Hours	4.97	2.45	1.01	2.02	AtGen_6_1611,AtGen_6_1612,	To the Experiment
17	Osmotic Shoot After 24 Hours	4.37	2.45	0.83	1.78	AtGen_6_2611,AtGen_6_2612,	To the Experiment
17	Salt Shoot After 24 Hours	2.28	2.45	-0.11	0.92	AtGen_6_3611,AtGen_6_3612,	To the Experiment
17	Drought Shoot After 24 Hours	5.16	2.45	1.07	2.1	AtGen_6_4611,AtGen_6_4612,	To the Experiment
17	Genotoxic Shoot After 24 Hours	2.65	2.45	0.11	1.07	AtGen_6_5611,AtGen_6_5612,	To the Experiment
17	Oxidative Shoot After 24 Hours	3.46	2.45	0.49	1.41	AtGen_6_6611,AtGen_6_6612,	To the Experiment
17	UV-B Shoot After 24 Hours	2.54	2.45	0.04	1.03	AtGen_6_7611,AtGen_6_7612,	To the Experiment
17	Wounding Shoot After 24 Hours	4.39	2.45	0.84	1.79	AtGen_6_8611,AtGen_6_8612,	To the Experiment
17	Heat Shoot After 24 Hours	4.73	2.45	0.94	1.92	AtGen_6_9611,AtGen_6_9612,	To the Experiment
18	Control Root After 24 Hours	3.64	3.64	0.0	1.0	AtGen_6_0621,AtGen_6_0622,	To the Experiment
18	Cold Root After 24 Hours	5.41	3.64	0.57	1.48	AtGen_6_1621,AtGen_6_1622,	To the Experiment
18	Osmotic Root After 24 Hours	4.07	3.64	0.16	1.11	AtGen_6_2621,AtGen_6_2622,	To the Experiment
18	Salt Root After 24 Hours	4.49	3.64	0.3	1.23	AtGen_6_3621,AtGen_6_3622,	To the Experiment
18	Drought Root After 24 Hours	5.33	3.64	0.54	1.46	AtGen_6_4621,AtGen_6_4622,	To the Experiment
18	Genotoxic Root After 24 Hours	2.08	3.64	-0.81	0.57	AtGen_6_5621,AtGen_6_5622,	To the Experiment
18	Oxidative Root After 24 Hours	3.55	3.64	-0.04	0.97	AtGen_6_6621,AtGen_6_6625,	To the Experiment
18	UV-B Root After 24 Hours	2.61	3.64	-0.48	0.71	AtGen_6_7621,AtGen_6_7622,	To the Experiment
18	Wounding Root After 24 Hours	4.29	3.64	0.23	1.17	AtGen_6_8621,AtGen_6_8622,	To the Experiment
18	Heat Root After 24 Hours	4.19	3.64	0.2	1.15	AtGen_6_9621,AtGen_6_9622,	To the Experiment
1	Water limited (dry), Pre-dawn	22.24	16.58	0.42	1.34	GSM491687,GSM491688,GSM491689,	To the Experiment	Abiotic Stress II
1	Well watered, pre-dawn (control)	16.58	16.58	-0.01	0.99	GSM491684,GSM491685,GSM491686,	To the Experiment
2	Well watered, Late day (control)	16.6	16.6	-0.01	0.99	GSM491672,GSM491673,GSM491674,	To the Experiment
2	Water limited (dry), Late day	12.51	16.6	-0.41	0.75	GSM491675,GSM491676,GSM491677,	To the Experiment
3	Root, non-selenate treated (control)	3.94	3.94	-0.01	0.99	GSM237280,GSM237281,	To the Experiment
3	Root, Selenate treated	5.79	3.94	0.55	1.46	GSM237282,GSM237283,	To the Experiment
4	Water limited (dry), Midday	15.71	12.53	0.32	1.25	GSM491669,GSM491670,GSM491671,	To the Experiment
4	Well watered, Midday (control)	12.53	12.53	0.0	1.0	GSM491666,GSM491667,GSM491668,	To the Experiment
5	Shoot, non-selenate treated (control)	56.77	56.77	-0.01	0.99	GSM392492,GSM392493,	To the Experiment
6	Non Stressed (control), Total RNA	8.48	8.48	-0.01	0.99	GSM40552,	To the Experiment
6	Hypoxia Stress, Total RNA	2.32	8.48	-1.87	0.27	GSM40553,	To the Experiment
7	Non Stressed (control), Polysomal RNA	5.82	5.82	0.0	1.0	GSM40554,	To the Experiment
7	Hypoxia Stress, Polysomal RNA	6.11	5.82	0.06	1.04	GSM40555,	To the Experiment
8	Shoot, non- selenate treated	0.95	5.37	-2.49	0.17	GSM237294,GSM237295,	To the Experiment
9	Well watered, midnight (control)	14.58	14.58	0.0	1.0	GSM491678,GSM491679,GSM491680,	To the Experiment
9	Water limited (dry), midnight	7.43	14.58	-0.98	0.5	GSM491681,GSM491682,GSM491683,	To the Experiment
At5g07540
1	Control Shoot 0 Hour	12.16	12.16	0.0	1.0	AtGen_6_0011,AtGen_6_0012,	To the Experiment	Abiotic Stress
1	Cold Shoot 0 Hour	12.16	12.16	0.0	1.0	AtGen_6_0011,AtGen_6_0012,	To the Experiment
1	Osmotic Shoot 0 Hour	12.16	12.16	0.0	1.0	AtGen_6_0011,AtGen_6_0012,	To the Experiment
1	Salt Shoot 0 Hour	12.16	12.16	0.0	1.0	AtGen_6_0011,AtGen_6_0012,	To the Experiment
1	Drought Shoot 0 Hour	12.16	12.16	0.0	1.0	AtGen_6_0011,AtGen_6_0012,	To the Experiment
1	Genotoxic Shoot 0 Hour	12.16	12.16	0.0	1.0	AtGen_6_0011,AtGen_6_0012,	To the Experiment
1	Oxidative Shoot 0 Hour	12.16	12.16	0.0	1.0	AtGen_6_0011,AtGen_6_0012,	To the Experiment
1	UV-B Shoot 0 Hour	12.16	12.16	0.0	1.0	AtGen_6_0011,AtGen_6_0012,	To the Experiment
1	Wounding Shoot 0 Hour	12.16	12.16	0.0	1.0	AtGen_6_0011,AtGen_6_0012,	To the Experiment
1	Heat Shoot 0 Hour	12.16	12.16	0.0	1.0	AtGen_6_0011,AtGen_6_0012,	To the Experiment
2	Control Root 0 Hour	9.35	9.35	0.0	1.0	AtGen_6_0021,AtGen_6_0022,	To the Experiment
2	Cold Root 0 Hour	9.35	9.35	0.0	1.0	AtGen_6_0021,AtGen_6_0022,	To the Experiment
2	Osmotic Root 0 Hour	9.35	9.35	0.0	1.0	AtGen_6_0021,AtGen_6_0022,	To the Experiment
2	Salt Root 0 Hour	9.35	9.35	0.0	1.0	AtGen_6_0021,AtGen_6_0022,	To the Experiment
2	Drought Root 0 Hour	9.35	9.35	0.0	1.0	AtGen_6_0021,AtGen_6_0022,	To the Experiment
2	Genotoxic Root 0 Hour	9.35	9.35	0.0	1.0	AtGen_6_0021,AtGen_6_0022,	To the Experiment
2	Oxidative Root 0 Hour	9.35	9.35	0.0	1.0	AtGen_6_0021,AtGen_6_0022,	To the Experiment
2	UV-B Root 0 Hour	9.35	9.35	0.0	1.0	AtGen_6_0021,AtGen_6_0022,	To the Experiment
2	Wounding Root 0 Hour	9.35	9.35	0.0	1.0	AtGen_6_0021,AtGen_6_0022,	To the Experiment
2	Heat Root 0 Hour	9.35	9.35	0.0	1.0	AtGen_6_0021,AtGen_6_0022,	To the Experiment
3	Control Shoot After 15 Minutes	16.89	16.89	0.0	1.0	AtGen_6_0711,AtGen_6_0712,	To the Experiment
3	Drought Shoot After 15 Minutes	13.18	16.89	-0.36	0.77	AtGen_6_4711,AtGen_6_4712,	To the Experiment
3	UV-B Shoot After 15 Minutes	7.5	16.89	-1.18	0.44	AtGen_6_7711,AtGen_6_7712,	To the Experiment
3	Wounding Shoot After 15 Minutes	17.07	16.89	0.01	1.01	AtGen_6_8715,AtGen_6_8712,	To the Experiment
3	Heat Shoot After 15 Minutes	14.91	16.89	-0.19	0.88	AtGen_6_9711,AtGen_6_9712,	To the Experiment
4	Control Root After 15 Minutes	12.32	12.32	0.0	1.0	AtGen_6_0721,AtGen_6_0722,	To the Experiment
4	Drought Root After 15 Minutes	9.16	12.32	-0.43	0.74	AtGen_6_4721,AtGen_6_4722,	To the Experiment
4	UV-B Root After 15 Minutes	7.95	12.32	-0.64	0.64	AtGen_6_7721,AtGen_6_7722,	To the Experiment
4	Wounding Root After 15 Minutes	11.68	12.32	-0.08	0.94	AtGen_6_8723,AtGen_6_8724,	To the Experiment
4	Heat Root After 15 Minutes	9.59	12.32	-0.37	0.77	AtGen_6_9721,AtGen_6_9722,	To the Experiment
5	Control Shoot After 30 Minutes	10.96	10.96	0.0	1.0	AtGen_6_0111,AtGen_6_0112,	To the Experiment
5	Cold Shoot After 30 Minutes	12.91	10.96	0.23	1.17	AtGen_6_1111,AtGen_6_1112,	To the Experiment
5	Osmotic Shoot After 30 Minutes	16.37	10.96	0.57	1.49	AtGen_6_2111,AtGen_6_2112,	To the Experiment
5	Salt Shoot After 30 Minutes	10.21	10.96	-0.11	0.93	AtGen_6_3111,AtGen_6_3112,	To the Experiment
5	Drought Shoot After 30 Minutes	12.66	10.96	0.2	1.15	AtGen_6_4111,AtGen_6_4112,	To the Experiment
5	Genotoxic Shoot After 30 Minutes	14.96	10.96	0.44	1.36	AtGen_6_5111,AtGen_6_5112,	To the Experiment
5	Oxidative Shoot After 30 Minutes	8.2	10.96	-0.42	0.74	AtGen_6_6111,AtGen_6_6112,	To the Experiment
5	UV-B Shoot After 30 Minutes	10.0	10.96	-0.14	0.91	AtGen_6_7111,AtGen_6_7112,	To the Experiment
5	Wounding Shoot After 30 Minutes	8.05	10.96	-0.45	0.73	AtGen_6_8111,AtGen_6_8112,	To the Experiment
5	Heat Shoot After 30 Minutes	14.54	10.96	0.4	1.32	AtGen_6_9111,AtGen_6_9112,	To the Experiment
6	Control Root After 30 Minutes	6.96	6.96	0.0	1.0	AtGen_6_0121,AtGen_6_0122,	To the Experiment
6	Cold Root After 30 Minutes	10.54	6.96	0.59	1.51	AtGen_6_1121,AtGen_6_1122,	To the Experiment
6	Osmotic Root After 30 Minutes	13.88	6.96	0.99	1.99	AtGen_6_2121,AtGen_6_2122,	To the Experiment
6	Salt Root After 30 Minutes	9.11	6.96	0.38	1.3	AtGen_6_3121,AtGen_6_3122,	To the Experiment
6	Drought Root After 30 Minutes	6.25	6.96	-0.16	0.89	AtGen_6_4121,AtGen_6_4122,	To the Experiment
6	Genotoxic Root After 30 Minutes	8.92	6.96	0.35	1.28	AtGen_6_5121,AtGen_6_5122,	To the Experiment
6	Oxidative Root After 30 Minutes	6.17	6.96	-0.18	0.88	AtGen_6_6122,AtGen_6_6124,	To the Experiment
6	UV-B Root After 30 Minutes	10.84	6.96	0.63	1.55	AtGen_6_7121,AtGen_6_7122,	To the Experiment
6	Wounding Root After 30 Minutes	9.68	6.96	0.47	1.39	AtGen_6_8124,AtGen_6_8126,	To the Experiment
6	Heat Root After 30 Minutes	12.28	6.96	0.81	1.76	AtGen_6_9121,AtGen_6_9122,	To the Experiment
7	Control Shoot After 1 Hour	13.38	13.38	0.0	1.0	AtGen_6_0211,AtGen_6_0212,	To the Experiment
7	Cold Shoot After 1 Hour	10.36	13.38	-0.37	0.77	AtGen_6_1211,AtGen_6_1212,	To the Experiment
7	Osmotic Shoot After 1 Hour	12.81	13.38	-0.07	0.95	AtGen_6_2211,AtGen_6_2212,	To the Experiment
7	Salt Shoot After 1 Hour	18.17	13.38	0.44	1.35	AtGen_6_3211,AtGen_6_3212,	To the Experiment
7	Drought Shoot After 1 Hour	10.94	13.38	-0.3	0.81	AtGen_6_4211,AtGen_6_4212,	To the Experiment
7	Genotoxic Shoot After 1 Hour	11.22	13.38	-0.26	0.83	AtGen_6_5211,AtGen_6_5212,	To the Experiment
7	Oxidative Shoot After 1 Hour	11.67	13.38	-0.2	0.87	AtGen_6_6211,AtGen_6_6212,	To the Experiment
7	UV-B Shoot After 1 Hour	13.89	13.38	0.05	1.03	AtGen_6_7211,AtGen_6_7212,	To the Experiment
7	Wounding Shoot After 1 Hour	10.34	13.38	-0.38	0.77	AtGen_6_8211,AtGen_6_8214,	To the Experiment
7	Heat Shoot After 1 Hour	17.07	13.38	0.35	1.27	AtGen_6_9211,AtGen_6_9212,	To the Experiment
8	Control Root After 1 Hour	8.34	8.34	0.0	1.0	AtGen_6_0221,AtGen_6_0222,	To the Experiment
8	Cold Root After 1 Hour	13.18	8.34	0.65	1.57	AtGen_6_1221,AtGen_6_1222,	To the Experiment
8	Osmotic Root After 1 Hour	10.88	8.34	0.38	1.3	AtGen_6_2221,AtGen_6_2222,	To the Experiment
8	Salt Root After 1 Hour	4.94	8.34	-0.76	0.59	AtGen_6_3221,AtGen_6_3222,	To the Experiment
8	Drought Root After 1 Hour	6.53	8.34	-0.36	0.78	AtGen_6_4221,AtGen_6_4222,	To the Experiment
8	Genotoxic Root After 1 Hour	7.28	8.34	-0.2	0.87	AtGen_6_5221,AtGen_6_5222,	To the Experiment
8	Oxidative Root After 1 Hour	6.76	8.34	-0.31	0.81	AtGen_6_6223,AtGen_6_6224,	To the Experiment
8	UV-B Root After 1 Hour	4.84	8.34	-0.79	0.58	AtGen_6_7221,AtGen_6_7222,	To the Experiment
8	Wounding Root After 1 Hour	8.22	8.34	-0.03	0.98	AtGen_6_8224,AtGen_6_8225,	To the Experiment
8	Heat Root After 1 Hour	8.71	8.34	0.06	1.04	AtGen_6_9221,AtGen_6_9222,	To the Experiment
9	Control Shoot After 3 Hours	9.65	9.65	0.0	1.0	AtGen_6_0311,AtGen_6_0312,	To the Experiment
9	Cold Shoot After 3 Hours	11.01	9.65	0.19	1.14	AtGen_6_1311,AtGen_6_1312,	To the Experiment
9	Osmotic Shoot After 3 Hours	12.86	9.65	0.41	1.33	AtGen_6_2311,AtGen_6_2312,	To the Experiment
9	Salt Shoot After 3 Hours	13.07	9.65	0.43	1.35	AtGen_6_3311,AtGen_6_3312,	To the Experiment
9	Drought Shoot After 3 Hours	10.26	9.65	0.08	1.06	AtGen_6_4311,AtGen_6_4312,	To the Experiment
9	Genotoxic Shoot After 3 Hours	11.59	9.65	0.26	1.2	AtGen_6_5311,AtGen_6_5312,	To the Experiment
9	Oxidative Shoot After 3 Hours	10.17	9.65	0.07	1.05	AtGen_6_6311,AtGen_6_6312,	To the Experiment
9	UV-B Shoot After 3 Hours	11.03	9.65	0.19	1.14	AtGen_6_7311,AtGen_6_7312,	To the Experiment
9	Wounding Shoot After 3 Hours	9.66	9.65	0.0	1.0	AtGen_6_8313,AtGen_6_8314,	To the Experiment
9	Heat Shoot After 3 Hours	19.2	9.65	0.99	1.99	AtGen_6_9311,AtGen_6_9312,	To the Experiment
10	Control Root After 3 Hours	6.45	6.45	0.0	1.0	AtGen_6_0321,AtGen_6_0322,	To the Experiment
10	Cold Root After 3 Hours	10.57	6.45	0.71	1.63	AtGen_6_1321,AtGen_6_1322,	To the Experiment
10	Osmotic Root After 3 Hours	12.87	6.45	0.99	1.99	AtGen_6_2321,AtGen_6_2322,	To the Experiment
10	Salt Root After 3 Hours	10.15	6.45	0.65	1.57	AtGen_6_3321,AtGen_6_3322,	To the Experiment
10	Drought Root After 3 Hours	4.08	6.45	-0.67	0.63	AtGen_6_4321,AtGen_6_4322,	To the Experiment
10	Genotoxic Root After 3 Hours	6.3	6.45	-0.04	0.97	AtGen_6_5321,AtGen_6_5322,	To the Experiment
10	Oxidative Root After 3 Hours	8.08	6.45	0.32	1.25	AtGen_6_6322,AtGen_6_6323,	To the Experiment
10	UV-B Root After 3 Hours	7.4	6.45	0.19	1.14	AtGen_6_7321,AtGen_6_7322,	To the Experiment
10	Wounding Root After 3 Hours	9.3	6.45	0.52	1.44	AtGen_6_8324,AtGen_6_8325,	To the Experiment
10	Heat Root After 3 Hours	11.1	6.45	0.78	1.72	AtGen_6_9321,AtGen_6_9322,	To the Experiment
11	Control Shoot After 4 Hours	10.35	10.35	0.0	1.0	AtGen_6_0811,AtGen_6_0812,	To the Experiment
11	Heat Shoot After 4 Hours	10.56	10.35	0.02	1.02	AtGen_6_9811,AtGen_6_9812,	To the Experiment
12	Control Root After 4 Hours	9.16	9.16	0.0	1.0	AtGen_6_0821,AtGen_6_0822,	To the Experiment
12	Heat Root After 4 Hours	10.18	9.16	0.15	1.11	AtGen_6_9821,AtGen_6_9822,	To the Experiment
13	Control Shoot After 6 Hours	11.86	11.86	0.0	1.0	AtGen_6_0411,AtGen_6_0412,	To the Experiment
13	Cold Shoot After 6 Hours	10.46	11.86	-0.19	0.88	AtGen_6_1411,AtGen_6_1412,	To the Experiment
13	Osmotic Shoot After 6 Hours	12.47	11.86	0.07	1.05	AtGen_6_2411,AtGen_6_2412,	To the Experiment
13	Salt Shoot After 6 Hours	14.74	11.86	0.31	1.24	AtGen_6_3411,AtGen_6_3412,	To the Experiment
13	Drought Shoot After 6 Hours	10.3	11.86	-0.21	0.86	AtGen_6_4411,AtGen_6_4412,	To the Experiment
13	Genotoxic Shoot After 6 Hours	13.63	11.86	0.2	1.14	AtGen_6_5411,AtGen_6_5412,	To the Experiment
13	Oxidative Shoot After 6 Hours	10.26	11.86	-0.21	0.86	AtGen_6_6411,AtGen_6_6412,	To the Experiment
13	UV-B Shoot After 6 Hours	3.67	11.86	-1.7	0.3	AtGen_6_7411,AtGen_6_7412,	To the Experiment
13	Wounding Shoot After 6 Hours	8.4	11.86	-0.5	0.7	AtGen_6_8411,AtGen_6_8412,	To the Experiment
13	Heat Shoot After 6 Hours	14.12	11.86	0.25	1.19	AtGen_6_9411,AtGen_6_9412,	To the Experiment
14	Control Root After 6 Hours	9.55	9.56	-0.01	0.99	AtGen_6_0421,AtGen_6_0422,	To the Experiment
14	Cold Root After 6 Hours	10.18	9.56	0.09	1.06	AtGen_6_1421,AtGen_6_1422,	To the Experiment
14	Osmotic Root After 6 Hours	11.55	9.56	0.27	1.2	AtGen_6_2421,AtGen_6_2422,	To the Experiment
14	Salt Root After 6 Hours	11.71	9.56	0.29	1.22	AtGen_6_3421,AtGen_6_3422,	To the Experiment
14	Drought Root After 6 Hours	7.52	9.56	-0.35	0.78	AtGen_6_4421,AtGen_6_4422,	To the Experiment
14	Genotoxic Root After 6 Hours	10.53	9.56	0.14	1.1	AtGen_6_5421,AtGen_6_5422,	To the Experiment
14	Oxidative Root After 6 Hours	8.41	9.56	-0.19	0.88	AtGen_6_6421,AtGen_6_6422,	To the Experiment
14	UV-B Root After 6 Hours	6.81	9.56	-0.49	0.71	AtGen_6_7421,AtGen_6_7422,	To the Experiment
14	Wounding Root After 6 Hours	7.81	9.56	-0.29	0.81	AtGen_6_8423,AtGen_6_8424,	To the Experiment
14	Heat Root After 6 Hours	11.29	9.56	0.23	1.18	AtGen_6_9421,AtGen_6_9422,	To the Experiment
15	Control Shoot After 12 Hours	10.45	10.45	0.0	1.0	AtGen_6_0511,AtGen_6_0512,	To the Experiment
15	Cold Shoot After 12 Hours	12.35	10.45	0.24	1.18	AtGen_6_1511,AtGen_6_1512,	To the Experiment
15	Osmotic Shoot After 12 Hours	9.01	10.45	-0.22	0.86	AtGen_6_2511,AtGen_6_2512,	To the Experiment
15	Salt Shoot After 12 Hours	14.32	10.45	0.45	1.37	AtGen_6_3511,AtGen_6_3512,	To the Experiment
15	Drought Shoot After 12 Hours	11.25	10.45	0.1	1.07	AtGen_6_4511,AtGen_6_4512,	To the Experiment
15	Genotoxic Shoot After 12 Hours	7.84	10.45	-0.42	0.75	AtGen_6_5511,AtGen_6_5512,	To the Experiment
15	Oxidative Shoot After 12 Hours	8.92	10.45	-0.23	0.85	AtGen_6_6511,AtGen_6_6512,	To the Experiment
15	UV-B Shoot After 12 Hours	8.56	10.45	-0.29	0.81	AtGen_6_7511,AtGen_6_7512,	To the Experiment
15	Wounding Shoot After 12 Hours	12.15	10.45	0.21	1.16	AtGen_6_8511,AtGen_6_8512,	To the Experiment
15	Heat Shoot After 12 Hours	12.68	10.45	0.27	1.21	AtGen_6_9511,AtGen_6_9512,	To the Experiment
16	Control Root After 12 Hours	10.17	10.17	0.0	1.0	AtGen_6_0521,AtGen_6_0522,	To the Experiment
16	Cold Root After 12 Hours	7.5	10.17	-0.44	0.73	AtGen_6_1521,AtGen_6_1522,	To the Experiment
16	Osmotic Root After 12 Hours	12.49	10.17	0.29	1.22	AtGen_6_2521,AtGen_6_2522,	To the Experiment
16	Salt Root After 12 Hours	11.19	10.17	0.13	1.1	AtGen_6_3521,AtGen_6_3522,	To the Experiment
16	Drought Root After 12 Hours	7.55	10.17	-0.43	0.74	AtGen_6_4521,AtGen_6_4522,	To the Experiment
16	Genotoxic Root After 12 Hours	6.27	10.17	-0.7	0.61	AtGen_6_5521,AtGen_6_5522,	To the Experiment
16	Oxidative Root After 12 Hours	6.08	10.17	-0.75	0.59	AtGen_6_6523,AtGen_6_6524,	To the Experiment
16	UV-B Root After 12 Hours	11.55	10.17	0.18	1.13	AtGen_6_7521,AtGen_6_7522,	To the Experiment
16	Wounding Root After 12 Hours	11.32	10.17	0.15	1.11	AtGen_6_8524,AtGen_6_8525,	To the Experiment
16	Heat Root After 12 Hours	7.27	10.17	-0.49	0.71	AtGen_6_9521,AtGen_6_9522,	To the Experiment
17	Control Shoot After 24 Hours	14.55	14.55	0.0	1.0	AtGen_6_0611,AtGen_6_0612,	To the Experiment
17	Cold Shoot After 24 Hours	9.12	14.55	-0.68	0.62	AtGen_6_1611,AtGen_6_1612,	To the Experiment
17	Osmotic Shoot After 24 Hours	11.98	14.55	-0.28	0.82	AtGen_6_2611,AtGen_6_2612,	To the Experiment
17	Salt Shoot After 24 Hours	13.29	14.55	-0.14	0.91	AtGen_6_3611,AtGen_6_3612,	To the Experiment
17	Drought Shoot After 24 Hours	11.52	14.55	-0.34	0.79	AtGen_6_4611,AtGen_6_4612,	To the Experiment
17	Genotoxic Shoot After 24 Hours	11.28	14.55	-0.37	0.77	AtGen_6_5611,AtGen_6_5612,	To the Experiment
17	Oxidative Shoot After 24 Hours	10.13	14.55	-0.53	0.69	AtGen_6_6611,AtGen_6_6612,	To the Experiment
17	UV-B Shoot After 24 Hours	12.19	14.55	-0.26	0.83	AtGen_6_7611,AtGen_6_7612,	To the Experiment
17	Wounding Shoot After 24 Hours	13.12	14.55	-0.15	0.9	AtGen_6_8611,AtGen_6_8612,	To the Experiment
17	Heat Shoot After 24 Hours	14.11	14.55	-0.05	0.96	AtGen_6_9611,AtGen_6_9612,	To the Experiment
18	Control Root After 24 Hours	9.3	9.3	0.0	1.0	AtGen_6_0621,AtGen_6_0622,	To the Experiment
18	Cold Root After 24 Hours	6.67	9.3	-0.48	0.71	AtGen_6_1621,AtGen_6_1622,	To the Experiment
18	Osmotic Root After 24 Hours	8.77	9.3	-0.09	0.94	AtGen_6_2621,AtGen_6_2622,	To the Experiment
18	Salt Root After 24 Hours	8.46	9.3	-0.14	0.9	AtGen_6_3621,AtGen_6_3622,	To the Experiment
18	Drought Root After 24 Hours	7.97	9.3	-0.23	0.85	AtGen_6_4621,AtGen_6_4622,	To the Experiment
18	Genotoxic Root After 24 Hours	9.07	9.3	-0.04	0.97	AtGen_6_5621,AtGen_6_5622,	To the Experiment
18	Oxidative Root After 24 Hours	9.9	9.3	0.09	1.06	AtGen_6_6621,AtGen_6_6625,	To the Experiment
18	UV-B Root After 24 Hours	7.63	9.3	-0.29	0.82	AtGen_6_7621,AtGen_6_7622,	To the Experiment
18	Wounding Root After 24 Hours	12.54	9.3	0.43	1.34	AtGen_6_8621,AtGen_6_8622,	To the Experiment
18	Heat Root After 24 Hours	11.65	9.3	0.32	1.25	AtGen_6_9621,AtGen_6_9622,	To the Experiment
1	Water limited (dry), Pre-dawn	18.36	13.59	0.43	1.35	GSM491687,GSM491688,GSM491689,	To the Experiment	Abiotic Stress II
1	Well watered, pre-dawn (control)	13.59	13.59	0.0	1.0	GSM491684,GSM491685,GSM491686,	To the Experiment
2	Well watered, Late day (control)	16.78	16.78	-0.01	0.99	GSM491672,GSM491673,GSM491674,	To the Experiment
2	Water limited (dry), Late day	11.92	16.78	-0.5	0.71	GSM491675,GSM491676,GSM491677,	To the Experiment
3	Root, non-selenate treated (control)	9.03	9.03	-0.01	0.99	GSM237280,GSM237281,	To the Experiment
3	Root, Selenate treated	9.07	9.03	0.0	1.0	GSM237282,GSM237283,	To the Experiment
4	Water limited (dry), Midday	16.36	17.16	-0.07	0.95	GSM491669,GSM491670,GSM491671,	To the Experiment
4	Well watered, Midday (control)	17.16	17.16	0.0	1.0	GSM491666,GSM491667,GSM491668,	To the Experiment
5	Shoot, non-selenate treated (control)	89.58	89.58	0.0	1.0	GSM392492,GSM392493,	To the Experiment
6	Non Stressed (control), Total RNA	6.97	6.97	0.0	1.0	GSM40552,	To the Experiment
6	Hypoxia Stress, Total RNA	14.22	6.97	1.02	2.04	GSM40553,	To the Experiment
7	Non Stressed (control), Polysomal RNA	9.37	9.37	0.0	1.0	GSM40554,	To the Experiment
7	Hypoxia Stress, Polysomal RNA	9.03	9.37	-0.06	0.96	GSM40555,	To the Experiment
8	Shoot, non- selenate treated	9.95	2.99	1.73	3.32	GSM237294,GSM237295,	To the Experiment
9	Well watered, midnight (control)	5.59	5.59	-0.01	0.99	GSM491678,GSM491679,GSM491680,	To the Experiment
9	Water limited (dry), midnight	11.96	5.59	1.09	2.13	GSM491681,GSM491682,GSM491683,	To the Experiment
At2g05440
1	Control Shoot 0 Hour	0.86	0.86	0.0	1.0	AtGen_6_0011,AtGen_6_0012,	To the Experiment	Abiotic Stress
1	Cold Shoot 0 Hour	0.86	0.86	0.0	1.0	AtGen_6_0011,AtGen_6_0012,	To the Experiment
1	Osmotic Shoot 0 Hour	0.86	0.86	0.0	1.0	AtGen_6_0011,AtGen_6_0012,	To the Experiment
1	Salt Shoot 0 Hour	0.86	0.86	0.0	1.0	AtGen_6_0011,AtGen_6_0012,	To the Experiment
1	Drought Shoot 0 Hour	0.86	0.86	0.0	1.0	AtGen_6_0011,AtGen_6_0012,	To the Experiment
1	Genotoxic Shoot 0 Hour	0.86	0.86	0.0	1.0	AtGen_6_0011,AtGen_6_0012,	To the Experiment
1	Oxidative Shoot 0 Hour	0.86	0.86	0.0	1.0	AtGen_6_0011,AtGen_6_0012,	To the Experiment
1	UV-B Shoot 0 Hour	0.86	0.86	0.0	1.0	AtGen_6_0011,AtGen_6_0012,	To the Experiment
1	Wounding Shoot 0 Hour	0.86	0.86	0.0	1.0	AtGen_6_0011,AtGen_6_0012,	To the Experiment
1	Heat Shoot 0 Hour	0.86	0.86	0.0	1.0	AtGen_6_0011,AtGen_6_0012,	To the Experiment
2	Control Root 0 Hour	181.92	181.92	0.0	1.0	AtGen_6_0021,AtGen_6_0022,	To the Experiment
2	Cold Root 0 Hour	181.92	181.92	0.0	1.0	AtGen_6_0021,AtGen_6_0022,	To the Experiment
2	Osmotic Root 0 Hour	181.92	181.92	0.0	1.0	AtGen_6_0021,AtGen_6_0022,	To the Experiment
2	Salt Root 0 Hour	181.92	181.92	0.0	1.0	AtGen_6_0021,AtGen_6_0022,	To the Experiment
2	Drought Root 0 Hour	181.92	181.92	0.0	1.0	AtGen_6_0021,AtGen_6_0022,	To the Experiment
2	Genotoxic Root 0 Hour	181.92	181.92	0.0	1.0	AtGen_6_0021,AtGen_6_0022,	To the Experiment
2	Oxidative Root 0 Hour	181.92	181.92	0.0	1.0	AtGen_6_0021,AtGen_6_0022,	To the Experiment
2	UV-B Root 0 Hour	181.92	181.92	0.0	1.0	AtGen_6_0021,AtGen_6_0022,	To the Experiment
2	Wounding Root 0 Hour	181.92	181.92	0.0	1.0	AtGen_6_0021,AtGen_6_0022,	To the Experiment
2	Heat Root 0 Hour	181.92	181.92	0.0	1.0	AtGen_6_0021,AtGen_6_0022,	To the Experiment
3	Control Shoot After 15 Minutes	0.43	0.44	-0.01	0.99	AtGen_6_0711,AtGen_6_0712,	To the Experiment
3	Drought Shoot After 15 Minutes	0.47	0.44	0.11	1.07	AtGen_6_4711,AtGen_6_4712,	To the Experiment
3	UV-B Shoot After 15 Minutes	0.37	0.44	-0.25	0.84	AtGen_6_7711,AtGen_6_7712,	To the Experiment
3	Wounding Shoot After 15 Minutes	0.38	0.44	-0.2	0.87	AtGen_6_8715,AtGen_6_8712,	To the Experiment
3	Heat Shoot After 15 Minutes	0.39	0.44	-0.18	0.88	AtGen_6_9711,AtGen_6_9712,	To the Experiment
4	Control Root After 15 Minutes	1007.27	1007.27	0.0	1.0	AtGen_6_0721,AtGen_6_0722,	To the Experiment
4	Drought Root After 15 Minutes	824.13	1007.27	-0.29	0.81	AtGen_6_4721,AtGen_6_4722,	To the Experiment
4	UV-B Root After 15 Minutes	433.72	1007.27	-1.22	0.43	AtGen_6_7721,AtGen_6_7722,	To the Experiment
4	Wounding Root After 15 Minutes	936.75	1007.27	-0.11	0.92	AtGen_6_8723,AtGen_6_8724,	To the Experiment
4	Heat Root After 15 Minutes	253.99	1007.27	-1.99	0.25	AtGen_6_9721,AtGen_6_9722,	To the Experiment
5	Control Shoot After 30 Minutes	0.55	0.55	0.0	1.0	AtGen_6_0111,AtGen_6_0112,	To the Experiment
5	Cold Shoot After 30 Minutes	0.36	0.55	-0.62	0.65	AtGen_6_1111,AtGen_6_1112,	To the Experiment
5	Osmotic Shoot After 30 Minutes	2.6	0.55	2.24	4.72	AtGen_6_2111,AtGen_6_2112,	To the Experiment
5	Salt Shoot After 30 Minutes	1.51	0.55	1.46	2.75	AtGen_6_3111,AtGen_6_3112,	To the Experiment
5	Drought Shoot After 30 Minutes	1.31	0.55	1.25	2.39	AtGen_6_4111,AtGen_6_4112,	To the Experiment
5	Genotoxic Shoot After 30 Minutes	0.39	0.55	-0.48	0.71	AtGen_6_5111,AtGen_6_5112,	To the Experiment
5	Oxidative Shoot After 30 Minutes	0.36	0.55	-0.6	0.66	AtGen_6_6111,AtGen_6_6112,	To the Experiment
5	UV-B Shoot After 30 Minutes	12.36	0.55	4.49	22.47	AtGen_6_7111,AtGen_6_7112,	To the Experiment
5	Wounding Shoot After 30 Minutes	0.45	0.55	-0.28	0.82	AtGen_6_8111,AtGen_6_8112,	To the Experiment
5	Heat Shoot After 30 Minutes	0.34	0.55	-0.7	0.61	AtGen_6_9111,AtGen_6_9112,	To the Experiment
6	Control Root After 30 Minutes	732.86	732.86	0.0	1.0	AtGen_6_0121,AtGen_6_0122,	To the Experiment
6	Cold Root After 30 Minutes	821.72	732.86	0.16	1.12	AtGen_6_1121,AtGen_6_1122,	To the Experiment
6	Osmotic Root After 30 Minutes	630.68	732.86	-0.22	0.86	AtGen_6_2121,AtGen_6_2122,	To the Experiment
6	Salt Root After 30 Minutes	684.42	732.86	-0.1	0.93	AtGen_6_3121,AtGen_6_3122,	To the Experiment
6	Drought Root After 30 Minutes	864.23	732.86	0.23	1.17	AtGen_6_4121,AtGen_6_4122,	To the Experiment
6	Genotoxic Root After 30 Minutes	632.7	732.86	-0.22	0.86	AtGen_6_5121,AtGen_6_5122,	To the Experiment
6	Oxidative Root After 30 Minutes	1359.81	732.86	0.89	1.85	AtGen_6_6122,AtGen_6_6124,	To the Experiment
6	UV-B Root After 30 Minutes	1894.0	732.86	1.36	2.58	AtGen_6_7121,AtGen_6_7122,	To the Experiment
6	Wounding Root After 30 Minutes	435.66	732.86	-0.76	0.59	AtGen_6_8124,AtGen_6_8126,	To the Experiment
6	Heat Root After 30 Minutes	658.69	732.86	-0.16	0.89	AtGen_6_9121,AtGen_6_9122,	To the Experiment
7	Control Shoot After 1 Hour	0.55	0.55	-0.01	0.99	AtGen_6_0211,AtGen_6_0212,	To the Experiment
7	Cold Shoot After 1 Hour	0.4	0.55	-0.48	0.72	AtGen_6_1211,AtGen_6_1212,	To the Experiment
7	Osmotic Shoot After 1 Hour	0.3	0.55	-0.87	0.54	AtGen_6_2211,AtGen_6_2212,	To the Experiment
7	Salt Shoot After 1 Hour	0.39	0.55	-0.51	0.7	AtGen_6_3211,AtGen_6_3212,	To the Experiment
7	Drought Shoot After 1 Hour	0.43	0.55	-0.36	0.78	AtGen_6_4211,AtGen_6_4212,	To the Experiment
7	Genotoxic Shoot After 1 Hour	0.31	0.55	-0.85	0.55	AtGen_6_5211,AtGen_6_5212,	To the Experiment
7	Oxidative Shoot After 1 Hour	1.25	0.55	1.17	2.26	AtGen_6_6211,AtGen_6_6212,	To the Experiment
7	UV-B Shoot After 1 Hour	0.57	0.55	0.05	1.03	AtGen_6_7211,AtGen_6_7212,	To the Experiment
7	Wounding Shoot After 1 Hour	0.39	0.55	-0.51	0.7	AtGen_6_8211,AtGen_6_8214,	To the Experiment
7	Heat Shoot After 1 Hour	0.37	0.55	-0.57	0.67	AtGen_6_9211,AtGen_6_9212,	To the Experiment
8	Control Root After 1 Hour	1235.66	1235.66	0.0	1.0	AtGen_6_0221,AtGen_6_0222,	To the Experiment
8	Cold Root After 1 Hour	940.22	1235.66	-0.4	0.76	AtGen_6_1221,AtGen_6_1222,	To the Experiment
8	Osmotic Root After 1 Hour	1077.33	1235.66	-0.2	0.87	AtGen_6_2221,AtGen_6_2222,	To the Experiment
8	Salt Root After 1 Hour	1145.53	1235.66	-0.11	0.92	AtGen_6_3221,AtGen_6_3222,	To the Experiment
8	Drought Root After 1 Hour	744.02	1235.66	-0.74	0.6	AtGen_6_4221,AtGen_6_4222,	To the Experiment
8	Genotoxic Root After 1 Hour	540.63	1235.66	-1.2	0.43	AtGen_6_5221,AtGen_6_5222,	To the Experiment
8	Oxidative Root After 1 Hour	946.77	1235.66	-0.39	0.76	AtGen_6_6223,AtGen_6_6224,	To the Experiment
8	UV-B Root After 1 Hour	935.65	1235.66	-0.41	0.75	AtGen_6_7221,AtGen_6_7222,	To the Experiment
8	Wounding Root After 1 Hour	503.53	1235.66	-1.3	0.4	AtGen_6_8224,AtGen_6_8225,	To the Experiment
8	Heat Root After 1 Hour	605.0	1235.66	-1.04	0.48	AtGen_6_9221,AtGen_6_9222,	To the Experiment
9	Control Shoot After 3 Hours	0.5	0.5	0.0	1.0	AtGen_6_0311,AtGen_6_0312,	To the Experiment
9	Cold Shoot After 3 Hours	0.32	0.5	-0.64	0.64	AtGen_6_1311,AtGen_6_1312,	To the Experiment
9	Osmotic Shoot After 3 Hours	1.09	0.5	1.1	2.15	AtGen_6_2311,AtGen_6_2312,	To the Experiment
9	Salt Shoot After 3 Hours	1.87	0.5	1.88	3.7	AtGen_6_3311,AtGen_6_3312,	To the Experiment
9	Drought Shoot After 3 Hours	6.14	0.5	3.6	12.15	AtGen_6_4311,AtGen_6_4312,	To the Experiment
9	Genotoxic Shoot After 3 Hours	0.26	0.5	-0.96	0.51	AtGen_6_5311,AtGen_6_5312,	To the Experiment
9	Oxidative Shoot After 3 Hours	0.48	0.5	-0.06	0.96	AtGen_6_6311,AtGen_6_6312,	To the Experiment
9	UV-B Shoot After 3 Hours	0.26	0.5	-0.96	0.51	AtGen_6_7311,AtGen_6_7312,	To the Experiment
9	Wounding Shoot After 3 Hours	0.63	0.5	0.33	1.25	AtGen_6_8313,AtGen_6_8314,	To the Experiment
9	Heat Shoot After 3 Hours	0.49	0.5	-0.05	0.97	AtGen_6_9311,AtGen_6_9312,	To the Experiment
10	Control Root After 3 Hours	956.95	956.95	0.0	1.0	AtGen_6_0321,AtGen_6_0322,	To the Experiment
10	Cold Root After 3 Hours	996.51	956.95	0.05	1.04	AtGen_6_1321,AtGen_6_1322,	To the Experiment
10	Osmotic Root After 3 Hours	1577.65	956.95	0.72	1.64	AtGen_6_2321,AtGen_6_2322,	To the Experiment
10	Salt Root After 3 Hours	558.65	956.95	-0.78	0.58	AtGen_6_3321,AtGen_6_3322,	To the Experiment
10	Drought Root After 3 Hours	979.04	956.95	0.03	1.02	AtGen_6_4321,AtGen_6_4322,	To the Experiment
10	Genotoxic Root After 3 Hours	581.07	956.95	-0.72	0.6	AtGen_6_5321,AtGen_6_5322,	To the Experiment
10	Oxidative Root After 3 Hours	1250.61	956.95	0.38	1.3	AtGen_6_6322,AtGen_6_6323,	To the Experiment
10	UV-B Root After 3 Hours	1298.33	956.95	0.44	1.35	AtGen_6_7321,AtGen_6_7322,	To the Experiment
10	Wounding Root After 3 Hours	596.28	956.95	-0.69	0.62	AtGen_6_8324,AtGen_6_8325,	To the Experiment
10	Heat Root After 3 Hours	722.1	956.95	-0.41	0.75	AtGen_6_9321,AtGen_6_9322,	To the Experiment
11	Control Shoot After 4 Hours	3.02	3.02	0.0	1.0	AtGen_6_0811,AtGen_6_0812,	To the Experiment
11	Heat Shoot After 4 Hours	0.31	3.02	-3.29	0.1	AtGen_6_9811,AtGen_6_9812,	To the Experiment
12	Control Root After 4 Hours	907.02	907.02	0.0	1.0	AtGen_6_0821,AtGen_6_0822,	To the Experiment
12	Heat Root After 4 Hours	379.09	907.02	-1.26	0.41	AtGen_6_9821,AtGen_6_9822,	To the Experiment
13	Control Shoot After 6 Hours	1.41	1.41	0.0	1.0	AtGen_6_0411,AtGen_6_0412,	To the Experiment
13	Cold Shoot After 6 Hours	0.34	1.41	-2.06	0.24	AtGen_6_1411,AtGen_6_1412,	To the Experiment
13	Osmotic Shoot After 6 Hours	0.55	1.41	-1.37	0.38	AtGen_6_2411,AtGen_6_2412,	To the Experiment
13	Salt Shoot After 6 Hours	0.3	1.41	-2.24	0.21	AtGen_6_3411,AtGen_6_3412,	To the Experiment
13	Drought Shoot After 6 Hours	4.71	1.41	1.73	3.32	AtGen_6_4411,AtGen_6_4412,	To the Experiment
13	Genotoxic Shoot After 6 Hours	0.35	1.41	-2.0	0.25	AtGen_6_5411,AtGen_6_5412,	To the Experiment
13	Oxidative Shoot After 6 Hours	0.59	1.41	-1.27	0.41	AtGen_6_6411,AtGen_6_6412,	To the Experiment
13	UV-B Shoot After 6 Hours	0.21	1.41	-2.72	0.15	AtGen_6_7411,AtGen_6_7412,	To the Experiment
13	Wounding Shoot After 6 Hours	7.92	1.41	2.48	5.59	AtGen_6_8411,AtGen_6_8412,	To the Experiment
13	Heat Shoot After 6 Hours	1.3	1.41	-0.13	0.91	AtGen_6_9411,AtGen_6_9412,	To the Experiment
14	Control Root After 6 Hours	584.84	584.84	0.0	1.0	AtGen_6_0421,AtGen_6_0422,	To the Experiment
14	Cold Root After 6 Hours	891.77	584.84	0.6	1.52	AtGen_6_1421,AtGen_6_1422,	To the Experiment
14	Osmotic Root After 6 Hours	1998.87	584.84	1.77	3.41	AtGen_6_2421,AtGen_6_2422,	To the Experiment
14	Salt Root After 6 Hours	260.11	584.84	-1.17	0.44	AtGen_6_3421,AtGen_6_3422,	To the Experiment
14	Drought Root After 6 Hours	1290.42	584.84	1.14	2.2	AtGen_6_4421,AtGen_6_4422,	To the Experiment
14	Genotoxic Root After 6 Hours	639.8	584.84	0.12	1.09	AtGen_6_5421,AtGen_6_5422,	To the Experiment
14	Oxidative Root After 6 Hours	1079.38	584.84	0.88	1.84	AtGen_6_6421,AtGen_6_6422,	To the Experiment
14	UV-B Root After 6 Hours	1115.4	584.84	0.93	1.9	AtGen_6_7421,AtGen_6_7422,	To the Experiment
14	Wounding Root After 6 Hours	965.7	584.84	0.72	1.65	AtGen_6_8423,AtGen_6_8424,	To the Experiment
14	Heat Root After 6 Hours	947.59	584.84	0.69	1.62	AtGen_6_9421,AtGen_6_9422,	To the Experiment
15	Control Shoot After 12 Hours	0.22	0.22	0.0	1.0	AtGen_6_0511,AtGen_6_0512,	To the Experiment
15	Cold Shoot After 12 Hours	0.52	0.22	1.24	2.36	AtGen_6_1511,AtGen_6_1512,	To the Experiment
15	Osmotic Shoot After 12 Hours	17.77	0.22	6.33	80.77	AtGen_6_2511,AtGen_6_2512,	To the Experiment
15	Salt Shoot After 12 Hours	0.28	0.22	0.34	1.27	AtGen_6_3511,AtGen_6_3512,	To the Experiment
15	Drought Shoot After 12 Hours	3.33	0.22	3.92	15.15	AtGen_6_4511,AtGen_6_4512,	To the Experiment
15	Genotoxic Shoot After 12 Hours	1.03	0.22	2.22	4.68	AtGen_6_5511,AtGen_6_5512,	To the Experiment
15	Oxidative Shoot After 12 Hours	0.29	0.22	0.42	1.34	AtGen_6_6511,AtGen_6_6512,	To the Experiment
15	UV-B Shoot After 12 Hours	0.35	0.22	0.69	1.61	AtGen_6_7511,AtGen_6_7512,	To the Experiment
15	Wounding Shoot After 12 Hours	9.05	0.22	5.36	41.18	AtGen_6_8511,AtGen_6_8512,	To the Experiment
15	Heat Shoot After 12 Hours	0.28	0.22	0.34	1.27	AtGen_6_9511,AtGen_6_9512,	To the Experiment
16	Control Root After 12 Hours	714.96	714.96	0.0	1.0	AtGen_6_0521,AtGen_6_0522,	To the Experiment
16	Cold Root After 12 Hours	608.32	714.96	-0.24	0.85	AtGen_6_1521,AtGen_6_1522,	To the Experiment
16	Osmotic Root After 12 Hours	2301.85	714.96	1.68	3.21	AtGen_6_2521,AtGen_6_2522,	To the Experiment
16	Salt Root After 12 Hours	1873.33	714.96	1.38	2.62	AtGen_6_3521,AtGen_6_3522,	To the Experiment
16	Drought Root After 12 Hours	1025.69	714.96	0.52	1.43	AtGen_6_4521,AtGen_6_4522,	To the Experiment
16	Genotoxic Root After 12 Hours	934.76	714.96	0.38	1.3	AtGen_6_5521,AtGen_6_5522,	To the Experiment
16	Oxidative Root After 12 Hours	930.84	714.96	0.38	1.3	AtGen_6_6523,AtGen_6_6524,	To the Experiment
16	UV-B Root After 12 Hours	976.68	714.96	0.45	1.36	AtGen_6_7521,AtGen_6_7522,	To the Experiment
16	Wounding Root After 12 Hours	863.49	714.96	0.27	1.2	AtGen_6_8524,AtGen_6_8525,	To the Experiment
16	Heat Root After 12 Hours	293.93	714.96	-1.29	0.41	AtGen_6_9521,AtGen_6_9522,	To the Experiment
17	Control Shoot After 24 Hours	0.29	0.29	0.0	1.0	AtGen_6_0611,AtGen_6_0612,	To the Experiment
17	Cold Shoot After 24 Hours	0.28	0.29	-0.05	0.96	AtGen_6_1611,AtGen_6_1612,	To the Experiment
17	Osmotic Shoot After 24 Hours	30.73	0.29	6.7	104.16	AtGen_6_2611,AtGen_6_2612,	To the Experiment
17	Salt Shoot After 24 Hours	0.51	0.29	0.8	1.74	AtGen_6_3611,AtGen_6_3612,	To the Experiment
17	Drought Shoot After 24 Hours	4.17	0.29	3.82	14.15	AtGen_6_4611,AtGen_6_4612,	To the Experiment
17	Genotoxic Shoot After 24 Hours	0.34	0.29	0.2	1.15	AtGen_6_5611,AtGen_6_5612,	To the Experiment
17	Oxidative Shoot After 24 Hours	1.74	0.29	2.56	5.91	AtGen_6_6611,AtGen_6_6612,	To the Experiment
17	UV-B Shoot After 24 Hours	1.1	0.29	1.91	3.76	AtGen_6_7611,AtGen_6_7612,	To the Experiment
17	Wounding Shoot After 24 Hours	1.38	0.29	2.22	4.67	AtGen_6_8611,AtGen_6_8612,	To the Experiment
17	Heat Shoot After 24 Hours	0.41	0.29	0.47	1.38	AtGen_6_9611,AtGen_6_9612,	To the Experiment
18	Control Root After 24 Hours	803.07	803.07	-0.01	0.99	AtGen_6_0621,AtGen_6_0622,	To the Experiment
18	Cold Root After 24 Hours	1010.58	803.07	0.33	1.25	AtGen_6_1621,AtGen_6_1622,	To the Experiment
18	Osmotic Root After 24 Hours	2931.04	803.07	1.86	3.64	AtGen_6_2621,AtGen_6_2622,	To the Experiment
18	Salt Root After 24 Hours	3342.84	803.07	2.05	4.16	AtGen_6_3621,AtGen_6_3622,	To the Experiment
18	Drought Root After 24 Hours	1184.5	803.07	0.56	1.47	AtGen_6_4621,AtGen_6_4622,	To the Experiment
18	Genotoxic Root After 24 Hours	1107.1	803.07	0.46	1.37	AtGen_6_5621,AtGen_6_5622,	To the Experiment
18	Oxidative Root After 24 Hours	2029.38	803.07	1.33	2.52	AtGen_6_6621,AtGen_6_6625,	To the Experiment
18	UV-B Root After 24 Hours	1081.75	803.07	0.42	1.34	AtGen_6_7621,AtGen_6_7622,	To the Experiment
18	Wounding Root After 24 Hours	750.4	803.07	-0.1	0.93	AtGen_6_8621,AtGen_6_8622,	To the Experiment
18	Heat Root After 24 Hours	159.8	803.07	-2.33	0.19	AtGen_6_9621,AtGen_6_9622,	To the Experiment
1	Water limited (dry), Pre-dawn	1.92	15.89	-3.05	0.12	GSM491687,GSM491688,GSM491689,	To the Experiment	Abiotic Stress II
1	Well watered, pre-dawn (control)	15.89	15.89	0.0	1.0	GSM491684,GSM491685,GSM491686,	To the Experiment
2	Well watered, Late day (control)	6.98	6.98	-0.01	0.99	GSM491672,GSM491673,GSM491674,	To the Experiment
2	Water limited (dry), Late day	2.14	6.98	-1.71	0.3	GSM491675,GSM491676,GSM491677,	To the Experiment
3	Root, non-selenate treated (control)	1893.18	1893.18	0.0	1.0	GSM237280,GSM237281,	To the Experiment
3	Root, Selenate treated	2225.39	1893.18	0.23	1.17	GSM237282,GSM237283,	To the Experiment
4	Water limited (dry), Midday	2.36	6.2	-1.4	0.38	GSM491669,GSM491670,GSM491671,	To the Experiment
4	Well watered, Midday (control)	6.19	6.2	-0.01	0.99	GSM491666,GSM491667,GSM491668,	To the Experiment
5	Shoot, non-selenate treated (control)	11.43	11.43	-0.01	0.99	GSM392492,GSM392493,	To the Experiment
6	Non Stressed (control), Total RNA	405.44	405.44	0.0	1.0	GSM40552,	To the Experiment
6	Hypoxia Stress, Total RNA	148.67	405.44	-1.45	0.36	GSM40553,	To the Experiment
7	Non Stressed (control), Polysomal RNA	164.64	164.64	0.0	1.0	GSM40554,	To the Experiment
7	Hypoxia Stress, Polysomal RNA	339.25	164.64	1.04	2.06	GSM40555,	To the Experiment
8	Shoot, non- selenate treated	7.11	1.5	2.24	4.72	GSM237294,GSM237295,	To the Experiment
9	Well watered, midnight (control)	5.77	5.77	0.0	1.0	GSM491678,GSM491679,GSM491680,	To the Experiment
9	Water limited (dry), midnight	9.4	5.77	0.7	1.62	GSM491681,GSM491682,GSM491683,	To the Experiment
At4g38680
1	Control Shoot 0 Hour	97.87	97.87	0.0	1.0	AtGen_6_0011,AtGen_6_0012,	To the Experiment	Abiotic Stress
1	Cold Shoot 0 Hour	97.87	97.87	0.0	1.0	AtGen_6_0011,AtGen_6_0012,	To the Experiment
1	Osmotic Shoot 0 Hour	97.87	97.87	0.0	1.0	AtGen_6_0011,AtGen_6_0012,	To the Experiment
1	Salt Shoot 0 Hour	97.87	97.87	0.0	1.0	AtGen_6_0011,AtGen_6_0012,	To the Experiment
1	Drought Shoot 0 Hour	97.87	97.87	0.0	1.0	AtGen_6_0011,AtGen_6_0012,	To the Experiment
1	Genotoxic Shoot 0 Hour	97.87	97.87	0.0	1.0	AtGen_6_0011,AtGen_6_0012,	To the Experiment
1	Oxidative Shoot 0 Hour	97.87	97.87	0.0	1.0	AtGen_6_0011,AtGen_6_0012,	To the Experiment
1	UV-B Shoot 0 Hour	97.87	97.87	0.0	1.0	AtGen_6_0011,AtGen_6_0012,	To the Experiment
1	Wounding Shoot 0 Hour	97.87	97.87	0.0	1.0	AtGen_6_0011,AtGen_6_0012,	To the Experiment
1	Heat Shoot 0 Hour	97.87	97.87	0.0	1.0	AtGen_6_0011,AtGen_6_0012,	To the Experiment
2	Control Root 0 Hour	89.51	89.51	0.0	1.0	AtGen_6_0021,AtGen_6_0022,	To the Experiment
2	Cold Root 0 Hour	89.51	89.51	0.0	1.0	AtGen_6_0021,AtGen_6_0022,	To the Experiment
2	Osmotic Root 0 Hour	89.51	89.51	0.0	1.0	AtGen_6_0021,AtGen_6_0022,	To the Experiment
2	Salt Root 0 Hour	89.51	89.51	0.0	1.0	AtGen_6_0021,AtGen_6_0022,	To the Experiment
2	Drought Root 0 Hour	89.51	89.51	0.0	1.0	AtGen_6_0021,AtGen_6_0022,	To the Experiment
2	Genotoxic Root 0 Hour	89.51	89.51	0.0	1.0	AtGen_6_0021,AtGen_6_0022,	To the Experiment
2	Oxidative Root 0 Hour	89.51	89.51	0.0	1.0	AtGen_6_0021,AtGen_6_0022,	To the Experiment
2	UV-B Root 0 Hour	89.51	89.51	0.0	1.0	AtGen_6_0021,AtGen_6_0022,	To the Experiment
2	Wounding Root 0 Hour	89.51	89.51	0.0	1.0	AtGen_6_0021,AtGen_6_0022,	To the Experiment
2	Heat Root 0 Hour	89.51	89.51	0.0	1.0	AtGen_6_0021,AtGen_6_0022,	To the Experiment
3	Control Shoot After 15 Minutes	292.5	292.5	0.0	1.0	AtGen_6_0711,AtGen_6_0712,	To the Experiment
3	Drought Shoot After 15 Minutes	323.46	292.5	0.14	1.1	AtGen_6_4711,AtGen_6_4712,	To the Experiment
3	UV-B Shoot After 15 Minutes	171.42	292.5	-0.78	0.58	AtGen_6_7711,AtGen_6_7712,	To the Experiment
3	Wounding Shoot After 15 Minutes	172.72	292.5	-0.77	0.59	AtGen_6_8715,AtGen_6_8712,	To the Experiment
3	Heat Shoot After 15 Minutes	37.64	292.5	-2.96	0.12	AtGen_6_9711,AtGen_6_9712,	To the Experiment
4	Control Root After 15 Minutes	411.37	411.37	0.0	1.0	AtGen_6_0721,AtGen_6_0722,	To the Experiment
4	Drought Root After 15 Minutes	375.68	411.37	-0.14	0.91	AtGen_6_4721,AtGen_6_4722,	To the Experiment
4	UV-B Root After 15 Minutes	245.73	411.37	-0.75	0.59	AtGen_6_7721,AtGen_6_7722,	To the Experiment
4	Wounding Root After 15 Minutes	221.38	411.37	-0.9	0.53	AtGen_6_8723,AtGen_6_8724,	To the Experiment
4	Heat Root After 15 Minutes	78.9	411.37	-2.39	0.19	AtGen_6_9721,AtGen_6_9722,	To the Experiment
5	Control Shoot After 30 Minutes	170.56	170.56	0.0	1.0	AtGen_6_0111,AtGen_6_0112,	To the Experiment
5	Cold Shoot After 30 Minutes	46.29	170.56	-1.89	0.27	AtGen_6_1111,AtGen_6_1112,	To the Experiment
5	Osmotic Shoot After 30 Minutes	231.69	170.56	0.44	1.35	AtGen_6_2111,AtGen_6_2112,	To the Experiment
5	Salt Shoot After 30 Minutes	256.03	170.56	0.58	1.5	AtGen_6_3111,AtGen_6_3112,	To the Experiment
5	Drought Shoot After 30 Minutes	197.68	170.56	0.21	1.15	AtGen_6_4111,AtGen_6_4112,	To the Experiment
5	Genotoxic Shoot After 30 Minutes	202.48	170.56	0.24	1.18	AtGen_6_5111,AtGen_6_5112,	To the Experiment
5	Oxidative Shoot After 30 Minutes	257.02	170.56	0.59	1.5	AtGen_6_6111,AtGen_6_6112,	To the Experiment
5	UV-B Shoot After 30 Minutes	243.99	170.56	0.51	1.43	AtGen_6_7111,AtGen_6_7112,	To the Experiment
5	Wounding Shoot After 30 Minutes	133.8	170.56	-0.36	0.78	AtGen_6_8111,AtGen_6_8112,	To the Experiment
5	Heat Shoot After 30 Minutes	72.55	170.56	-1.24	0.42	AtGen_6_9111,AtGen_6_9112,	To the Experiment
6	Control Root After 30 Minutes	220.29	220.29	0.0	1.0	AtGen_6_0121,AtGen_6_0122,	To the Experiment
6	Cold Root After 30 Minutes	405.58	220.29	0.88	1.84	AtGen_6_1121,AtGen_6_1122,	To the Experiment
6	Osmotic Root After 30 Minutes	395.97	220.29	0.84	1.79	AtGen_6_2121,AtGen_6_2122,	To the Experiment
6	Salt Root After 30 Minutes	269.96	220.29	0.29	1.22	AtGen_6_3121,AtGen_6_3122,	To the Experiment
6	Drought Root After 30 Minutes	333.99	220.29	0.6	1.51	AtGen_6_4121,AtGen_6_4122,	To the Experiment
6	Genotoxic Root After 30 Minutes	214.32	220.29	-0.04	0.97	AtGen_6_5121,AtGen_6_5122,	To the Experiment
6	Oxidative Root After 30 Minutes	330.81	220.29	0.58	1.5	AtGen_6_6122,AtGen_6_6124,	To the Experiment
6	UV-B Root After 30 Minutes	317.37	220.29	0.52	1.44	AtGen_6_7121,AtGen_6_7122,	To the Experiment
6	Wounding Root After 30 Minutes	154.56	220.29	-0.52	0.7	AtGen_6_8124,AtGen_6_8126,	To the Experiment
6	Heat Root After 30 Minutes	261.97	220.29	0.24	1.18	AtGen_6_9121,AtGen_6_9122,	To the Experiment
7	Control Shoot After 1 Hour	258.36	258.36	0.0	1.0	AtGen_6_0211,AtGen_6_0212,	To the Experiment
7	Cold Shoot After 1 Hour	343.34	258.36	0.41	1.32	AtGen_6_1211,AtGen_6_1212,	To the Experiment
7	Osmotic Shoot After 1 Hour	278.76	258.36	0.1	1.07	AtGen_6_2211,AtGen_6_2212,	To the Experiment
7	Salt Shoot After 1 Hour	216.88	258.36	-0.26	0.83	AtGen_6_3211,AtGen_6_3212,	To the Experiment
7	Drought Shoot After 1 Hour	209.67	258.36	-0.31	0.81	AtGen_6_4211,AtGen_6_4212,	To the Experiment
7	Genotoxic Shoot After 1 Hour	201.0	258.36	-0.37	0.77	AtGen_6_5211,AtGen_6_5212,	To the Experiment
7	Oxidative Shoot After 1 Hour	219.52	258.36	-0.24	0.84	AtGen_6_6211,AtGen_6_6212,	To the Experiment
7	UV-B Shoot After 1 Hour	270.95	258.36	0.06	1.04	AtGen_6_7211,AtGen_6_7212,	To the Experiment
7	Wounding Shoot After 1 Hour	147.93	258.36	-0.81	0.57	AtGen_6_8211,AtGen_6_8214,	To the Experiment
7	Heat Shoot After 1 Hour	204.86	258.36	-0.34	0.79	AtGen_6_9211,AtGen_6_9212,	To the Experiment
8	Control Root After 1 Hour	455.34	455.34	0.0	1.0	AtGen_6_0221,AtGen_6_0222,	To the Experiment
8	Cold Root After 1 Hour	434.31	455.34	-0.07	0.95	AtGen_6_1221,AtGen_6_1222,	To the Experiment
8	Osmotic Root After 1 Hour	363.08	455.34	-0.33	0.79	AtGen_6_2221,AtGen_6_2222,	To the Experiment
8	Salt Root After 1 Hour	336.13	455.34	-0.44	0.73	AtGen_6_3221,AtGen_6_3222,	To the Experiment
8	Drought Root After 1 Hour	314.28	455.34	-0.54	0.69	AtGen_6_4221,AtGen_6_4222,	To the Experiment
8	Genotoxic Root After 1 Hour	205.29	455.34	-1.15	0.45	AtGen_6_5221,AtGen_6_5222,	To the Experiment
8	Oxidative Root After 1 Hour	277.14	455.34	-0.72	0.6	AtGen_6_6223,AtGen_6_6224,	To the Experiment
8	UV-B Root After 1 Hour	239.64	455.34	-0.93	0.52	AtGen_6_7221,AtGen_6_7222,	To the Experiment
8	Wounding Root After 1 Hour	182.47	455.34	-1.32	0.4	AtGen_6_8224,AtGen_6_8225,	To the Experiment
8	Heat Root After 1 Hour	185.71	455.34	-1.3	0.4	AtGen_6_9221,AtGen_6_9222,	To the Experiment
9	Control Shoot After 3 Hours	216.46	216.46	0.0	1.0	AtGen_6_0311,AtGen_6_0312,	To the Experiment
9	Cold Shoot After 3 Hours	267.77	216.46	0.3	1.23	AtGen_6_1311,AtGen_6_1312,	To the Experiment
9	Osmotic Shoot After 3 Hours	126.05	216.46	-0.79	0.58	AtGen_6_2311,AtGen_6_2312,	To the Experiment
9	Salt Shoot After 3 Hours	108.29	216.46	-1.0	0.5	AtGen_6_3311,AtGen_6_3312,	To the Experiment
9	Drought Shoot After 3 Hours	219.05	216.46	0.01	1.01	AtGen_6_4311,AtGen_6_4312,	To the Experiment
9	Genotoxic Shoot After 3 Hours	157.53	216.46	-0.46	0.72	AtGen_6_5311,AtGen_6_5312,	To the Experiment
9	Oxidative Shoot After 3 Hours	143.07	216.46	-0.6	0.66	AtGen_6_6311,AtGen_6_6312,	To the Experiment
9	UV-B Shoot After 3 Hours	185.92	216.46	-0.22	0.85	AtGen_6_7311,AtGen_6_7312,	To the Experiment
9	Wounding Shoot After 3 Hours	132.9	216.46	-0.71	0.61	AtGen_6_8313,AtGen_6_8314,	To the Experiment
9	Heat Shoot After 3 Hours	156.62	216.46	-0.47	0.72	AtGen_6_9311,AtGen_6_9312,	To the Experiment
10	Control Root After 3 Hours	229.09	229.09	0.0	1.0	AtGen_6_0321,AtGen_6_0322,	To the Experiment
10	Cold Root After 3 Hours	462.84	229.09	1.01	2.02	AtGen_6_1321,AtGen_6_1322,	To the Experiment
10	Osmotic Root After 3 Hours	234.62	229.09	0.03	1.02	AtGen_6_2321,AtGen_6_2322,	To the Experiment
10	Salt Root After 3 Hours	138.95	229.09	-0.73	0.6	AtGen_6_3321,AtGen_6_3322,	To the Experiment
10	Drought Root After 3 Hours	260.74	229.09	0.18	1.13	AtGen_6_4321,AtGen_6_4322,	To the Experiment
10	Genotoxic Root After 3 Hours	159.54	229.09	-0.53	0.69	AtGen_6_5321,AtGen_6_5322,	To the Experiment
10	Oxidative Root After 3 Hours	299.93	229.09	0.38	1.3	AtGen_6_6322,AtGen_6_6323,	To the Experiment
10	UV-B Root After 3 Hours	281.22	229.09	0.29	1.22	AtGen_6_7321,AtGen_6_7322,	To the Experiment
10	Wounding Root After 3 Hours	142.75	229.09	-0.69	0.62	AtGen_6_8324,AtGen_6_8325,	To the Experiment
10	Heat Root After 3 Hours	73.13	229.09	-1.65	0.31	AtGen_6_9321,AtGen_6_9322,	To the Experiment
11	Control Shoot After 4 Hours	222.75	222.75	0.0	1.0	AtGen_6_0811,AtGen_6_0812,	To the Experiment
11	Heat Shoot After 4 Hours	16.38	222.75	-3.77	0.07	AtGen_6_9811,AtGen_6_9812,	To the Experiment
12	Control Root After 4 Hours	326.84	326.83	0.0	1.0	AtGen_6_0821,AtGen_6_0822,	To the Experiment
12	Heat Root After 4 Hours	36.93	326.83	-3.15	0.11	AtGen_6_9821,AtGen_6_9822,	To the Experiment
13	Control Shoot After 6 Hours	194.92	194.92	0.0	1.0	AtGen_6_0411,AtGen_6_0412,	To the Experiment
13	Cold Shoot After 6 Hours	185.95	194.92	-0.07	0.95	AtGen_6_1411,AtGen_6_1412,	To the Experiment
13	Osmotic Shoot After 6 Hours	113.66	194.92	-0.78	0.58	AtGen_6_2411,AtGen_6_2412,	To the Experiment
13	Salt Shoot After 6 Hours	78.64	194.92	-1.31	0.4	AtGen_6_3411,AtGen_6_3412,	To the Experiment
13	Drought Shoot After 6 Hours	189.54	194.92	-0.05	0.97	AtGen_6_4411,AtGen_6_4412,	To the Experiment
13	Genotoxic Shoot After 6 Hours	104.76	194.92	-0.9	0.53	AtGen_6_5411,AtGen_6_5412,	To the Experiment
13	Oxidative Shoot After 6 Hours	126.15	194.92	-0.63	0.64	AtGen_6_6411,AtGen_6_6412,	To the Experiment
13	UV-B Shoot After 6 Hours	95.51	194.92	-1.03	0.49	AtGen_6_7411,AtGen_6_7412,	To the Experiment
13	Wounding Shoot After 6 Hours	140.97	194.92	-0.47	0.72	AtGen_6_8411,AtGen_6_8412,	To the Experiment
13	Heat Shoot After 6 Hours	217.79	194.92	0.16	1.11	AtGen_6_9411,AtGen_6_9412,	To the Experiment
14	Control Root After 6 Hours	240.88	240.88	0.0	1.0	AtGen_6_0421,AtGen_6_0422,	To the Experiment
14	Cold Root After 6 Hours	337.1	240.88	0.48	1.39	AtGen_6_1421,AtGen_6_1422,	To the Experiment
14	Osmotic Root After 6 Hours	202.95	240.88	-0.25	0.84	AtGen_6_2421,AtGen_6_2422,	To the Experiment
14	Salt Root After 6 Hours	85.77	240.88	-1.49	0.35	AtGen_6_3421,AtGen_6_3422,	To the Experiment
14	Drought Root After 6 Hours	266.17	240.88	0.14	1.1	AtGen_6_4421,AtGen_6_4422,	To the Experiment
14	Genotoxic Root After 6 Hours	146.88	240.88	-0.72	0.6	AtGen_6_5421,AtGen_6_5422,	To the Experiment
14	Oxidative Root After 6 Hours	252.41	240.88	0.06	1.04	AtGen_6_6421,AtGen_6_6422,	To the Experiment
14	UV-B Root After 6 Hours	150.72	240.88	-0.68	0.62	AtGen_6_7421,AtGen_6_7422,	To the Experiment
14	Wounding Root After 6 Hours	154.35	240.88	-0.65	0.64	AtGen_6_8423,AtGen_6_8424,	To the Experiment
14	Heat Root After 6 Hours	143.13	240.88	-0.76	0.59	AtGen_6_9421,AtGen_6_9422,	To the Experiment
15	Control Shoot After 12 Hours	115.95	115.95	0.0	1.0	AtGen_6_0511,AtGen_6_0512,	To the Experiment
15	Cold Shoot After 12 Hours	198.89	115.95	0.77	1.71	AtGen_6_1511,AtGen_6_1512,	To the Experiment
15	Osmotic Shoot After 12 Hours	91.54	115.95	-0.35	0.78	AtGen_6_2511,AtGen_6_2512,	To the Experiment
15	Salt Shoot After 12 Hours	98.82	115.95	-0.24	0.85	AtGen_6_3511,AtGen_6_3512,	To the Experiment
15	Drought Shoot After 12 Hours	138.42	115.95	0.25	1.19	AtGen_6_4511,AtGen_6_4512,	To the Experiment
15	Genotoxic Shoot After 12 Hours	57.68	115.95	-1.01	0.49	AtGen_6_5511,AtGen_6_5512,	To the Experiment
15	Oxidative Shoot After 12 Hours	106.47	115.95	-0.13	0.91	AtGen_6_6511,AtGen_6_6512,	To the Experiment
15	UV-B Shoot After 12 Hours	119.51	115.95	0.04	1.03	AtGen_6_7511,AtGen_6_7512,	To the Experiment
15	Wounding Shoot After 12 Hours	77.45	115.95	-0.59	0.66	AtGen_6_8511,AtGen_6_8512,	To the Experiment
15	Heat Shoot After 12 Hours	65.3	115.95	-0.83	0.56	AtGen_6_9511,AtGen_6_9512,	To the Experiment
16	Control Root After 12 Hours	275.94	275.94	0.0	1.0	AtGen_6_0521,AtGen_6_0522,	To the Experiment
16	Cold Root After 12 Hours	278.98	275.94	0.01	1.01	AtGen_6_1521,AtGen_6_1522,	To the Experiment
16	Osmotic Root After 12 Hours	172.97	275.94	-0.68	0.62	AtGen_6_2521,AtGen_6_2522,	To the Experiment
16	Salt Root After 12 Hours	190.13	275.94	-0.54	0.68	AtGen_6_3521,AtGen_6_3522,	To the Experiment
16	Drought Root After 12 Hours	336.8	275.94	0.28	1.22	AtGen_6_4521,AtGen_6_4522,	To the Experiment
16	Genotoxic Root After 12 Hours	180.66	275.94	-0.62	0.65	AtGen_6_5521,AtGen_6_5522,	To the Experiment
16	Oxidative Root After 12 Hours	307.64	275.94	0.15	1.11	AtGen_6_6523,AtGen_6_6524,	To the Experiment
16	UV-B Root After 12 Hours	197.93	275.94	-0.48	0.71	AtGen_6_7521,AtGen_6_7522,	To the Experiment
16	Wounding Root After 12 Hours	200.48	275.94	-0.47	0.72	AtGen_6_8524,AtGen_6_8525,	To the Experiment
16	Heat Root After 12 Hours	33.26	275.94	-3.06	0.12	AtGen_6_9521,AtGen_6_9522,	To the Experiment
17	Control Shoot After 24 Hours	123.17	123.17	0.0	1.0	AtGen_6_0611,AtGen_6_0612,	To the Experiment
17	Cold Shoot After 24 Hours	172.47	123.17	0.48	1.4	AtGen_6_1611,AtGen_6_1612,	To the Experiment
17	Osmotic Shoot After 24 Hours	82.61	123.17	-0.58	0.67	AtGen_6_2611,AtGen_6_2612,	To the Experiment
17	Salt Shoot After 24 Hours	167.31	123.17	0.44	1.35	AtGen_6_3611,AtGen_6_3612,	To the Experiment
17	Drought Shoot After 24 Hours	222.95	123.17	0.85	1.81	AtGen_6_4611,AtGen_6_4612,	To the Experiment
17	Genotoxic Shoot After 24 Hours	118.31	123.17	-0.06	0.96	AtGen_6_5611,AtGen_6_5612,	To the Experiment
17	Oxidative Shoot After 24 Hours	138.07	123.17	0.16	1.12	AtGen_6_6611,AtGen_6_6612,	To the Experiment
17	UV-B Shoot After 24 Hours	166.5	123.17	0.43	1.35	AtGen_6_7611,AtGen_6_7612,	To the Experiment
17	Wounding Shoot After 24 Hours	72.23	123.17	-0.77	0.58	AtGen_6_8611,AtGen_6_8612,	To the Experiment
17	Heat Shoot After 24 Hours	35.91	123.17	-1.78	0.29	AtGen_6_9611,AtGen_6_9612,	To the Experiment
18	Control Root After 24 Hours	282.64	282.64	0.0	1.0	AtGen_6_0621,AtGen_6_0622,	To the Experiment
18	Cold Root After 24 Hours	295.38	282.64	0.06	1.04	AtGen_6_1621,AtGen_6_1622,	To the Experiment
18	Osmotic Root After 24 Hours	168.23	282.64	-0.75	0.59	AtGen_6_2621,AtGen_6_2622,	To the Experiment
18	Salt Root After 24 Hours	223.39	282.64	-0.34	0.79	AtGen_6_3621,AtGen_6_3622,	To the Experiment
18	Drought Root After 24 Hours	401.97	282.64	0.5	1.42	AtGen_6_4621,AtGen_6_4622,	To the Experiment
18	Genotoxic Root After 24 Hours	141.68	282.64	-1.0	0.5	AtGen_6_5621,AtGen_6_5622,	To the Experiment
18	Oxidative Root After 24 Hours	274.36	282.64	-0.05	0.97	AtGen_6_6621,AtGen_6_6625,	To the Experiment
18	UV-B Root After 24 Hours	252.79	282.64	-0.17	0.89	AtGen_6_7621,AtGen_6_7622,	To the Experiment
18	Wounding Root After 24 Hours	182.43	282.64	-0.64	0.64	AtGen_6_8621,AtGen_6_8622,	To the Experiment
18	Heat Root After 24 Hours	43.9	282.64	-2.69	0.15	AtGen_6_9621,AtGen_6_9622,	To the Experiment
1	Water limited (dry), Pre-dawn	109.76	174.45	-0.67	0.62	GSM491687,GSM491688,GSM491689,	To the Experiment	Abiotic Stress II
1	Well watered, pre-dawn (control)	174.45	174.45	0.0	1.0	GSM491684,GSM491685,GSM491686,	To the Experiment
2	Well watered, Late day (control)	112.86	112.86	-0.01	0.99	GSM491672,GSM491673,GSM491674,	To the Experiment
2	Water limited (dry), Late day	89.48	112.86	-0.34	0.79	GSM491675,GSM491676,GSM491677,	To the Experiment
3	Root, non-selenate treated (control)	474.43	474.43	0.0	1.0	GSM237280,GSM237281,	To the Experiment
3	Root, Selenate treated	520.6	474.43	0.13	1.09	GSM237282,GSM237283,	To the Experiment
4	Water limited (dry), Midday	104.95	136.24	-0.38	0.77	GSM491669,GSM491670,GSM491671,	To the Experiment
4	Well watered, Midday (control)	136.24	136.24	0.0	1.0	GSM491666,GSM491667,GSM491668,	To the Experiment
5	Shoot, non-selenate treated (control)	40.83	40.83	-0.01	0.99	GSM392492,GSM392493,	To the Experiment
6	Non Stressed (control), Total RNA	233.89	233.89	0.0	1.0	GSM40552,	To the Experiment
6	Hypoxia Stress, Total RNA	49.64	233.89	-2.24	0.21	GSM40553,	To the Experiment
7	Non Stressed (control), Polysomal RNA	288.9	288.9	0.0	1.0	GSM40554,	To the Experiment
7	Hypoxia Stress, Polysomal RNA	100.39	288.9	-1.53	0.34	GSM40555,	To the Experiment
8	Shoot, non- selenate treated	384.58	466.23	-0.28	0.82	GSM237294,GSM237295,	To the Experiment
9	Well watered, midnight (control)	110.44	110.44	-0.01	0.99	GSM491678,GSM491679,GSM491680,	To the Experiment
9	Water limited (dry), midnight	109.07	110.44	-0.02	0.98	GSM491681,GSM491682,GSM491683,	To the Experiment
At2g21060
1	Control Shoot 0 Hour	46.3	46.3	0.0	1.0	AtGen_6_0011,AtGen_6_0012,	To the Experiment	Abiotic Stress
1	Cold Shoot 0 Hour	46.3	46.3	0.0	1.0	AtGen_6_0011,AtGen_6_0012,	To the Experiment
1	Osmotic Shoot 0 Hour	46.3	46.3	0.0	1.0	AtGen_6_0011,AtGen_6_0012,	To the Experiment
1	Salt Shoot 0 Hour	46.3	46.3	0.0	1.0	AtGen_6_0011,AtGen_6_0012,	To the Experiment
1	Drought Shoot 0 Hour	46.3	46.3	0.0	1.0	AtGen_6_0011,AtGen_6_0012,	To the Experiment
1	Genotoxic Shoot 0 Hour	46.3	46.3	0.0	1.0	AtGen_6_0011,AtGen_6_0012,	To the Experiment
1	Oxidative Shoot 0 Hour	46.3	46.3	0.0	1.0	AtGen_6_0011,AtGen_6_0012,	To the Experiment
1	UV-B Shoot 0 Hour	46.3	46.3	0.0	1.0	AtGen_6_0011,AtGen_6_0012,	To the Experiment
1	Wounding Shoot 0 Hour	46.3	46.3	0.0	1.0	AtGen_6_0011,AtGen_6_0012,	To the Experiment
1	Heat Shoot 0 Hour	46.3	46.3	0.0	1.0	AtGen_6_0011,AtGen_6_0012,	To the Experiment
2	Control Root 0 Hour	82.22	82.22	0.0	1.0	AtGen_6_0021,AtGen_6_0022,	To the Experiment
2	Cold Root 0 Hour	82.22	82.22	0.0	1.0	AtGen_6_0021,AtGen_6_0022,	To the Experiment
2	Osmotic Root 0 Hour	82.22	82.22	0.0	1.0	AtGen_6_0021,AtGen_6_0022,	To the Experiment
2	Salt Root 0 Hour	82.22	82.22	0.0	1.0	AtGen_6_0021,AtGen_6_0022,	To the Experiment
2	Drought Root 0 Hour	82.22	82.22	0.0	1.0	AtGen_6_0021,AtGen_6_0022,	To the Experiment
2	Genotoxic Root 0 Hour	82.22	82.22	0.0	1.0	AtGen_6_0021,AtGen_6_0022,	To the Experiment
2	Oxidative Root 0 Hour	82.22	82.22	0.0	1.0	AtGen_6_0021,AtGen_6_0022,	To the Experiment
2	UV-B Root 0 Hour	82.22	82.22	0.0	1.0	AtGen_6_0021,AtGen_6_0022,	To the Experiment
2	Wounding Root 0 Hour	82.22	82.22	0.0	1.0	AtGen_6_0021,AtGen_6_0022,	To the Experiment
2	Heat Root 0 Hour	82.22	82.22	0.0	1.0	AtGen_6_0021,AtGen_6_0022,	To the Experiment
3	Control Shoot After 15 Minutes	75.36	75.36	0.0	1.0	AtGen_6_0711,AtGen_6_0712,	To the Experiment
3	Drought Shoot After 15 Minutes	56.13	75.36	-0.43	0.74	AtGen_6_4711,AtGen_6_4712,	To the Experiment
3	UV-B Shoot After 15 Minutes	54.79	75.36	-0.46	0.72	AtGen_6_7711,AtGen_6_7712,	To the Experiment
3	Wounding Shoot After 15 Minutes	48.38	75.36	-0.64	0.64	AtGen_6_8715,AtGen_6_8712,	To the Experiment
3	Heat Shoot After 15 Minutes	22.49	75.36	-1.75	0.29	AtGen_6_9711,AtGen_6_9712,	To the Experiment
4	Control Root After 15 Minutes	271.47	271.47	0.0	1.0	AtGen_6_0721,AtGen_6_0722,	To the Experiment
4	Drought Root After 15 Minutes	228.02	271.47	-0.26	0.83	AtGen_6_4721,AtGen_6_4722,	To the Experiment
4	UV-B Root After 15 Minutes	155.16	271.47	-0.81	0.57	AtGen_6_7721,AtGen_6_7722,	To the Experiment
4	Wounding Root After 15 Minutes	152.71	271.47	-0.83	0.56	AtGen_6_8723,AtGen_6_8724,	To the Experiment
4	Heat Root After 15 Minutes	119.01	271.47	-1.19	0.43	AtGen_6_9721,AtGen_6_9722,	To the Experiment
5	Control Shoot After 30 Minutes	41.55	41.55	0.0	1.0	AtGen_6_0111,AtGen_6_0112,	To the Experiment
5	Cold Shoot After 30 Minutes	46.98	41.55	0.17	1.13	AtGen_6_1111,AtGen_6_1112,	To the Experiment
5	Osmotic Shoot After 30 Minutes	53.89	41.55	0.37	1.29	AtGen_6_2111,AtGen_6_2112,	To the Experiment
5	Salt Shoot After 30 Minutes	76.42	41.55	0.87	1.83	AtGen_6_3111,AtGen_6_3112,	To the Experiment
5	Drought Shoot After 30 Minutes	67.34	41.55	0.69	1.62	AtGen_6_4111,AtGen_6_4112,	To the Experiment
5	Genotoxic Shoot After 30 Minutes	73.0	41.55	0.81	1.75	AtGen_6_5111,AtGen_6_5112,	To the Experiment
5	Oxidative Shoot After 30 Minutes	63.84	41.55	0.61	1.53	AtGen_6_6111,AtGen_6_6112,	To the Experiment
5	UV-B Shoot After 30 Minutes	79.44	41.55	0.93	1.91	AtGen_6_7111,AtGen_6_7112,	To the Experiment
5	Wounding Shoot After 30 Minutes	37.23	41.55	-0.16	0.89	AtGen_6_8111,AtGen_6_8112,	To the Experiment
5	Heat Shoot After 30 Minutes	42.8	41.55	0.04	1.03	AtGen_6_9111,AtGen_6_9112,	To the Experiment
6	Control Root After 30 Minutes	185.08	185.09	-0.01	0.99	AtGen_6_0121,AtGen_6_0122,	To the Experiment
6	Cold Root After 30 Minutes	224.4	185.09	0.27	1.21	AtGen_6_1121,AtGen_6_1122,	To the Experiment
6	Osmotic Root After 30 Minutes	221.4	185.09	0.25	1.19	AtGen_6_2121,AtGen_6_2122,	To the Experiment
6	Salt Root After 30 Minutes	186.1	185.09	0.0	1.0	AtGen_6_3121,AtGen_6_3122,	To the Experiment
6	Drought Root After 30 Minutes	228.27	185.09	0.3	1.23	AtGen_6_4121,AtGen_6_4122,	To the Experiment
6	Genotoxic Root After 30 Minutes	157.28	185.09	-0.24	0.84	AtGen_6_5121,AtGen_6_5122,	To the Experiment
6	Oxidative Root After 30 Minutes	267.04	185.09	0.52	1.44	AtGen_6_6122,AtGen_6_6124,	To the Experiment
6	UV-B Root After 30 Minutes	232.67	185.09	0.33	1.25	AtGen_6_7121,AtGen_6_7122,	To the Experiment
6	Wounding Root After 30 Minutes	97.03	185.09	-0.94	0.52	AtGen_6_8124,AtGen_6_8126,	To the Experiment
6	Heat Root After 30 Minutes	216.83	185.09	0.22	1.17	AtGen_6_9121,AtGen_6_9122,	To the Experiment
7	Control Shoot After 1 Hour	71.41	71.41	0.0	1.0	AtGen_6_0211,AtGen_6_0212,	To the Experiment
7	Cold Shoot After 1 Hour	64.09	71.41	-0.16	0.89	AtGen_6_1211,AtGen_6_1212,	To the Experiment
7	Osmotic Shoot After 1 Hour	77.64	71.41	0.12	1.08	AtGen_6_2211,AtGen_6_2212,	To the Experiment
7	Salt Shoot After 1 Hour	65.05	71.41	-0.14	0.91	AtGen_6_3211,AtGen_6_3212,	To the Experiment
7	Drought Shoot After 1 Hour	72.25	71.41	0.01	1.01	AtGen_6_4211,AtGen_6_4212,	To the Experiment
7	Genotoxic Shoot After 1 Hour	75.23	71.41	0.07	1.05	AtGen_6_5211,AtGen_6_5212,	To the Experiment
7	Oxidative Shoot After 1 Hour	58.57	71.41	-0.29	0.82	AtGen_6_6211,AtGen_6_6212,	To the Experiment
7	UV-B Shoot After 1 Hour	87.97	71.41	0.3	1.23	AtGen_6_7211,AtGen_6_7212,	To the Experiment
7	Wounding Shoot After 1 Hour	36.07	71.41	-0.99	0.5	AtGen_6_8211,AtGen_6_8214,	To the Experiment
7	Heat Shoot After 1 Hour	71.88	71.41	0.0	1.0	AtGen_6_9211,AtGen_6_9212,	To the Experiment
8	Control Root After 1 Hour	237.24	237.24	0.0	1.0	AtGen_6_0221,AtGen_6_0222,	To the Experiment
8	Cold Root After 1 Hour	216.49	237.24	-0.14	0.91	AtGen_6_1221,AtGen_6_1222,	To the Experiment
8	Osmotic Root After 1 Hour	184.24	237.24	-0.37	0.77	AtGen_6_2221,AtGen_6_2222,	To the Experiment
8	Salt Root After 1 Hour	212.12	237.24	-0.17	0.89	AtGen_6_3221,AtGen_6_3222,	To the Experiment
8	Drought Root After 1 Hour	239.85	237.24	0.01	1.01	AtGen_6_4221,AtGen_6_4222,	To the Experiment
8	Genotoxic Root After 1 Hour	175.0	237.24	-0.44	0.73	AtGen_6_5221,AtGen_6_5222,	To the Experiment
8	Oxidative Root After 1 Hour	229.28	237.24	-0.05	0.96	AtGen_6_6223,AtGen_6_6224,	To the Experiment
8	UV-B Root After 1 Hour	209.54	237.24	-0.18	0.88	AtGen_6_7221,AtGen_6_7222,	To the Experiment
8	Wounding Root After 1 Hour	130.9	237.24	-0.86	0.55	AtGen_6_8224,AtGen_6_8225,	To the Experiment
8	Heat Root After 1 Hour	175.46	237.24	-0.44	0.73	AtGen_6_9221,AtGen_6_9222,	To the Experiment
9	Control Shoot After 3 Hours	68.95	68.95	0.0	1.0	AtGen_6_0311,AtGen_6_0312,	To the Experiment
9	Cold Shoot After 3 Hours	63.11	68.95	-0.13	0.91	AtGen_6_1311,AtGen_6_1312,	To the Experiment
9	Osmotic Shoot After 3 Hours	72.91	68.95	0.08	1.05	AtGen_6_2311,AtGen_6_2312,	To the Experiment
9	Salt Shoot After 3 Hours	75.25	68.95	0.12	1.09	AtGen_6_3311,AtGen_6_3312,	To the Experiment
9	Drought Shoot After 3 Hours	72.59	68.95	0.07	1.05	AtGen_6_4311,AtGen_6_4312,	To the Experiment
9	Genotoxic Shoot After 3 Hours	71.03	68.95	0.04	1.03	AtGen_6_5311,AtGen_6_5312,	To the Experiment
9	Oxidative Shoot After 3 Hours	69.78	68.95	0.01	1.01	AtGen_6_6311,AtGen_6_6312,	To the Experiment
9	UV-B Shoot After 3 Hours	72.95	68.95	0.08	1.05	AtGen_6_7311,AtGen_6_7312,	To the Experiment
9	Wounding Shoot After 3 Hours	31.42	68.95	-1.14	0.45	AtGen_6_8313,AtGen_6_8314,	To the Experiment
9	Heat Shoot After 3 Hours	50.9	68.95	-0.44	0.73	AtGen_6_9311,AtGen_6_9312,	To the Experiment
10	Control Root After 3 Hours	219.89	219.89	-0.01	0.99	AtGen_6_0321,AtGen_6_0322,	To the Experiment
10	Cold Root After 3 Hours	222.08	219.89	0.01	1.0	AtGen_6_1321,AtGen_6_1322,	To the Experiment
10	Osmotic Root After 3 Hours	203.1	219.89	-0.12	0.92	AtGen_6_2321,AtGen_6_2322,	To the Experiment
10	Salt Root After 3 Hours	186.35	219.89	-0.24	0.84	AtGen_6_3321,AtGen_6_3322,	To the Experiment
10	Drought Root After 3 Hours	260.21	219.89	0.24	1.18	AtGen_6_4321,AtGen_6_4322,	To the Experiment
10	Genotoxic Root After 3 Hours	178.87	219.89	-0.3	0.81	AtGen_6_5321,AtGen_6_5322,	To the Experiment
10	Oxidative Root After 3 Hours	245.13	219.89	0.15	1.11	AtGen_6_6322,AtGen_6_6323,	To the Experiment
10	UV-B Root After 3 Hours	219.36	219.89	-0.01	0.99	AtGen_6_7321,AtGen_6_7322,	To the Experiment
10	Wounding Root After 3 Hours	115.94	219.89	-0.93	0.52	AtGen_6_8324,AtGen_6_8325,	To the Experiment
10	Heat Root After 3 Hours	147.8	219.89	-0.58	0.67	AtGen_6_9321,AtGen_6_9322,	To the Experiment
11	Control Shoot After 4 Hours	65.96	65.96	0.0	1.0	AtGen_6_0811,AtGen_6_0812,	To the Experiment
11	Heat Shoot After 4 Hours	30.31	65.96	-1.13	0.45	AtGen_6_9811,AtGen_6_9812,	To the Experiment
12	Control Root After 4 Hours	244.44	244.44	0.0	1.0	AtGen_6_0821,AtGen_6_0822,	To the Experiment
12	Heat Root After 4 Hours	124.19	244.44	-0.98	0.5	AtGen_6_9821,AtGen_6_9822,	To the Experiment
13	Control Shoot After 6 Hours	92.53	92.53	0.0	1.0	AtGen_6_0411,AtGen_6_0412,	To the Experiment
13	Cold Shoot After 6 Hours	70.31	92.53	-0.4	0.75	AtGen_6_1411,AtGen_6_1412,	To the Experiment
13	Osmotic Shoot After 6 Hours	120.79	92.53	0.38	1.3	AtGen_6_2411,AtGen_6_2412,	To the Experiment
13	Salt Shoot After 6 Hours	82.76	92.53	-0.17	0.89	AtGen_6_3411,AtGen_6_3412,	To the Experiment
13	Drought Shoot After 6 Hours	88.15	92.53	-0.08	0.95	AtGen_6_4411,AtGen_6_4412,	To the Experiment
13	Genotoxic Shoot After 6 Hours	91.2	92.53	-0.03	0.98	AtGen_6_5411,AtGen_6_5412,	To the Experiment
13	Oxidative Shoot After 6 Hours	82.53	92.53	-0.17	0.89	AtGen_6_6411,AtGen_6_6412,	To the Experiment
13	UV-B Shoot After 6 Hours	83.6	92.53	-0.15	0.9	AtGen_6_7411,AtGen_6_7412,	To the Experiment
13	Wounding Shoot After 6 Hours	59.22	92.53	-0.65	0.64	AtGen_6_8411,AtGen_6_8412,	To the Experiment
13	Heat Shoot After 6 Hours	116.03	92.53	0.32	1.25	AtGen_6_9411,AtGen_6_9412,	To the Experiment
14	Control Root After 6 Hours	217.56	217.56	0.0	1.0	AtGen_6_0421,AtGen_6_0422,	To the Experiment
14	Cold Root After 6 Hours	175.11	217.56	-0.32	0.8	AtGen_6_1421,AtGen_6_1422,	To the Experiment
14	Osmotic Root After 6 Hours	249.41	217.56	0.19	1.14	AtGen_6_2421,AtGen_6_2422,	To the Experiment
14	Salt Root After 6 Hours	214.19	217.56	-0.03	0.98	AtGen_6_3421,AtGen_6_3422,	To the Experiment
14	Drought Root After 6 Hours	279.9	217.56	0.36	1.28	AtGen_6_4421,AtGen_6_4422,	To the Experiment
14	Genotoxic Root After 6 Hours	214.99	217.56	-0.02	0.98	AtGen_6_5421,AtGen_6_5422,	To the Experiment
14	Oxidative Root After 6 Hours	276.55	217.56	0.34	1.27	AtGen_6_6421,AtGen_6_6422,	To the Experiment
14	UV-B Root After 6 Hours	177.38	217.56	-0.3	0.81	AtGen_6_7421,AtGen_6_7422,	To the Experiment
14	Wounding Root After 6 Hours	161.35	217.56	-0.44	0.74	AtGen_6_8423,AtGen_6_8424,	To the Experiment
14	Heat Root After 6 Hours	227.67	217.56	0.06	1.04	AtGen_6_9421,AtGen_6_9422,	To the Experiment
15	Control Shoot After 12 Hours	63.72	63.72	0.0	1.0	AtGen_6_0511,AtGen_6_0512,	To the Experiment
15	Cold Shoot After 12 Hours	68.34	63.72	0.1	1.07	AtGen_6_1511,AtGen_6_1512,	To the Experiment
15	Osmotic Shoot After 12 Hours	89.99	63.72	0.49	1.41	AtGen_6_2511,AtGen_6_2512,	To the Experiment
15	Salt Shoot After 12 Hours	84.23	63.72	0.4	1.32	AtGen_6_3511,AtGen_6_3512,	To the Experiment
15	Drought Shoot After 12 Hours	71.23	63.72	0.16	1.11	AtGen_6_4511,AtGen_6_4512,	To the Experiment
15	Genotoxic Shoot After 12 Hours	76.75	63.72	0.26	1.2	AtGen_6_5511,AtGen_6_5512,	To the Experiment
15	Oxidative Shoot After 12 Hours	77.87	63.72	0.28	1.22	AtGen_6_6511,AtGen_6_6512,	To the Experiment
15	UV-B Shoot After 12 Hours	64.28	63.72	0.01	1.0	AtGen_6_7511,AtGen_6_7512,	To the Experiment
15	Wounding Shoot After 12 Hours	63.0	63.72	-0.02	0.98	AtGen_6_8511,AtGen_6_8512,	To the Experiment
15	Heat Shoot After 12 Hours	48.75	63.72	-0.39	0.76	AtGen_6_9511,AtGen_6_9512,	To the Experiment
16	Control Root After 12 Hours	213.09	213.09	0.0	1.0	AtGen_6_0521,AtGen_6_0522,	To the Experiment
16	Cold Root After 12 Hours	174.08	213.09	-0.3	0.81	AtGen_6_1521,AtGen_6_1522,	To the Experiment
16	Osmotic Root After 12 Hours	225.98	213.09	0.08	1.06	AtGen_6_2521,AtGen_6_2522,	To the Experiment
16	Salt Root After 12 Hours	285.37	213.09	0.42	1.33	AtGen_6_3521,AtGen_6_3522,	To the Experiment
16	Drought Root After 12 Hours	253.0	213.09	0.24	1.18	AtGen_6_4521,AtGen_6_4522,	To the Experiment
16	Genotoxic Root After 12 Hours	224.67	213.09	0.07	1.05	AtGen_6_5521,AtGen_6_5522,	To the Experiment
16	Oxidative Root After 12 Hours	273.39	213.09	0.35	1.28	AtGen_6_6523,AtGen_6_6524,	To the Experiment
16	UV-B Root After 12 Hours	197.86	213.09	-0.11	0.92	AtGen_6_7521,AtGen_6_7522,	To the Experiment
16	Wounding Root After 12 Hours	137.27	213.09	-0.64	0.64	AtGen_6_8524,AtGen_6_8525,	To the Experiment
16	Heat Root After 12 Hours	81.33	213.09	-1.39	0.38	AtGen_6_9521,AtGen_6_9522,	To the Experiment
17	Control Shoot After 24 Hours	54.32	54.32	0.0	1.0	AtGen_6_0611,AtGen_6_0612,	To the Experiment
17	Cold Shoot After 24 Hours	70.08	54.32	0.36	1.29	AtGen_6_1611,AtGen_6_1612,	To the Experiment
17	Osmotic Shoot After 24 Hours	51.97	54.32	-0.07	0.95	AtGen_6_2611,AtGen_6_2612,	To the Experiment
17	Salt Shoot After 24 Hours	69.55	54.32	0.35	1.28	AtGen_6_3611,AtGen_6_3612,	To the Experiment
17	Drought Shoot After 24 Hours	61.39	54.32	0.17	1.13	AtGen_6_4611,AtGen_6_4612,	To the Experiment
17	Genotoxic Shoot After 24 Hours	52.66	54.32	-0.05	0.96	AtGen_6_5611,AtGen_6_5612,	To the Experiment
17	Oxidative Shoot After 24 Hours	64.22	54.32	0.24	1.18	AtGen_6_6611,AtGen_6_6612,	To the Experiment
17	UV-B Shoot After 24 Hours	48.73	54.32	-0.16	0.89	AtGen_6_7611,AtGen_6_7612,	To the Experiment
17	Wounding Shoot After 24 Hours	37.22	54.32	-0.55	0.68	AtGen_6_8611,AtGen_6_8612,	To the Experiment
17	Heat Shoot After 24 Hours	26.2	54.32	-1.06	0.48	AtGen_6_9611,AtGen_6_9612,	To the Experiment
18	Control Root After 24 Hours	190.54	190.54	0.0	1.0	AtGen_6_0621,AtGen_6_0622,	To the Experiment
18	Cold Root After 24 Hours	224.12	190.54	0.23	1.17	AtGen_6_1621,AtGen_6_1622,	To the Experiment
18	Osmotic Root After 24 Hours	146.39	190.54	-0.39	0.76	AtGen_6_2621,AtGen_6_2622,	To the Experiment
18	Salt Root After 24 Hours	237.75	190.54	0.31	1.24	AtGen_6_3621,AtGen_6_3622,	To the Experiment
18	Drought Root After 24 Hours	254.3	190.54	0.41	1.33	AtGen_6_4621,AtGen_6_4622,	To the Experiment
18	Genotoxic Root After 24 Hours	146.03	190.54	-0.39	0.76	AtGen_6_5621,AtGen_6_5622,	To the Experiment
18	Oxidative Root After 24 Hours	242.27	190.54	0.34	1.27	AtGen_6_6621,AtGen_6_6625,	To the Experiment
18	UV-B Root After 24 Hours	177.16	190.54	-0.11	0.92	AtGen_6_7621,AtGen_6_7622,	To the Experiment
18	Wounding Root After 24 Hours	141.16	190.54	-0.44	0.74	AtGen_6_8621,AtGen_6_8622,	To the Experiment
18	Heat Root After 24 Hours	81.86	190.54	-1.22	0.42	AtGen_6_9621,AtGen_6_9622,	To the Experiment
1	Water limited (dry), Pre-dawn	36.1	48.21	-0.42	0.74	GSM491687,GSM491688,GSM491689,	To the Experiment	Abiotic Stress II
1	Well watered, pre-dawn (control)	48.21	48.21	0.0	1.0	GSM491684,GSM491685,GSM491686,	To the Experiment
2	Well watered, Late day (control)	38.65	38.65	0.0	1.0	GSM491672,GSM491673,GSM491674,	To the Experiment
2	Water limited (dry), Late day	35.31	38.65	-0.14	0.91	GSM491675,GSM491676,GSM491677,	To the Experiment
3	Root, non-selenate treated (control)	184.49	184.49	0.0	1.0	GSM237280,GSM237281,	To the Experiment
3	Root, Selenate treated	243.79	184.49	0.4	1.32	GSM237282,GSM237283,	To the Experiment
4	Water limited (dry), Midday	45.45	32.55	0.48	1.39	GSM491669,GSM491670,GSM491671,	To the Experiment
4	Well watered, Midday (control)	32.55	32.55	-0.01	0.99	GSM491666,GSM491667,GSM491668,	To the Experiment
5	Shoot, non-selenate treated (control)	34.48	34.48	0.0	1.0	GSM392492,GSM392493,	To the Experiment
6	Non Stressed (control), Total RNA	65.45	65.45	-0.01	0.99	GSM40552,	To the Experiment
6	Hypoxia Stress, Total RNA	40.7	65.45	-0.69	0.62	GSM40553,	To the Experiment
7	Non Stressed (control), Polysomal RNA	122.03	122.03	0.0	1.0	GSM40554,	To the Experiment
7	Hypoxia Stress, Polysomal RNA	94.8	122.03	-0.37	0.77	GSM40555,	To the Experiment
8	Shoot, non- selenate treated	61.73	65.76	-0.1	0.93	GSM237294,GSM237295,	To the Experiment
9	Well watered, midnight (control)	37.39	37.39	0.0	1.0	GSM491678,GSM491679,GSM491680,	To the Experiment
9	Water limited (dry), midnight	43.49	37.39	0.21	1.16	GSM491681,GSM491682,GSM491683,	To the Experiment
At2g05520
1	Control Shoot 0 Hour	1665.54	1665.54	0.0	1.0	AtGen_6_0011,AtGen_6_0012,	To the Experiment	Abiotic Stress
1	Cold Shoot 0 Hour	1665.54	1665.54	0.0	1.0	AtGen_6_0011,AtGen_6_0012,	To the Experiment
1	Osmotic Shoot 0 Hour	1665.54	1665.54	0.0	1.0	AtGen_6_0011,AtGen_6_0012,	To the Experiment
1	Salt Shoot 0 Hour	1665.54	1665.54	0.0	1.0	AtGen_6_0011,AtGen_6_0012,	To the Experiment
1	Drought Shoot 0 Hour	1665.54	1665.54	0.0	1.0	AtGen_6_0011,AtGen_6_0012,	To the Experiment
1	Genotoxic Shoot 0 Hour	1665.54	1665.54	0.0	1.0	AtGen_6_0011,AtGen_6_0012,	To the Experiment
1	Oxidative Shoot 0 Hour	1665.54	1665.54	0.0	1.0	AtGen_6_0011,AtGen_6_0012,	To the Experiment
1	UV-B Shoot 0 Hour	1665.54	1665.54	0.0	1.0	AtGen_6_0011,AtGen_6_0012,	To the Experiment
1	Wounding Shoot 0 Hour	1665.54	1665.54	0.0	1.0	AtGen_6_0011,AtGen_6_0012,	To the Experiment
1	Heat Shoot 0 Hour	1665.54	1665.54	0.0	1.0	AtGen_6_0011,AtGen_6_0012,	To the Experiment
2	Control Root 0 Hour	26.63	26.63	0.0	1.0	AtGen_6_0021,AtGen_6_0022,	To the Experiment
2	Cold Root 0 Hour	26.63	26.63	0.0	1.0	AtGen_6_0021,AtGen_6_0022,	To the Experiment
2	Osmotic Root 0 Hour	26.63	26.63	0.0	1.0	AtGen_6_0021,AtGen_6_0022,	To the Experiment
2	Salt Root 0 Hour	26.63	26.63	0.0	1.0	AtGen_6_0021,AtGen_6_0022,	To the Experiment
2	Drought Root 0 Hour	26.63	26.63	0.0	1.0	AtGen_6_0021,AtGen_6_0022,	To the Experiment
2	Genotoxic Root 0 Hour	26.63	26.63	0.0	1.0	AtGen_6_0021,AtGen_6_0022,	To the Experiment
2	Oxidative Root 0 Hour	26.63	26.63	0.0	1.0	AtGen_6_0021,AtGen_6_0022,	To the Experiment
2	UV-B Root 0 Hour	26.63	26.63	0.0	1.0	AtGen_6_0021,AtGen_6_0022,	To the Experiment
2	Wounding Root 0 Hour	26.63	26.63	0.0	1.0	AtGen_6_0021,AtGen_6_0022,	To the Experiment
2	Heat Root 0 Hour	26.63	26.63	0.0	1.0	AtGen_6_0021,AtGen_6_0022,	To the Experiment
3	Control Shoot After 15 Minutes	1591.85	1591.85	0.0	1.0	AtGen_6_0711,AtGen_6_0712,	To the Experiment
3	Drought Shoot After 15 Minutes	1315.0	1591.85	-0.28	0.82	AtGen_6_4711,AtGen_6_4712,	To the Experiment
3	UV-B Shoot After 15 Minutes	1277.98	1591.85	-0.32	0.8	AtGen_6_7711,AtGen_6_7712,	To the Experiment
3	Wounding Shoot After 15 Minutes	1581.11	1591.85	-0.01	0.99	AtGen_6_8715,AtGen_6_8712,	To the Experiment
3	Heat Shoot After 15 Minutes	763.34	1591.85	-1.07	0.47	AtGen_6_9711,AtGen_6_9712,	To the Experiment
4	Control Root After 15 Minutes	67.27	67.27	0.0	1.0	AtGen_6_0721,AtGen_6_0722,	To the Experiment
4	Drought Root After 15 Minutes	57.86	67.27	-0.22	0.86	AtGen_6_4721,AtGen_6_4722,	To the Experiment
4	UV-B Root After 15 Minutes	32.08	67.27	-1.07	0.47	AtGen_6_7721,AtGen_6_7722,	To the Experiment
4	Wounding Root After 15 Minutes	37.52	67.27	-0.85	0.55	AtGen_6_8723,AtGen_6_8724,	To the Experiment
4	Heat Root After 15 Minutes	39.13	67.27	-0.79	0.58	AtGen_6_9721,AtGen_6_9722,	To the Experiment
5	Control Shoot After 30 Minutes	1125.8	1125.8	0.0	1.0	AtGen_6_0111,AtGen_6_0112,	To the Experiment
5	Cold Shoot After 30 Minutes	779.2	1125.8	-0.54	0.69	AtGen_6_1111,AtGen_6_1112,	To the Experiment
5	Osmotic Shoot After 30 Minutes	2213.5	1125.8	0.97	1.96	AtGen_6_2111,AtGen_6_2112,	To the Experiment
5	Salt Shoot After 30 Minutes	1613.41	1125.8	0.51	1.43	AtGen_6_3111,AtGen_6_3112,	To the Experiment
5	Drought Shoot After 30 Minutes	1601.66	1125.8	0.5	1.42	AtGen_6_4111,AtGen_6_4112,	To the Experiment
5	Genotoxic Shoot After 30 Minutes	1100.29	1125.8	-0.04	0.97	AtGen_6_5111,AtGen_6_5112,	To the Experiment
5	Oxidative Shoot After 30 Minutes	1487.81	1125.8	0.4	1.32	AtGen_6_6111,AtGen_6_6112,	To the Experiment
5	UV-B Shoot After 30 Minutes	2205.26	1125.8	0.97	1.95	AtGen_6_7111,AtGen_6_7112,	To the Experiment
5	Wounding Shoot After 30 Minutes	1047.52	1125.8	-0.11	0.93	AtGen_6_8111,AtGen_6_8112,	To the Experiment
5	Heat Shoot After 30 Minutes	979.67	1125.8	-0.21	0.87	AtGen_6_9111,AtGen_6_9112,	To the Experiment
6	Control Root After 30 Minutes	39.54	39.54	0.0	1.0	AtGen_6_0121,AtGen_6_0122,	To the Experiment
6	Cold Root After 30 Minutes	42.47	39.54	0.1	1.07	AtGen_6_1121,AtGen_6_1122,	To the Experiment
6	Osmotic Root After 30 Minutes	59.59	39.54	0.59	1.5	AtGen_6_2121,AtGen_6_2122,	To the Experiment
6	Salt Root After 30 Minutes	64.12	39.54	0.69	1.62	AtGen_6_3121,AtGen_6_3122,	To the Experiment
6	Drought Root After 30 Minutes	35.95	39.54	-0.14	0.9	AtGen_6_4121,AtGen_6_4122,	To the Experiment
6	Genotoxic Root After 30 Minutes	55.33	39.54	0.48	1.39	AtGen_6_5121,AtGen_6_5122,	To the Experiment
6	Oxidative Root After 30 Minutes	61.05	39.54	0.62	1.54	AtGen_6_6122,AtGen_6_6124,	To the Experiment
6	UV-B Root After 30 Minutes	67.89	39.54	0.77	1.71	AtGen_6_7121,AtGen_6_7122,	To the Experiment
6	Wounding Root After 30 Minutes	40.03	39.54	0.01	1.01	AtGen_6_8124,AtGen_6_8126,	To the Experiment
6	Heat Root After 30 Minutes	55.03	39.54	0.47	1.39	AtGen_6_9121,AtGen_6_9122,	To the Experiment
7	Control Shoot After 1 Hour	1305.75	1305.75	0.0	1.0	AtGen_6_0211,AtGen_6_0212,	To the Experiment
7	Cold Shoot After 1 Hour	1930.08	1305.75	0.56	1.47	AtGen_6_1211,AtGen_6_1212,	To the Experiment
7	Osmotic Shoot After 1 Hour	2012.8	1305.75	0.62	1.54	AtGen_6_2211,AtGen_6_2212,	To the Experiment
7	Salt Shoot After 1 Hour	1242.09	1305.75	-0.08	0.95	AtGen_6_3211,AtGen_6_3212,	To the Experiment
7	Drought Shoot After 1 Hour	1563.38	1305.75	0.25	1.19	AtGen_6_4211,AtGen_6_4212,	To the Experiment
7	Genotoxic Shoot After 1 Hour	1277.44	1305.75	-0.04	0.97	AtGen_6_5211,AtGen_6_5212,	To the Experiment
7	Oxidative Shoot After 1 Hour	1220.86	1305.75	-0.1	0.93	AtGen_6_6211,AtGen_6_6212,	To the Experiment
7	UV-B Shoot After 1 Hour	1153.65	1305.75	-0.18	0.88	AtGen_6_7211,AtGen_6_7212,	To the Experiment
7	Wounding Shoot After 1 Hour	1159.74	1305.75	-0.18	0.88	AtGen_6_8211,AtGen_6_8214,	To the Experiment
7	Heat Shoot After 1 Hour	1745.29	1305.75	0.41	1.33	AtGen_6_9211,AtGen_6_9212,	To the Experiment
8	Control Root After 1 Hour	28.5	28.5	0.0	1.0	AtGen_6_0221,AtGen_6_0222,	To the Experiment
8	Cold Root After 1 Hour	55.69	28.5	0.96	1.95	AtGen_6_1221,AtGen_6_1222,	To the Experiment
8	Osmotic Root After 1 Hour	53.46	28.5	0.9	1.87	AtGen_6_2221,AtGen_6_2222,	To the Experiment
8	Salt Root After 1 Hour	71.5	28.5	1.32	2.5	AtGen_6_3221,AtGen_6_3222,	To the Experiment
8	Drought Root After 1 Hour	61.28	28.5	1.1	2.15	AtGen_6_4221,AtGen_6_4222,	To the Experiment
8	Genotoxic Root After 1 Hour	53.08	28.5	0.89	1.86	AtGen_6_5221,AtGen_6_5222,	To the Experiment
8	Oxidative Root After 1 Hour	66.72	28.5	1.22	2.34	AtGen_6_6223,AtGen_6_6224,	To the Experiment
8	UV-B Root After 1 Hour	66.11	28.5	1.21	2.31	AtGen_6_7221,AtGen_6_7222,	To the Experiment
8	Wounding Root After 1 Hour	48.07	28.5	0.75	1.68	AtGen_6_8224,AtGen_6_8225,	To the Experiment
8	Heat Root After 1 Hour	34.59	28.5	0.27	1.21	AtGen_6_9221,AtGen_6_9222,	To the Experiment
9	Control Shoot After 3 Hours	1969.67	1969.68	-0.01	0.99	AtGen_6_0311,AtGen_6_0312,	To the Experiment
9	Cold Shoot After 3 Hours	1673.71	1969.68	-0.24	0.84	AtGen_6_1311,AtGen_6_1312,	To the Experiment
9	Osmotic Shoot After 3 Hours	3776.48	1969.68	0.93	1.91	AtGen_6_2311,AtGen_6_2312,	To the Experiment
9	Salt Shoot After 3 Hours	2430.52	1969.68	0.3	1.23	AtGen_6_3311,AtGen_6_3312,	To the Experiment
9	Drought Shoot After 3 Hours	2169.66	1969.68	0.13	1.1	AtGen_6_4311,AtGen_6_4312,	To the Experiment
9	Genotoxic Shoot After 3 Hours	1377.49	1969.68	-0.52	0.69	AtGen_6_5311,AtGen_6_5312,	To the Experiment
9	Oxidative Shoot After 3 Hours	1751.71	1969.68	-0.17	0.88	AtGen_6_6311,AtGen_6_6312,	To the Experiment
9	UV-B Shoot After 3 Hours	1420.59	1969.68	-0.48	0.72	AtGen_6_7311,AtGen_6_7312,	To the Experiment
9	Wounding Shoot After 3 Hours	1801.67	1969.68	-0.13	0.91	AtGen_6_8313,AtGen_6_8314,	To the Experiment
9	Heat Shoot After 3 Hours	1291.04	1969.68	-0.61	0.65	AtGen_6_9311,AtGen_6_9312,	To the Experiment
10	Control Root After 3 Hours	81.22	81.22	0.0	1.0	AtGen_6_0321,AtGen_6_0322,	To the Experiment
10	Cold Root After 3 Hours	69.85	81.22	-0.22	0.86	AtGen_6_1321,AtGen_6_1322,	To the Experiment
10	Osmotic Root After 3 Hours	453.07	81.22	2.47	5.57	AtGen_6_2321,AtGen_6_2322,	To the Experiment
10	Salt Root After 3 Hours	73.11	81.22	-0.16	0.9	AtGen_6_3321,AtGen_6_3322,	To the Experiment
10	Drought Root After 3 Hours	84.44	81.22	0.05	1.03	AtGen_6_4321,AtGen_6_4322,	To the Experiment
10	Genotoxic Root After 3 Hours	39.26	81.22	-1.05	0.48	AtGen_6_5321,AtGen_6_5322,	To the Experiment
10	Oxidative Root After 3 Hours	50.49	81.22	-0.69	0.62	AtGen_6_6322,AtGen_6_6323,	To the Experiment
10	UV-B Root After 3 Hours	43.84	81.22	-0.89	0.53	AtGen_6_7321,AtGen_6_7322,	To the Experiment
10	Wounding Root After 3 Hours	51.5	81.22	-0.66	0.63	AtGen_6_8324,AtGen_6_8325,	To the Experiment
10	Heat Root After 3 Hours	43.06	81.22	-0.92	0.53	AtGen_6_9321,AtGen_6_9322,	To the Experiment
11	Control Shoot After 4 Hours	3104.77	3104.77	0.0	1.0	AtGen_6_0811,AtGen_6_0812,	To the Experiment
11	Heat Shoot After 4 Hours	733.34	3104.77	-2.09	0.23	AtGen_6_9811,AtGen_6_9812,	To the Experiment
12	Control Root After 4 Hours	53.56	53.56	0.0	1.0	AtGen_6_0821,AtGen_6_0822,	To the Experiment
12	Heat Root After 4 Hours	61.47	53.56	0.19	1.14	AtGen_6_9821,AtGen_6_9822,	To the Experiment
13	Control Shoot After 6 Hours	2803.87	2803.87	0.0	1.0	AtGen_6_0411,AtGen_6_0412,	To the Experiment
13	Cold Shoot After 6 Hours	1417.34	2803.87	-0.99	0.5	AtGen_6_1411,AtGen_6_1412,	To the Experiment
13	Osmotic Shoot After 6 Hours	4723.0	2803.87	0.75	1.68	AtGen_6_2411,AtGen_6_2412,	To the Experiment
13	Salt Shoot After 6 Hours	3958.79	2803.87	0.49	1.41	AtGen_6_3411,AtGen_6_3412,	To the Experiment
13	Drought Shoot After 6 Hours	2649.59	2803.87	-0.09	0.94	AtGen_6_4411,AtGen_6_4412,	To the Experiment
13	Genotoxic Shoot After 6 Hours	2173.83	2803.87	-0.37	0.77	AtGen_6_5411,AtGen_6_5412,	To the Experiment
13	Oxidative Shoot After 6 Hours	2225.11	2803.87	-0.34	0.79	AtGen_6_6411,AtGen_6_6412,	To the Experiment
13	UV-B Shoot After 6 Hours	2481.66	2803.87	-0.18	0.88	AtGen_6_7411,AtGen_6_7412,	To the Experiment
13	Wounding Shoot After 6 Hours	2590.52	2803.87	-0.12	0.92	AtGen_6_8411,AtGen_6_8412,	To the Experiment
13	Heat Shoot After 6 Hours	1432.06	2803.87	-0.97	0.51	AtGen_6_9411,AtGen_6_9412,	To the Experiment
14	Control Root After 6 Hours	39.85	39.85	0.0	1.0	AtGen_6_0421,AtGen_6_0422,	To the Experiment
14	Cold Root After 6 Hours	58.09	39.85	0.54	1.45	AtGen_6_1421,AtGen_6_1422,	To the Experiment
14	Osmotic Root After 6 Hours	838.05	39.85	4.39	21.03	AtGen_6_2421,AtGen_6_2422,	To the Experiment
14	Salt Root After 6 Hours	90.56	39.85	1.18	2.27	AtGen_6_3421,AtGen_6_3422,	To the Experiment
14	Drought Root After 6 Hours	187.95	39.85	2.23	4.71	AtGen_6_4421,AtGen_6_4422,	To the Experiment
14	Genotoxic Root After 6 Hours	53.89	39.85	0.43	1.35	AtGen_6_5421,AtGen_6_5422,	To the Experiment
14	Oxidative Root After 6 Hours	54.79	39.85	0.45	1.37	AtGen_6_6421,AtGen_6_6422,	To the Experiment
14	UV-B Root After 6 Hours	45.04	39.85	0.17	1.13	AtGen_6_7421,AtGen_6_7422,	To the Experiment
14	Wounding Root After 6 Hours	63.29	39.85	0.66	1.58	AtGen_6_8423,AtGen_6_8424,	To the Experiment
14	Heat Root After 6 Hours	47.69	39.85	0.25	1.19	AtGen_6_9421,AtGen_6_9422,	To the Experiment
15	Control Shoot After 12 Hours	3038.95	3038.95	0.0	1.0	AtGen_6_0511,AtGen_6_0512,	To the Experiment
15	Cold Shoot After 12 Hours	1271.61	3038.95	-1.26	0.41	AtGen_6_1511,AtGen_6_1512,	To the Experiment
15	Osmotic Shoot After 12 Hours	5329.02	3038.95	0.81	1.75	AtGen_6_2511,AtGen_6_2512,	To the Experiment
15	Salt Shoot After 12 Hours	3724.26	3038.95	0.29	1.22	AtGen_6_3511,AtGen_6_3512,	To the Experiment
15	Drought Shoot After 12 Hours	3655.83	3038.95	0.26	1.2	AtGen_6_4511,AtGen_6_4512,	To the Experiment
15	Genotoxic Shoot After 12 Hours	3324.11	3038.95	0.12	1.09	AtGen_6_5511,AtGen_6_5512,	To the Experiment
15	Oxidative Shoot After 12 Hours	2929.47	3038.95	-0.06	0.96	AtGen_6_6511,AtGen_6_6512,	To the Experiment
15	UV-B Shoot After 12 Hours	3121.24	3038.95	0.03	1.02	AtGen_6_7511,AtGen_6_7512,	To the Experiment
15	Wounding Shoot After 12 Hours	3626.59	3038.95	0.25	1.19	AtGen_6_8511,AtGen_6_8512,	To the Experiment
15	Heat Shoot After 12 Hours	1398.57	3038.95	-1.12	0.46	AtGen_6_9511,AtGen_6_9512,	To the Experiment
16	Control Root After 12 Hours	59.47	59.47	0.0	1.0	AtGen_6_0521,AtGen_6_0522,	To the Experiment
16	Cold Root After 12 Hours	76.09	59.47	0.35	1.27	AtGen_6_1521,AtGen_6_1522,	To the Experiment
16	Osmotic Root After 12 Hours	771.75	59.47	3.69	12.97	AtGen_6_2521,AtGen_6_2522,	To the Experiment
16	Salt Root After 12 Hours	790.51	59.47	3.73	13.29	AtGen_6_3521,AtGen_6_3522,	To the Experiment
16	Drought Root After 12 Hours	79.2	59.47	0.41	1.33	AtGen_6_4521,AtGen_6_4522,	To the Experiment
16	Genotoxic Root After 12 Hours	63.75	59.47	0.1	1.07	AtGen_6_5521,AtGen_6_5522,	To the Experiment
16	Oxidative Root After 12 Hours	47.77	59.47	-0.32	0.8	AtGen_6_6523,AtGen_6_6524,	To the Experiment
16	UV-B Root After 12 Hours	64.68	59.47	0.12	1.08	AtGen_6_7521,AtGen_6_7522,	To the Experiment
16	Wounding Root After 12 Hours	32.01	59.47	-0.9	0.53	AtGen_6_8524,AtGen_6_8525,	To the Experiment
16	Heat Root After 12 Hours	27.97	59.47	-1.09	0.47	AtGen_6_9521,AtGen_6_9522,	To the Experiment
17	Control Shoot After 24 Hours	1054.83	1054.83	0.0	1.0	AtGen_6_0611,AtGen_6_0612,	To the Experiment
17	Cold Shoot After 24 Hours	1859.21	1054.83	0.81	1.76	AtGen_6_1611,AtGen_6_1612,	To the Experiment
17	Osmotic Shoot After 24 Hours	6034.59	1054.83	2.51	5.72	AtGen_6_2611,AtGen_6_2612,	To the Experiment
17	Salt Shoot After 24 Hours	4308.28	1054.83	2.03	4.08	AtGen_6_3611,AtGen_6_3612,	To the Experiment
17	Drought Shoot After 24 Hours	1749.44	1054.83	0.72	1.65	AtGen_6_4611,AtGen_6_4612,	To the Experiment
17	Genotoxic Shoot After 24 Hours	2187.98	1054.83	1.05	2.07	AtGen_6_5611,AtGen_6_5612,	To the Experiment
17	Oxidative Shoot After 24 Hours	2079.49	1054.83	0.97	1.97	AtGen_6_6611,AtGen_6_6612,	To the Experiment
17	UV-B Shoot After 24 Hours	2195.57	1054.83	1.05	2.08	AtGen_6_7611,AtGen_6_7612,	To the Experiment
17	Wounding Shoot After 24 Hours	1844.18	1054.83	0.8	1.74	AtGen_6_8611,AtGen_6_8612,	To the Experiment
17	Heat Shoot After 24 Hours	819.66	1054.83	-0.37	0.77	AtGen_6_9611,AtGen_6_9612,	To the Experiment
18	Control Root After 24 Hours	55.46	55.46	0.0	1.0	AtGen_6_0621,AtGen_6_0622,	To the Experiment
18	Cold Root After 24 Hours	213.99	55.46	1.94	3.85	AtGen_6_1621,AtGen_6_1622,	To the Experiment
18	Osmotic Root After 24 Hours	642.6	55.46	3.53	11.58	AtGen_6_2621,AtGen_6_2622,	To the Experiment
18	Salt Root After 24 Hours	437.07	55.46	2.97	7.88	AtGen_6_3621,AtGen_6_3622,	To the Experiment
18	Drought Root After 24 Hours	46.02	55.46	-0.27	0.82	AtGen_6_4621,AtGen_6_4622,	To the Experiment
18	Genotoxic Root After 24 Hours	64.93	55.46	0.22	1.17	AtGen_6_5621,AtGen_6_5622,	To the Experiment
18	Oxidative Root After 24 Hours	96.77	55.46	0.8	1.74	AtGen_6_6621,AtGen_6_6625,	To the Experiment
18	UV-B Root After 24 Hours	48.21	55.46	-0.21	0.86	AtGen_6_7621,AtGen_6_7622,	To the Experiment
18	Wounding Root After 24 Hours	61.56	55.46	0.15	1.1	AtGen_6_8621,AtGen_6_8622,	To the Experiment
18	Heat Root After 24 Hours	32.37	55.46	-0.78	0.58	AtGen_6_9621,AtGen_6_9622,	To the Experiment
1	Water limited (dry), Pre-dawn	4022.08	4793.07	-0.26	0.83	GSM491687,GSM491688,GSM491689,	To the Experiment	Abiotic Stress II
1	Well watered, pre-dawn (control)	4793.07	4793.07	-0.01	0.99	GSM491684,GSM491685,GSM491686,	To the Experiment
2	Well watered, Late day (control)	5600.32	5600.33	-0.01	0.99	GSM491672,GSM491673,GSM491674,	To the Experiment
2	Water limited (dry), Late day	3947.44	5600.33	-0.51	0.7	GSM491675,GSM491676,GSM491677,	To the Experiment
3	Root, non-selenate treated (control)	60.83	60.83	-0.01	0.99	GSM237280,GSM237281,	To the Experiment
3	Root, Selenate treated	72.73	60.83	0.25	1.19	GSM237282,GSM237283,	To the Experiment
4	Water limited (dry), Midday	3158.97	4451.98	-0.5	0.7	GSM491669,GSM491670,GSM491671,	To the Experiment
4	Well watered, Midday (control)	4451.98	4451.98	0.0	1.0	GSM491666,GSM491667,GSM491668,	To the Experiment
5	Shoot, non-selenate treated (control)	3125.91	3125.91	0.0	1.0	GSM392492,GSM392493,	To the Experiment
6	Non Stressed (control), Total RNA	2474.75	2474.75	0.0	1.0	GSM40552,	To the Experiment
6	Hypoxia Stress, Total RNA	1721.25	2474.75	-0.53	0.69	GSM40553,	To the Experiment
7	Non Stressed (control), Polysomal RNA	1506.4	1506.4	0.0	1.0	GSM40554,	To the Experiment
7	Hypoxia Stress, Polysomal RNA	3146.55	1506.4	1.06	2.08	GSM40555,	To the Experiment
8	Shoot, non- selenate treated	1641.71	1744.32	-0.09	0.94	GSM237294,GSM237295,	To the Experiment
9	Well watered, midnight (control)	5937.38	5937.38	0.0	1.0	GSM491678,GSM491679,GSM491680,	To the Experiment
9	Water limited (dry), midnight	4887.96	5937.38	-0.29	0.82	GSM491681,GSM491682,GSM491683,	To the Experiment
At2g05380
1	Control Shoot 0 Hour	2046.49	2046.49	0.0	1.0	AtGen_6_0011,AtGen_6_0012,	To the Experiment	Abiotic Stress
1	Cold Shoot 0 Hour	2046.49	2046.49	0.0	1.0	AtGen_6_0011,AtGen_6_0012,	To the Experiment
1	Osmotic Shoot 0 Hour	2046.49	2046.49	0.0	1.0	AtGen_6_0011,AtGen_6_0012,	To the Experiment
1	Salt Shoot 0 Hour	2046.49	2046.49	0.0	1.0	AtGen_6_0011,AtGen_6_0012,	To the Experiment
1	Drought Shoot 0 Hour	2046.49	2046.49	0.0	1.0	AtGen_6_0011,AtGen_6_0012,	To the Experiment
1	Genotoxic Shoot 0 Hour	2046.49	2046.49	0.0	1.0	AtGen_6_0011,AtGen_6_0012,	To the Experiment
1	Oxidative Shoot 0 Hour	2046.49	2046.49	0.0	1.0	AtGen_6_0011,AtGen_6_0012,	To the Experiment
1	UV-B Shoot 0 Hour	2046.49	2046.49	0.0	1.0	AtGen_6_0011,AtGen_6_0012,	To the Experiment
1	Wounding Shoot 0 Hour	2046.49	2046.49	0.0	1.0	AtGen_6_0011,AtGen_6_0012,	To the Experiment
1	Heat Shoot 0 Hour	2046.49	2046.49	0.0	1.0	AtGen_6_0011,AtGen_6_0012,	To the Experiment
2	Control Root 0 Hour	19.27	19.27	0.0	1.0	AtGen_6_0021,AtGen_6_0022,	To the Experiment
2	Cold Root 0 Hour	19.27	19.27	0.0	1.0	AtGen_6_0021,AtGen_6_0022,	To the Experiment
2	Osmotic Root 0 Hour	19.27	19.27	0.0	1.0	AtGen_6_0021,AtGen_6_0022,	To the Experiment
2	Salt Root 0 Hour	19.27	19.27	0.0	1.0	AtGen_6_0021,AtGen_6_0022,	To the Experiment
2	Drought Root 0 Hour	19.27	19.27	0.0	1.0	AtGen_6_0021,AtGen_6_0022,	To the Experiment
2	Genotoxic Root 0 Hour	19.27	19.27	0.0	1.0	AtGen_6_0021,AtGen_6_0022,	To the Experiment
2	Oxidative Root 0 Hour	19.27	19.27	0.0	1.0	AtGen_6_0021,AtGen_6_0022,	To the Experiment
2	UV-B Root 0 Hour	19.27	19.27	0.0	1.0	AtGen_6_0021,AtGen_6_0022,	To the Experiment
2	Wounding Root 0 Hour	19.27	19.27	0.0	1.0	AtGen_6_0021,AtGen_6_0022,	To the Experiment
2	Heat Root 0 Hour	19.27	19.27	0.0	1.0	AtGen_6_0021,AtGen_6_0022,	To the Experiment
3	Control Shoot After 15 Minutes	350.16	350.16	-0.01	0.99	AtGen_6_0711,AtGen_6_0712,	To the Experiment
3	Drought Shoot After 15 Minutes	352.26	350.16	0.0	1.0	AtGen_6_4711,AtGen_6_4712,	To the Experiment
3	UV-B Shoot After 15 Minutes	445.34	350.16	0.34	1.27	AtGen_6_7711,AtGen_6_7712,	To the Experiment
3	Wounding Shoot After 15 Minutes	684.21	350.16	0.96	1.95	AtGen_6_8715,AtGen_6_8712,	To the Experiment
3	Heat Shoot After 15 Minutes	155.45	350.16	-1.18	0.44	AtGen_6_9711,AtGen_6_9712,	To the Experiment
4	Control Root After 15 Minutes	58.54	58.54	0.0	1.0	AtGen_6_0721,AtGen_6_0722,	To the Experiment
4	Drought Root After 15 Minutes	46.28	58.54	-0.34	0.79	AtGen_6_4721,AtGen_6_4722,	To the Experiment
4	UV-B Root After 15 Minutes	30.08	58.54	-0.97	0.51	AtGen_6_7721,AtGen_6_7722,	To the Experiment
4	Wounding Root After 15 Minutes	37.7	58.54	-0.64	0.64	AtGen_6_8723,AtGen_6_8724,	To the Experiment
4	Heat Root After 15 Minutes	45.89	58.54	-0.36	0.78	AtGen_6_9721,AtGen_6_9722,	To the Experiment
5	Control Shoot After 30 Minutes	689.95	689.95	0.0	1.0	AtGen_6_0111,AtGen_6_0112,	To the Experiment
5	Cold Shoot After 30 Minutes	198.03	689.95	-1.81	0.28	AtGen_6_1111,AtGen_6_1112,	To the Experiment
5	Osmotic Shoot After 30 Minutes	1585.07	689.95	1.19	2.29	AtGen_6_2111,AtGen_6_2112,	To the Experiment
5	Salt Shoot After 30 Minutes	388.73	689.95	-0.83	0.56	AtGen_6_3111,AtGen_6_3112,	To the Experiment
5	Drought Shoot After 30 Minutes	358.15	689.95	-0.95	0.51	AtGen_6_4111,AtGen_6_4112,	To the Experiment
5	Genotoxic Shoot After 30 Minutes	215.87	689.95	-1.68	0.31	AtGen_6_5111,AtGen_6_5112,	To the Experiment
5	Oxidative Shoot After 30 Minutes	325.98	689.95	-1.09	0.47	AtGen_6_6111,AtGen_6_6112,	To the Experiment
5	UV-B Shoot After 30 Minutes	1253.69	689.95	0.86	1.81	AtGen_6_7111,AtGen_6_7112,	To the Experiment
5	Wounding Shoot After 30 Minutes	274.78	689.95	-1.33	0.39	AtGen_6_8111,AtGen_6_8112,	To the Experiment
5	Heat Shoot After 30 Minutes	237.81	689.95	-1.54	0.34	AtGen_6_9111,AtGen_6_9112,	To the Experiment
6	Control Root After 30 Minutes	40.31	40.31	0.0	1.0	AtGen_6_0121,AtGen_6_0122,	To the Experiment
6	Cold Root After 30 Minutes	51.46	40.31	0.35	1.27	AtGen_6_1121,AtGen_6_1122,	To the Experiment
6	Osmotic Root After 30 Minutes	38.76	40.31	-0.06	0.96	AtGen_6_2121,AtGen_6_2122,	To the Experiment
6	Salt Root After 30 Minutes	38.57	40.31	-0.07	0.95	AtGen_6_3121,AtGen_6_3122,	To the Experiment
6	Drought Root After 30 Minutes	30.42	40.31	-0.41	0.75	AtGen_6_4121,AtGen_6_4122,	To the Experiment
6	Genotoxic Root After 30 Minutes	42.03	40.31	0.06	1.04	AtGen_6_5121,AtGen_6_5122,	To the Experiment
6	Oxidative Root After 30 Minutes	41.76	40.31	0.05	1.03	AtGen_6_6122,AtGen_6_6124,	To the Experiment
6	UV-B Root After 30 Minutes	51.89	40.31	0.36	1.28	AtGen_6_7121,AtGen_6_7122,	To the Experiment
6	Wounding Root After 30 Minutes	36.61	40.31	-0.14	0.9	AtGen_6_8124,AtGen_6_8126,	To the Experiment
6	Heat Root After 30 Minutes	42.71	40.31	0.08	1.05	AtGen_6_9121,AtGen_6_9122,	To the Experiment
7	Control Shoot After 1 Hour	715.28	715.28	0.0	1.0	AtGen_6_0211,AtGen_6_0212,	To the Experiment
7	Cold Shoot After 1 Hour	222.42	715.28	-1.69	0.31	AtGen_6_1211,AtGen_6_1212,	To the Experiment
7	Osmotic Shoot After 1 Hour	453.46	715.28	-0.66	0.63	AtGen_6_2211,AtGen_6_2212,	To the Experiment
7	Salt Shoot After 1 Hour	211.4	715.28	-1.76	0.29	AtGen_6_3211,AtGen_6_3212,	To the Experiment
7	Drought Shoot After 1 Hour	361.12	715.28	-0.99	0.5	AtGen_6_4211,AtGen_6_4212,	To the Experiment
7	Genotoxic Shoot After 1 Hour	215.51	715.28	-1.74	0.3	AtGen_6_5211,AtGen_6_5212,	To the Experiment
7	Oxidative Shoot After 1 Hour	204.33	715.28	-1.81	0.28	AtGen_6_6211,AtGen_6_6212,	To the Experiment
7	UV-B Shoot After 1 Hour	170.79	715.28	-2.07	0.23	AtGen_6_7211,AtGen_6_7212,	To the Experiment
7	Wounding Shoot After 1 Hour	406.56	715.28	-0.82	0.56	AtGen_6_8211,AtGen_6_8214,	To the Experiment
7	Heat Shoot After 1 Hour	384.07	715.28	-0.9	0.53	AtGen_6_9211,AtGen_6_9212,	To the Experiment
8	Control Root After 1 Hour	44.36	44.36	-0.01	0.99	AtGen_6_0221,AtGen_6_0222,	To the Experiment
8	Cold Root After 1 Hour	51.3	44.36	0.2	1.15	AtGen_6_1221,AtGen_6_1222,	To the Experiment
8	Osmotic Root After 1 Hour	35.66	44.36	-0.32	0.8	AtGen_6_2221,AtGen_6_2222,	To the Experiment
8	Salt Root After 1 Hour	49.25	44.36	0.15	1.11	AtGen_6_3221,AtGen_6_3222,	To the Experiment
8	Drought Root After 1 Hour	65.13	44.36	0.55	1.46	AtGen_6_4221,AtGen_6_4222,	To the Experiment
8	Genotoxic Root After 1 Hour	50.38	44.36	0.18	1.13	AtGen_6_5221,AtGen_6_5222,	To the Experiment
8	Oxidative Root After 1 Hour	52.78	44.36	0.25	1.18	AtGen_6_6223,AtGen_6_6224,	To the Experiment
8	UV-B Root After 1 Hour	61.95	44.36	0.48	1.39	AtGen_6_7221,AtGen_6_7222,	To the Experiment
8	Wounding Root After 1 Hour	38.62	44.36	-0.21	0.87	AtGen_6_8224,AtGen_6_8225,	To the Experiment
8	Heat Root After 1 Hour	35.22	44.36	-0.34	0.79	AtGen_6_9221,AtGen_6_9222,	To the Experiment
9	Control Shoot After 3 Hours	1043.79	1043.79	0.0	1.0	AtGen_6_0311,AtGen_6_0312,	To the Experiment
9	Cold Shoot After 3 Hours	322.46	1043.79	-1.7	0.3	AtGen_6_1311,AtGen_6_1312,	To the Experiment
9	Osmotic Shoot After 3 Hours	1139.59	1043.79	0.12	1.09	AtGen_6_2311,AtGen_6_2312,	To the Experiment
9	Salt Shoot After 3 Hours	221.11	1043.79	-2.24	0.21	AtGen_6_3311,AtGen_6_3312,	To the Experiment
9	Drought Shoot After 3 Hours	250.36	1043.79	-2.06	0.23	AtGen_6_4311,AtGen_6_4312,	To the Experiment
9	Genotoxic Shoot After 3 Hours	290.46	1043.79	-1.85	0.27	AtGen_6_5311,AtGen_6_5312,	To the Experiment
9	Oxidative Shoot After 3 Hours	172.23	1043.79	-2.6	0.16	AtGen_6_6311,AtGen_6_6312,	To the Experiment
9	UV-B Shoot After 3 Hours	341.34	1043.79	-1.62	0.32	AtGen_6_7311,AtGen_6_7312,	To the Experiment
9	Wounding Shoot After 3 Hours	564.54	1043.79	-0.89	0.54	AtGen_6_8313,AtGen_6_8314,	To the Experiment
9	Heat Shoot After 3 Hours	190.43	1043.79	-2.46	0.18	AtGen_6_9311,AtGen_6_9312,	To the Experiment
10	Control Root After 3 Hours	51.39	51.39	0.0	1.0	AtGen_6_0321,AtGen_6_0322,	To the Experiment
10	Cold Root After 3 Hours	52.88	51.39	0.04	1.02	AtGen_6_1321,AtGen_6_1322,	To the Experiment
10	Osmotic Root After 3 Hours	102.66	51.39	0.99	1.99	AtGen_6_2321,AtGen_6_2322,	To the Experiment
10	Salt Root After 3 Hours	39.19	51.39	-0.4	0.76	AtGen_6_3321,AtGen_6_3322,	To the Experiment
10	Drought Root After 3 Hours	50.58	51.39	-0.03	0.98	AtGen_6_4321,AtGen_6_4322,	To the Experiment
10	Genotoxic Root After 3 Hours	35.53	51.39	-0.54	0.69	AtGen_6_5321,AtGen_6_5322,	To the Experiment
10	Oxidative Root After 3 Hours	56.47	51.39	0.13	1.09	AtGen_6_6322,AtGen_6_6323,	To the Experiment
10	UV-B Root After 3 Hours	45.18	51.39	-0.19	0.87	AtGen_6_7321,AtGen_6_7322,	To the Experiment
10	Wounding Root After 3 Hours	52.36	51.39	0.02	1.01	AtGen_6_8324,AtGen_6_8325,	To the Experiment
10	Heat Root After 3 Hours	32.21	51.39	-0.68	0.62	AtGen_6_9321,AtGen_6_9322,	To the Experiment
11	Control Shoot After 4 Hours	2022.58	2022.58	0.0	1.0	AtGen_6_0811,AtGen_6_0812,	To the Experiment
11	Heat Shoot After 4 Hours	205.62	2022.58	-3.3	0.1	AtGen_6_9811,AtGen_6_9812,	To the Experiment
12	Control Root After 4 Hours	48.51	48.51	0.0	1.0	AtGen_6_0821,AtGen_6_0822,	To the Experiment
12	Heat Root After 4 Hours	34.5	48.51	-0.5	0.71	AtGen_6_9821,AtGen_6_9822,	To the Experiment
13	Control Shoot After 6 Hours	783.09	783.09	0.0	1.0	AtGen_6_0411,AtGen_6_0412,	To the Experiment
13	Cold Shoot After 6 Hours	249.23	783.09	-1.66	0.31	AtGen_6_1411,AtGen_6_1412,	To the Experiment
13	Osmotic Shoot After 6 Hours	1553.96	783.09	0.98	1.98	AtGen_6_2411,AtGen_6_2412,	To the Experiment
13	Salt Shoot After 6 Hours	450.44	783.09	-0.8	0.57	AtGen_6_3411,AtGen_6_3412,	To the Experiment
13	Drought Shoot After 6 Hours	745.47	783.09	-0.08	0.95	AtGen_6_4411,AtGen_6_4412,	To the Experiment
13	Genotoxic Shoot After 6 Hours	579.17	783.09	-0.44	0.73	AtGen_6_5411,AtGen_6_5412,	To the Experiment
13	Oxidative Shoot After 6 Hours	316.78	783.09	-1.31	0.4	AtGen_6_6411,AtGen_6_6412,	To the Experiment
13	UV-B Shoot After 6 Hours	1104.46	783.09	0.49	1.41	AtGen_6_7411,AtGen_6_7412,	To the Experiment
13	Wounding Shoot After 6 Hours	1319.82	783.09	0.75	1.68	AtGen_6_8411,AtGen_6_8412,	To the Experiment
13	Heat Shoot After 6 Hours	377.74	783.09	-1.06	0.48	AtGen_6_9411,AtGen_6_9412,	To the Experiment
14	Control Root After 6 Hours	53.88	53.88	-0.01	0.99	AtGen_6_0421,AtGen_6_0422,	To the Experiment
14	Cold Root After 6 Hours	47.33	53.88	-0.19	0.87	AtGen_6_1421,AtGen_6_1422,	To the Experiment
14	Osmotic Root After 6 Hours	81.74	53.88	0.6	1.51	AtGen_6_2421,AtGen_6_2422,	To the Experiment
14	Salt Root After 6 Hours	39.67	53.88	-0.45	0.73	AtGen_6_3421,AtGen_6_3422,	To the Experiment
14	Drought Root After 6 Hours	109.01	53.88	1.01	2.02	AtGen_6_4421,AtGen_6_4422,	To the Experiment
14	Genotoxic Root After 6 Hours	45.33	53.88	-0.25	0.84	AtGen_6_5421,AtGen_6_5422,	To the Experiment
14	Oxidative Root After 6 Hours	68.17	53.88	0.33	1.26	AtGen_6_6421,AtGen_6_6422,	To the Experiment
14	UV-B Root After 6 Hours	47.08	53.88	-0.2	0.87	AtGen_6_7421,AtGen_6_7422,	To the Experiment
14	Wounding Root After 6 Hours	66.16	53.88	0.29	1.22	AtGen_6_8423,AtGen_6_8424,	To the Experiment
14	Heat Root After 6 Hours	49.23	53.88	-0.14	0.91	AtGen_6_9421,AtGen_6_9422,	To the Experiment
15	Control Shoot After 12 Hours	287.53	287.54	-0.01	0.99	AtGen_6_0511,AtGen_6_0512,	To the Experiment
15	Cold Shoot After 12 Hours	247.06	287.54	-0.22	0.85	AtGen_6_1511,AtGen_6_1512,	To the Experiment
15	Osmotic Shoot After 12 Hours	2251.13	287.54	2.96	7.82	AtGen_6_2511,AtGen_6_2512,	To the Experiment
15	Salt Shoot After 12 Hours	289.26	287.54	0.0	1.0	AtGen_6_3511,AtGen_6_3512,	To the Experiment
15	Drought Shoot After 12 Hours	1702.72	287.54	2.56	5.92	AtGen_6_4511,AtGen_6_4512,	To the Experiment
15	Genotoxic Shoot After 12 Hours	1618.17	287.54	2.49	5.62	AtGen_6_5511,AtGen_6_5512,	To the Experiment
15	Oxidative Shoot After 12 Hours	735.5	287.54	1.35	2.55	AtGen_6_6511,AtGen_6_6512,	To the Experiment
15	UV-B Shoot After 12 Hours	976.03	287.54	1.76	3.39	AtGen_6_7511,AtGen_6_7512,	To the Experiment
15	Wounding Shoot After 12 Hours	3500.14	287.54	3.6	12.17	AtGen_6_8511,AtGen_6_8512,	To the Experiment
15	Heat Shoot After 12 Hours	151.4	287.54	-0.93	0.52	AtGen_6_9511,AtGen_6_9512,	To the Experiment
16	Control Root After 12 Hours	63.57	63.57	0.0	1.0	AtGen_6_0521,AtGen_6_0522,	To the Experiment
16	Cold Root After 12 Hours	52.78	63.57	-0.27	0.83	AtGen_6_1521,AtGen_6_1522,	To the Experiment
16	Osmotic Root After 12 Hours	75.88	63.57	0.25	1.19	AtGen_6_2521,AtGen_6_2522,	To the Experiment
16	Salt Root After 12 Hours	50.37	63.57	-0.34	0.79	AtGen_6_3521,AtGen_6_3522,	To the Experiment
16	Drought Root After 12 Hours	41.76	63.57	-0.61	0.65	AtGen_6_4521,AtGen_6_4522,	To the Experiment
16	Genotoxic Root After 12 Hours	68.69	63.57	0.11	1.08	AtGen_6_5521,AtGen_6_5522,	To the Experiment
16	Oxidative Root After 12 Hours	45.73	63.57	-0.48	0.71	AtGen_6_6523,AtGen_6_6524,	To the Experiment
16	UV-B Root After 12 Hours	63.52	63.57	-0.01	0.99	AtGen_6_7521,AtGen_6_7522,	To the Experiment
16	Wounding Root After 12 Hours	34.7	63.57	-0.88	0.54	AtGen_6_8524,AtGen_6_8525,	To the Experiment
16	Heat Root After 12 Hours	35.29	63.57	-0.85	0.55	AtGen_6_9521,AtGen_6_9522,	To the Experiment
17	Control Shoot After 24 Hours	192.56	192.56	0.0	1.0	AtGen_6_0611,AtGen_6_0612,	To the Experiment
17	Cold Shoot After 24 Hours	284.73	192.56	0.56	1.47	AtGen_6_1611,AtGen_6_1612,	To the Experiment
17	Osmotic Shoot After 24 Hours	2417.9	192.56	3.65	12.55	AtGen_6_2611,AtGen_6_2612,	To the Experiment
17	Salt Shoot After 24 Hours	624.38	192.56	1.69	3.24	AtGen_6_3611,AtGen_6_3612,	To the Experiment
17	Drought Shoot After 24 Hours	478.13	192.56	1.31	2.48	AtGen_6_4611,AtGen_6_4612,	To the Experiment
17	Genotoxic Shoot After 24 Hours	1048.11	192.56	2.44	5.44	AtGen_6_5611,AtGen_6_5612,	To the Experiment
17	Oxidative Shoot After 24 Hours	804.14	192.56	2.06	4.17	AtGen_6_6611,AtGen_6_6612,	To the Experiment
17	UV-B Shoot After 24 Hours	1685.33	192.56	3.12	8.75	AtGen_6_7611,AtGen_6_7612,	To the Experiment
17	Wounding Shoot After 24 Hours	982.05	192.56	2.35	5.09	AtGen_6_8611,AtGen_6_8612,	To the Experiment
17	Heat Shoot After 24 Hours	206.87	192.56	0.1	1.07	AtGen_6_9611,AtGen_6_9612,	To the Experiment
18	Control Root After 24 Hours	44.86	44.86	0.0	1.0	AtGen_6_0621,AtGen_6_0622,	To the Experiment
18	Cold Root After 24 Hours	126.28	44.86	1.49	2.81	AtGen_6_1621,AtGen_6_1622,	To the Experiment
18	Osmotic Root After 24 Hours	29.7	44.86	-0.6	0.66	AtGen_6_2621,AtGen_6_2622,	To the Experiment
18	Salt Root After 24 Hours	40.22	44.86	-0.16	0.89	AtGen_6_3621,AtGen_6_3622,	To the Experiment
18	Drought Root After 24 Hours	31.44	44.86	-0.52	0.7	AtGen_6_4621,AtGen_6_4622,	To the Experiment
18	Genotoxic Root After 24 Hours	51.27	44.86	0.19	1.14	AtGen_6_5621,AtGen_6_5622,	To the Experiment
18	Oxidative Root After 24 Hours	45.2	44.86	0.01	1.0	AtGen_6_6621,AtGen_6_6625,	To the Experiment
18	UV-B Root After 24 Hours	45.77	44.86	0.02	1.02	AtGen_6_7621,AtGen_6_7622,	To the Experiment
18	Wounding Root After 24 Hours	56.58	44.86	0.33	1.26	AtGen_6_8621,AtGen_6_8622,	To the Experiment
18	Heat Root After 24 Hours	34.15	44.86	-0.4	0.76	AtGen_6_9621,AtGen_6_9622,	To the Experiment
1	Water limited (dry), Pre-dawn	1075.25	1698.49	-0.66	0.63	GSM491687,GSM491688,GSM491689,	To the Experiment	Abiotic Stress II
1	Well watered, pre-dawn (control)	1698.49	1698.49	-0.01	0.99	GSM491684,GSM491685,GSM491686,	To the Experiment
2	Well watered, Late day (control)	1405.59	1405.59	0.0	1.0	GSM491672,GSM491673,GSM491674,	To the Experiment
2	Water limited (dry), Late day	649.96	1405.59	-1.12	0.46	GSM491675,GSM491676,GSM491677,	To the Experiment
3	Root, non-selenate treated (control)	51.52	51.52	0.0	1.0	GSM237280,GSM237281,	To the Experiment
3	Root, Selenate treated	59.4	51.52	0.2	1.15	GSM237282,GSM237283,	To the Experiment
4	Water limited (dry), Midday	935.55	1359.5	-0.54	0.68	GSM491669,GSM491670,GSM491671,	To the Experiment
4	Well watered, Midday (control)	1359.5	1359.5	0.0	1.0	GSM491666,GSM491667,GSM491668,	To the Experiment
5	Shoot, non-selenate treated (control)	106.6	106.6	-0.01	0.99	GSM392492,GSM392493,	To the Experiment
6	Non Stressed (control), Total RNA	3502.15	3502.15	0.0	1.0	GSM40552,	To the Experiment
6	Hypoxia Stress, Total RNA	3642.57	3502.15	0.05	1.04	GSM40553,	To the Experiment
7	Non Stressed (control), Polysomal RNA	2814.39	2814.39	0.0	1.0	GSM40554,	To the Experiment
7	Hypoxia Stress, Polysomal RNA	4214.06	2814.39	0.58	1.49	GSM40555,	To the Experiment
8	Shoot, non- selenate treated	1755.44	1266.16	0.47	1.38	GSM237294,GSM237295,	To the Experiment
9	Well watered, midnight (control)	1826.49	1826.49	0.0	1.0	GSM491678,GSM491679,GSM491680,	To the Experiment
9	Water limited (dry), midnight	1147.46	1826.49	-0.68	0.62	GSM491681,GSM491682,GSM491683,	To the Experiment
At3g20470
1	Control Shoot 0 Hour	21.34	21.34	0.0	1.0	AtGen_6_0011,AtGen_6_0012,	To the Experiment	Abiotic Stress
1	Cold Shoot 0 Hour	21.34	21.34	0.0	1.0	AtGen_6_0011,AtGen_6_0012,	To the Experiment
1	Osmotic Shoot 0 Hour	21.34	21.34	0.0	1.0	AtGen_6_0011,AtGen_6_0012,	To the Experiment
1	Salt Shoot 0 Hour	21.34	21.34	0.0	1.0	AtGen_6_0011,AtGen_6_0012,	To the Experiment
1	Drought Shoot 0 Hour	21.34	21.34	0.0	1.0	AtGen_6_0011,AtGen_6_0012,	To the Experiment
1	Genotoxic Shoot 0 Hour	21.34	21.34	0.0	1.0	AtGen_6_0011,AtGen_6_0012,	To the Experiment
1	Oxidative Shoot 0 Hour	21.34	21.34	0.0	1.0	AtGen_6_0011,AtGen_6_0012,	To the Experiment
1	UV-B Shoot 0 Hour	21.34	21.34	0.0	1.0	AtGen_6_0011,AtGen_6_0012,	To the Experiment
1	Wounding Shoot 0 Hour	21.34	21.34	0.0	1.0	AtGen_6_0011,AtGen_6_0012,	To the Experiment
1	Heat Shoot 0 Hour	21.34	21.34	0.0	1.0	AtGen_6_0011,AtGen_6_0012,	To the Experiment
2	Control Root 0 Hour	35.43	35.43	0.0	1.0	AtGen_6_0021,AtGen_6_0022,	To the Experiment
2	Cold Root 0 Hour	35.43	35.43	0.0	1.0	AtGen_6_0021,AtGen_6_0022,	To the Experiment
2	Osmotic Root 0 Hour	35.43	35.43	0.0	1.0	AtGen_6_0021,AtGen_6_0022,	To the Experiment
2	Salt Root 0 Hour	35.43	35.43	0.0	1.0	AtGen_6_0021,AtGen_6_0022,	To the Experiment
2	Drought Root 0 Hour	35.43	35.43	0.0	1.0	AtGen_6_0021,AtGen_6_0022,	To the Experiment
2	Genotoxic Root 0 Hour	35.43	35.43	0.0	1.0	AtGen_6_0021,AtGen_6_0022,	To the Experiment
2	Oxidative Root 0 Hour	35.43	35.43	0.0	1.0	AtGen_6_0021,AtGen_6_0022,	To the Experiment
2	UV-B Root 0 Hour	35.43	35.43	0.0	1.0	AtGen_6_0021,AtGen_6_0022,	To the Experiment
2	Wounding Root 0 Hour	35.43	35.43	0.0	1.0	AtGen_6_0021,AtGen_6_0022,	To the Experiment
2	Heat Root 0 Hour	35.43	35.43	0.0	1.0	AtGen_6_0021,AtGen_6_0022,	To the Experiment
3	Control Shoot After 15 Minutes	38.64	38.64	0.0	1.0	AtGen_6_0711,AtGen_6_0712,	To the Experiment
3	Drought Shoot After 15 Minutes	30.39	38.64	-0.35	0.78	AtGen_6_4711,AtGen_6_4712,	To the Experiment
3	UV-B Shoot After 15 Minutes	27.73	38.64	-0.48	0.71	AtGen_6_7711,AtGen_6_7712,	To the Experiment
3	Wounding Shoot After 15 Minutes	31.47	38.64	-0.3	0.81	AtGen_6_8715,AtGen_6_8712,	To the Experiment
3	Heat Shoot After 15 Minutes	16.74	38.64	-1.21	0.43	AtGen_6_9711,AtGen_6_9712,	To the Experiment
4	Control Root After 15 Minutes	259.4	259.4	0.0	1.0	AtGen_6_0721,AtGen_6_0722,	To the Experiment
4	Drought Root After 15 Minutes	199.89	259.4	-0.38	0.77	AtGen_6_4721,AtGen_6_4722,	To the Experiment
4	UV-B Root After 15 Minutes	138.8	259.4	-0.91	0.53	AtGen_6_7721,AtGen_6_7722,	To the Experiment
4	Wounding Root After 15 Minutes	102.17	259.4	-1.35	0.39	AtGen_6_8723,AtGen_6_8724,	To the Experiment
4	Heat Root After 15 Minutes	36.45	259.4	-2.84	0.14	AtGen_6_9721,AtGen_6_9722,	To the Experiment
5	Control Shoot After 30 Minutes	22.25	22.25	0.0	1.0	AtGen_6_0111,AtGen_6_0112,	To the Experiment
5	Cold Shoot After 30 Minutes	21.58	22.25	-0.05	0.96	AtGen_6_1111,AtGen_6_1112,	To the Experiment
5	Osmotic Shoot After 30 Minutes	43.24	22.25	0.95	1.94	AtGen_6_2111,AtGen_6_2112,	To the Experiment
5	Salt Shoot After 30 Minutes	32.67	22.25	0.55	1.46	AtGen_6_3111,AtGen_6_3112,	To the Experiment
5	Drought Shoot After 30 Minutes	29.56	22.25	0.4	1.32	AtGen_6_4111,AtGen_6_4112,	To the Experiment
5	Genotoxic Shoot After 30 Minutes	24.15	22.25	0.11	1.08	AtGen_6_5111,AtGen_6_5112,	To the Experiment
5	Oxidative Shoot After 30 Minutes	33.89	22.25	0.6	1.52	AtGen_6_6111,AtGen_6_6112,	To the Experiment
5	UV-B Shoot After 30 Minutes	47.86	22.25	1.1	2.15	AtGen_6_7111,AtGen_6_7112,	To the Experiment
5	Wounding Shoot After 30 Minutes	21.85	22.25	-0.03	0.98	AtGen_6_8111,AtGen_6_8112,	To the Experiment
5	Heat Shoot After 30 Minutes	25.79	22.25	0.21	1.15	AtGen_6_9111,AtGen_6_9112,	To the Experiment
6	Control Root After 30 Minutes	133.79	133.79	0.0	1.0	AtGen_6_0121,AtGen_6_0122,	To the Experiment
6	Cold Root After 30 Minutes	212.37	133.79	0.66	1.58	AtGen_6_1121,AtGen_6_1122,	To the Experiment
6	Osmotic Root After 30 Minutes	236.99	133.79	0.82	1.77	AtGen_6_2121,AtGen_6_2122,	To the Experiment
6	Salt Root After 30 Minutes	155.88	133.79	0.22	1.16	AtGen_6_3121,AtGen_6_3122,	To the Experiment
6	Drought Root After 30 Minutes	191.75	133.79	0.51	1.43	AtGen_6_4121,AtGen_6_4122,	To the Experiment
6	Genotoxic Root After 30 Minutes	165.72	133.79	0.3	1.23	AtGen_6_5121,AtGen_6_5122,	To the Experiment
6	Oxidative Root After 30 Minutes	248.09	133.79	0.89	1.85	AtGen_6_6122,AtGen_6_6124,	To the Experiment
6	UV-B Root After 30 Minutes	115.8	133.79	-0.21	0.86	AtGen_6_7121,AtGen_6_7122,	To the Experiment
6	Wounding Root After 30 Minutes	77.41	133.79	-0.79	0.57	AtGen_6_8124,AtGen_6_8126,	To the Experiment
6	Heat Root After 30 Minutes	196.27	133.79	0.55	1.46	AtGen_6_9121,AtGen_6_9122,	To the Experiment
7	Control Shoot After 1 Hour	29.25	29.25	0.0	1.0	AtGen_6_0211,AtGen_6_0212,	To the Experiment
7	Cold Shoot After 1 Hour	41.91	29.25	0.51	1.43	AtGen_6_1211,AtGen_6_1212,	To the Experiment
7	Osmotic Shoot After 1 Hour	33.43	29.25	0.19	1.14	AtGen_6_2211,AtGen_6_2212,	To the Experiment
7	Salt Shoot After 1 Hour	37.32	29.25	0.35	1.27	AtGen_6_3211,AtGen_6_3212,	To the Experiment
7	Drought Shoot After 1 Hour	31.72	29.25	0.11	1.08	AtGen_6_4211,AtGen_6_4212,	To the Experiment
7	Genotoxic Shoot After 1 Hour	29.84	29.25	0.02	1.02	AtGen_6_5211,AtGen_6_5212,	To the Experiment
7	Oxidative Shoot After 1 Hour	30.58	29.25	0.06	1.04	AtGen_6_6211,AtGen_6_6212,	To the Experiment
7	UV-B Shoot After 1 Hour	37.9	29.25	0.37	1.29	AtGen_6_7211,AtGen_6_7212,	To the Experiment
7	Wounding Shoot After 1 Hour	20.6	29.25	-0.51	0.7	AtGen_6_8211,AtGen_6_8214,	To the Experiment
7	Heat Shoot After 1 Hour	49.25	29.25	0.75	1.68	AtGen_6_9211,AtGen_6_9212,	To the Experiment
8	Control Root After 1 Hour	138.28	138.28	0.0	1.0	AtGen_6_0221,AtGen_6_0222,	To the Experiment
8	Cold Root After 1 Hour	218.47	138.28	0.65	1.57	AtGen_6_1221,AtGen_6_1222,	To the Experiment
8	Osmotic Root After 1 Hour	190.01	138.28	0.45	1.37	AtGen_6_2221,AtGen_6_2222,	To the Experiment
8	Salt Root After 1 Hour	220.89	138.28	0.67	1.59	AtGen_6_3221,AtGen_6_3222,	To the Experiment
8	Drought Root After 1 Hour	226.55	138.28	0.71	1.63	AtGen_6_4221,AtGen_6_4222,	To the Experiment
8	Genotoxic Root After 1 Hour	157.24	138.28	0.18	1.13	AtGen_6_5221,AtGen_6_5222,	To the Experiment
8	Oxidative Root After 1 Hour	210.59	138.28	0.6	1.52	AtGen_6_6223,AtGen_6_6224,	To the Experiment
8	UV-B Root After 1 Hour	158.01	138.28	0.19	1.14	AtGen_6_7221,AtGen_6_7222,	To the Experiment
8	Wounding Root After 1 Hour	105.94	138.28	-0.39	0.76	AtGen_6_8224,AtGen_6_8225,	To the Experiment
8	Heat Root After 1 Hour	147.72	138.28	0.09	1.06	AtGen_6_9221,AtGen_6_9222,	To the Experiment
9	Control Shoot After 3 Hours	28.28	28.28	0.0	1.0	AtGen_6_0311,AtGen_6_0312,	To the Experiment
9	Cold Shoot After 3 Hours	46.25	28.28	0.7	1.63	AtGen_6_1311,AtGen_6_1312,	To the Experiment
9	Osmotic Shoot After 3 Hours	34.34	28.28	0.28	1.21	AtGen_6_2311,AtGen_6_2312,	To the Experiment
9	Salt Shoot After 3 Hours	22.96	28.28	-0.31	0.81	AtGen_6_3311,AtGen_6_3312,	To the Experiment
9	Drought Shoot After 3 Hours	49.38	28.28	0.8	1.74	AtGen_6_4311,AtGen_6_4312,	To the Experiment
9	Genotoxic Shoot After 3 Hours	28.72	28.28	0.02	1.01	AtGen_6_5311,AtGen_6_5312,	To the Experiment
9	Oxidative Shoot After 3 Hours	35.31	28.28	0.32	1.24	AtGen_6_6311,AtGen_6_6312,	To the Experiment
9	UV-B Shoot After 3 Hours	23.07	28.28	-0.3	0.81	AtGen_6_7311,AtGen_6_7312,	To the Experiment
9	Wounding Shoot After 3 Hours	29.21	28.28	0.04	1.03	AtGen_6_8313,AtGen_6_8314,	To the Experiment
9	Heat Shoot After 3 Hours	46.7	28.28	0.72	1.65	AtGen_6_9311,AtGen_6_9312,	To the Experiment
10	Control Root After 3 Hours	193.58	193.58	-0.01	0.99	AtGen_6_0321,AtGen_6_0322,	To the Experiment
10	Cold Root After 3 Hours	157.72	193.58	-0.3	0.81	AtGen_6_1321,AtGen_6_1322,	To the Experiment
10	Osmotic Root After 3 Hours	203.69	193.58	0.07	1.05	AtGen_6_2321,AtGen_6_2322,	To the Experiment
10	Salt Root After 3 Hours	101.39	193.58	-0.94	0.52	AtGen_6_3321,AtGen_6_3322,	To the Experiment
10	Drought Root After 3 Hours	227.69	193.58	0.23	1.17	AtGen_6_4321,AtGen_6_4322,	To the Experiment
10	Genotoxic Root After 3 Hours	98.01	193.58	-0.99	0.5	AtGen_6_5321,AtGen_6_5322,	To the Experiment
10	Oxidative Root After 3 Hours	199.9	193.58	0.04	1.03	AtGen_6_6322,AtGen_6_6323,	To the Experiment
10	UV-B Root After 3 Hours	54.64	193.58	-1.83	0.28	AtGen_6_7321,AtGen_6_7322,	To the Experiment
10	Wounding Root After 3 Hours	110.62	193.58	-0.81	0.57	AtGen_6_8324,AtGen_6_8325,	To the Experiment
10	Heat Root After 3 Hours	85.32	193.58	-1.19	0.44	AtGen_6_9321,AtGen_6_9322,	To the Experiment
11	Control Shoot After 4 Hours	49.5	49.5	0.0	1.0	AtGen_6_0811,AtGen_6_0812,	To the Experiment
11	Heat Shoot After 4 Hours	16.44	49.5	-1.59	0.33	AtGen_6_9811,AtGen_6_9812,	To the Experiment
12	Control Root After 4 Hours	175.08	175.08	-0.01	0.99	AtGen_6_0821,AtGen_6_0822,	To the Experiment
12	Heat Root After 4 Hours	29.84	175.08	-2.56	0.17	AtGen_6_9821,AtGen_6_9822,	To the Experiment
13	Control Shoot After 6 Hours	33.71	33.71	0.0	1.0	AtGen_6_0411,AtGen_6_0412,	To the Experiment
13	Cold Shoot After 6 Hours	35.15	33.71	0.06	1.04	AtGen_6_1411,AtGen_6_1412,	To the Experiment
13	Osmotic Shoot After 6 Hours	38.35	33.71	0.18	1.13	AtGen_6_2411,AtGen_6_2412,	To the Experiment
13	Salt Shoot After 6 Hours	36.53	33.71	0.11	1.08	AtGen_6_3411,AtGen_6_3412,	To the Experiment
13	Drought Shoot After 6 Hours	28.69	33.71	-0.24	0.85	AtGen_6_4411,AtGen_6_4412,	To the Experiment
13	Genotoxic Shoot After 6 Hours	18.1	33.71	-0.9	0.53	AtGen_6_5411,AtGen_6_5412,	To the Experiment
13	Oxidative Shoot After 6 Hours	34.91	33.71	0.05	1.03	AtGen_6_6411,AtGen_6_6412,	To the Experiment
13	UV-B Shoot After 6 Hours	12.53	33.71	-1.43	0.37	AtGen_6_7411,AtGen_6_7412,	To the Experiment
13	Wounding Shoot After 6 Hours	45.41	33.71	0.42	1.34	AtGen_6_8411,AtGen_6_8412,	To the Experiment
13	Heat Shoot After 6 Hours	30.08	33.71	-0.17	0.89	AtGen_6_9411,AtGen_6_9412,	To the Experiment
14	Control Root After 6 Hours	117.11	117.11	0.0	1.0	AtGen_6_0421,AtGen_6_0422,	To the Experiment
14	Cold Root After 6 Hours	186.79	117.11	0.67	1.59	AtGen_6_1421,AtGen_6_1422,	To the Experiment
14	Osmotic Root After 6 Hours	203.3	117.11	0.79	1.73	AtGen_6_2421,AtGen_6_2422,	To the Experiment
14	Salt Root After 6 Hours	29.08	117.11	-2.01	0.24	AtGen_6_3421,AtGen_6_3422,	To the Experiment
14	Drought Root After 6 Hours	159.66	117.11	0.44	1.36	AtGen_6_4421,AtGen_6_4422,	To the Experiment
14	Genotoxic Root After 6 Hours	164.73	117.11	0.49	1.4	AtGen_6_5421,AtGen_6_5422,	To the Experiment
14	Oxidative Root After 6 Hours	203.46	117.11	0.79	1.73	AtGen_6_6421,AtGen_6_6422,	To the Experiment
14	UV-B Root After 6 Hours	54.3	117.11	-1.11	0.46	AtGen_6_7421,AtGen_6_7422,	To the Experiment
14	Wounding Root After 6 Hours	82.2	117.11	-0.52	0.7	AtGen_6_8423,AtGen_6_8424,	To the Experiment
14	Heat Root After 6 Hours	72.48	117.11	-0.7	0.61	AtGen_6_9421,AtGen_6_9422,	To the Experiment
[truncated: 2,110 more rows]

## Sheet: eFP Browser_Biotic Stress
SUPPLEMENTARY TABLE 2d The expression profiles of the selected Arabidopsis GRP genes under the biotic stress conditions
The data for GRP genes listed in the Supplementary Table 1a was taken from the Arabidopsis eFP Browser (http://bar.utoronto.ca/efp/cgi-bin/efpWeb.cgi; Winter et al., 2007) at The Bio-Analytic Resource for Plant Biology at the University of Toronto (http://bar.utoronto.ca/).
The log2 ratio and the fold-change values were standarized to the respective control variants. The data shown is the compilation for 'Biotic Stress' and 'Biotic Stress II' conditions (from the scroll-down list in the browser). Links to the detailed data from the respective microarray experiments were provided.
Group #	Tissue	Sample signal	Control signal	Log2 Ratio	Fold-Change	Samples	Links
At4g26780
1	Control B.c. at 18 Hours	44.43	44.43	0.0	1.0	CT181-1,CT181-2,CT182-1,	To the Experiment	Biotic Stress
1	Treated B.c. at 18 Hours	58.26	44.43	0.39	1.31	BC181-1,BC181-2,BC182-1,	To the Experiment
2	Control B.c. at 48 Hours	57.34	57.34	0.0	1.0	CT481-1,CT482-1,CT482-2,	To the Experiment
2	Treated B.c. at 48 Hours	53.78	57.34	-0.1	0.93	BC481-1,BC482-1,BC482-2,	To the Experiment
3	Control Half P.s at 4 Hours	41.86	41.86	-0.01	0.99	2505,2795,	To the Experiment
3	Avirulent Half P.s at 4 Hours	58.61	41.86	0.48	1.39	2504,2796,	To the Experiment
3	Virulent Half P.s at 4 Hours	63.08	41.86	0.59	1.5	2530,2797,	To the Experiment
4	Control Half P.s at 8 Hours	41.46	41.46	0.0	1.0	2507,2792,	To the Experiment
4	Avirulent Half P.s at 8 Hours	48.94	41.46	0.23	1.18	2506,2793,	To the Experiment
4	Virulent Half P.s at 8 Hours	46.39	41.46	0.16	1.11	2529,2794,	To the Experiment
5	Control Half P.s at 16 Hours	41.91	41.91	0.0	1.0	2527,2789,	To the Experiment
5	Avirulent Half P.s at 16 Hours	40.85	41.91	-0.04	0.97	2508,2790,	To the Experiment
5	Virulent Half P.s at 16 Hours	43.9	41.91	0.06	1.04	2528,2791,	To the Experiment
6	Control Half P.s at 24 Hours	38.68	38.68	0.0	1.0	2510,2786,	To the Experiment
6	Avirulent Half P.s at 24 Hours	38.02	38.68	-0.03	0.98	2509,2787,	To the Experiment
6	Virulent Half P.s at 24 Hours	37.33	38.68	-0.06	0.96	2526,2788,	To the Experiment
7	Control Half P.s at 48 Hours	38.65	38.65	0.0	1.0	2512,2783,	To the Experiment
7	Avirulent Half P.s at 48 Hours	35.44	38.65	-0.13	0.91	2511,2784,	To the Experiment
7	Virulent Half P.s at 48 Hours	31.7	38.65	-0.29	0.81	2525,2785,	To the Experiment
8	Control P.s. at 2 Hours	66.3	66.3	0.0	1.0	AtGen_A-53_33-1_REP1_ATH1,AtGen_A-54_33-2_REP2_ATH1,AtGen_A-55_33-3_REP3_ATH1,	To the Experiment
8	Virulent P.s. at 2 Hours	59.46	66.3	-0.16	0.89	AtGen_A-5_21-1_REP1_ATH1,AtGen_A-6_21-2_REP2_ATH1,AtGen_A-8_21-4_REP3_ATH1,	To the Experiment
8	Avirulent P.s. at 2 Hours	54.36	66.3	-0.29	0.82	AtGen_A-17_24-1_REP1_ATH1,AtGen_A-18_24-2_REP2_ATH1,AtGen_A-19_24-3_REP3_ATH1,	To the Experiment
8	Deficient P.s. at 2 Hours	60.83	66.3	-0.13	0.91	AtGen_A-29_27-1_REP1_ATH1,AtGen_A-30_27-2_REP2_ATH1,AtGen_A-31-27-3_REP3_ATH1,	To the Experiment
8	Nonhost P.s. at 2 Hours	55.53	66.3	-0.26	0.83	AtGen_A-41_30-1_REP1_ATH1,AtGen_A-42_30-2_REP2_ATH1,AtGen_A-43_30-3_REP3_ATH1,	To the Experiment
9	Control P.s. at 6 Hours	58.26	58.26	-0.01	0.99	AtGen_A-58_34-2_REP1_ATH1,AtGen_A-59_34-3_REP2_ATH1,AtGen_A-60_34-4_REP3_ATH1,	To the Experiment
9	Virulent P.s. at 6 Hours	56.06	58.26	-0.06	0.96	AtGen_A-9_22-1_REP1_ATH1,AtGen_A-10_22-2_REP2_ATH1,AtGen_A-11_22-3_REP3_ATH1,	To the Experiment
9	Avirulent P.s. at 6 Hours	35.1	58.26	-0.74	0.6	AtGen_A-21_25-1_REP1_ATH1,AtGen_A-23_25-3_REP2_ATH1,AtGen_A-24_25-4_REP3_ATH1,	To the Experiment
9	Deficient P.s. at 6 Hours	49.86	58.26	-0.23	0.85	AtGen_A-33_28-1_REP1_ATH1,AtGen_A-34_28-2_REP2_ATH1,AtGen_A-35_28-3_REP3_ATH1,	To the Experiment
9	Nonhost P.s. at 6 Hours	50.33	58.26	-0.22	0.86	AtGen_A-45_31-1_REP1_ATH1,AtGen_A-46_31-2_REP2_ATH1,AtGen_A-48_31-4_REP3_ATH1,	To the Experiment
10	Control P.s. at 24 Hours	58.93	58.93	0.0	1.0	AtGen_A-61_35-1_REP1_ATH1,AtGen_A-62_35-2_REP2_ATH1,AtGen_A-64_35-4_REP3_ATH1,	To the Experiment
10	Virulent P.s. at 24 Hours	22.56	58.93	-1.39	0.38	AtGen_A-13_23-1_REP1_ATH1,AtGen_A-14_23-2_REP2_ATH1,AtGen_A-16_23-4_REP3_ATH1,	To the Experiment
10	Avirulent P.s. at 24 Hours	48.26	58.93	-0.29	0.81	AtGen_A-25_26-1_REP1_ATH1,AtGen_A-26_26-2_REP2_ATH1 ,AtGen_A-28_26-4_REP3_ATH1,	To the Experiment
10	Deficient P.s. at 24 Hours	68.5	58.93	0.21	1.16	AtGen_A-37_29-1_REP1_ATH1,AtGen_A-38_29-2_REP2_ATH1,AtGen_A-40_29-4_REP3_ATH1,	To the Experiment
10	Nonhost P.s. at 24 Hours	80.36	58.93	0.44	1.36	AtGen_A-49_32-1_REP1_ATH1,AtGen_A-50_32-2_REP2_ATH1,AtGen_A-52_32-4_REP3_ATH1,	To the Experiment
11	H2O at 1 Hour	48.6	48.6	0.0	1.0	AtGen_B-1_1-1-1_REP_1_ATH1,AtGen_B-15_2-1-1_REP2_ATH1,AtGen_B-29_3-1-1_REP3_ATH1,	To the Experiment
11	FLG22 at 1 Hour	45.53	48.6	-0.1	0.93	AtGen_B-6_1-6-1_REP_1_ATH1,AtGen_B-20_2-6-1_REP2_ATH1,AtGen_B-34_3-6-1_REP3_ATH1,	To the Experiment
11	HrpZ at 1 Hour	59.49	48.6	0.29	1.22	AtGen_B-4_1-4-1_REP_1_ATH1,AtGen_B-18_2-4-1_REP2_ATH1,AtGen_B-32_3-4-1_REP3_ATH1,	To the Experiment
12	Ca+Mg at 1 Hour	53.09	53.1	-0.01	0.99	AtGen_B-2_1-2-1_REP_1_ATH1,AtGen_B-16_2-2-1_REP2_ATH1,AtGen_B-30_3-2-1_REP3_ATH1,	To the Experiment
12	LPS at 1 Hour	60.29	53.1	0.18	1.13	AtGen_B-7_1-7-1_REP_1_ATH1,AtGen_B-21_2-7-1_REP2_ATH1,AtGen_B-35_3-7-1_REP3_ATH1,	To the Experiment
13	GST at 1 Hour	41.63	41.63	0.0	1.0	AtGen_B-3_1-3-1_REP_1_ATH1,AtGen_B-17_2-3-1_REP2_ATH1,AtGen_B-31_3-3-1_REP3_ATH1,	To the Experiment
13	NPP at 1 Hour	50.0	41.63	0.26	1.2	AtGen_B-5_1-5-1_REP_1_ATH1,AtGen_B-19_2-5-1_REP2_ATH1,AtGen_B-33_3-5-1_REP3_ATH1,	To the Experiment
14	H2O at 4 Hours	139.16	139.16	-0.01	0.99	AtGen_B-8_1-1-4_REP_1_ATH1,AtGen_B-22_2-1-4_REP2_ATH1,AtGen_B-36_3-1-4_REP3_ATH1,	To the Experiment
14	FLG22 at 4 Hours	94.53	139.16	-0.56	0.67	AtGen_B-13_1-6-4_REP1_ATH1,AtGen_B-27_2-6-4_REP2_ATH1,AtGen_B-41_3-6-4_REP3_ATH1,	To the Experiment
14	HrpZ at 4 Hours	88.5	139.16	-0.66	0.63	AtGen_B-11_1-4-4_REP1_ATH1,AtGen_B-25_2-4-4_REP2_ATH1,AtGen_B-39_3-4-4_REP3_ATH1,	To the Experiment
15	Ca+Mg at 4 Hours	124.06	124.06	-0.01	0.99	AtGen_B-9_1-2-4_REP_1_ATH1,AtGen_B-23_2-2-4_REP2_ATH1,AtGen_B-37_3-2-4_REP3_ATH1,	To the Experiment
15	LPS at 4 Hours	117.1	124.06	-0.09	0.94	AtGen_B-14_1-7-4_REP1_ATH1,AtGen_B-28_2-7-4_REP2_ATH1,AtGen_B-42_3-7-4_REP3_ATH1,	To the Experiment
16	GST at 4 Hours	116.1	116.1	0.0	1.0	AtGen_B-10_1-3-4_REP1_ATH1,AtGen_B-24_2-3-4_REP2_ATH1,AtGen_B-38_3-3-4_REP3_ATH1,	To the Experiment
16	NPP at 4 Hours	82.26	116.1	-0.5	0.7	AtGen_B-12_1-5-4_REP1_ATH1,AtGen_B-26_2-5-4_REP2_ATH1,AtGen_B-40_3-5-4_REP3_ATH1,	To the Experiment
17	Control P.i. at 6 Hours	42.06	42.06	-0.01	0.99	AtGen_C-1_1-C-6_REP1_ATH1,AtGen_C-2_2-C-6_REP2_ATH1,AtGen_C-3_4-C-6_REP3_ATH1,	To the Experiment
17	Treated P.i. at 6 Hours	43.6	42.06	0.05	1.03	AtGen_C-10_1-Pi-6_REP1_ATH1,AtGen_C-11_2-Pi-6_REP2_ATH1,AtGen_C-12_3-Pi-6_REP3_ATH1,	To the Experiment
18	Control P.i. at 12 Hours	82.5	82.5	0.0	1.0	AtGen_C-4_1-C-12_REP1_ATH1,AtGen_C-5_2-C-12_REP2_ATH1,AtGen_C-6_3-C-12_REP3_ATH1,	To the Experiment
18	Treated P.i. at 12 Hours	83.53	82.5	0.01	1.01	AtGen_C-13_1-Pi-12_REP1_ATH1,AtGen_C-14_2-Pi-12_REP2_ATH1,AtGen_C-15_3-Pi-12_REP3_ATH1,	To the Experiment
19	Control P.i. at 24 Hours	33.43	33.43	0.0	1.0	AtGen_C-7_1-C-24_REP1_ATH1,AtGen_C-8_2-C-24_REP2_ATH1,AtGen_C-9_3-C-24_REP3_ATH1,	To the Experiment
19	Treated P.i. at 24 Hours	59.16	33.43	0.82	1.76	AtGen_C-16_1-Pi-24_REP1_ATH1,AtGen_C-17_2-Pi-24_REP2_ATH1,AtGen_C-18_3-Pi-24_REP3_ATH1,	To the Experiment
20	Control E.o. at 6 Hours	44.51	44.51	-0.01	0.99	JD AT+EO COL WT 06H UNINFECTED,JD AT+EO COL WT EXP2 06H UNINFECTED,JD AT+EO TIME EXP3 UNINF 6H,	To the Experiment
20	Treated E.o. at 6 Hours	35.77	44.51	-0.32	0.8	JD AT+EO COL WT 06H INFECTED,JD AT+EO COL WT EXP2 06H INFECTED,JD AT+EO TIME EXP3 EO INF 6H,	To the Experiment
21	Control E.o. at 12 Hours	44.61	44.61	-0.01	0.99	JD AT+EO COL WT 12H UNINFECTED,JD AT+EO COL WT EXP2 12H UNINFECTED,JD AT+EO TIME EXP3 UNINF 12H,	To the Experiment
21	Treated E.o. at 12 Hours	28.53	44.61	-0.65	0.63	JD AT+EO COL WT 12H INFECTED,JD AT+EO COL WT EXP2 12H INFECTED,JD AT+EO TIME EXP3 EO INF 12H,	To the Experiment
22	Control E.o. at 18 Hours	46.55	46.55	0.0	1.0	JD AT+EO COL WT 18H UNINFECTED,JD AT+EO COL WT EXP2 18H UNINFECTED,JD AT+EO TIME EXP3 UNINF 18H,	To the Experiment
22	Treated E.o. at 18 Hours	28.86	46.55	-0.69	0.62	JD AT+EO COL WT 18H INFECTED,JD AT+EO COL WT EXP2 18H INFECTED,JD AT+EO TIME EXP3 EO INF 18H,	To the Experiment
23	Control E.o. at 24 Hours	39.19	39.19	0.0	1.0	JD AT+EO COL WT 24H UNINFECTED,JD AT+EO COL WT EXP2 24H UNINFECTED,JD AT+EO TIME EXP3 UNINF 24H,	To the Experiment
23	Treated E.o. at 24 Hours	38.06	39.19	-0.05	0.97	JD AT+EO COL WT 24H INFECTED,JD AT+EO COL WT EXP2 24H INFECTED,JD AT+EO TIME EXP3 EO INF 24H,	To the Experiment
24	Control E.o. at 48 Hours	38.85	38.85	0.0	1.0	JD AT+EO COL WT 02D UNINFECTED,JD AT+EO COL WT EXP2 02D UNINFECTED,JD AT+EO TIME EXP3 UNINF 2D,	To the Experiment
24	Treated E.o. at 48 Hours	34.38	38.85	-0.18	0.88	JD AT+EO COL WT 02D INFECTED,JD AT+EO COL WT EXP2 02D INFECTED,JD AT+EO TIME EXP3 EO INF 2D,	To the Experiment
25	Control E.o. at 72 Hours	37.3	37.3	0.0	1.0	JD AT+EO COL WT 03D UNINFECTED,JD AT+EO COL WT EXP2 03D UNINFECTED,JD AT+EO TIME EXP3 UNINF 3D,	To the Experiment
25	Treated E.o. at 72 Hours	36.76	37.3	-0.03	0.98	JD AT+EO COL WT 03D INFECTED,JD AT+EO COL WT EXP2 03D INFECTED,JD AT+EO TIME EXP3 EO INF 3D,	To the Experiment
26	Control E.o. at 96 Hours	37.75	37.75	-0.01	0.99	JD AT+EO COL WT 04D UNINFECTED,JD AT+EO COL WT EXP2 04D UNINFECTED,JD AT+EO TIME EXP3 UNINF 4D,	To the Experiment
26	Treated E.o. at 96 Hours	49.43	37.75	0.38	1.3	JD AT+EO COL WT 04D INFECTED,JD AT+EO COL WT EXP2 04D INFECTED,JD AT+EO TIME EXP3 EO INF 4D,	To the Experiment
27	Control E.o. at 120 Hours	35.93	35.93	0.0	1.0	JD AT+EO COL WT 05D UNINFECTED,JD AT+EO COL WT EXP2 05D UNINFECTED,JD AT+EO TIME EXP3 UNINF 5D,	To the Experiment
27	Treated E.o. at 120 Hours	51.15	35.93	0.5	1.42	JD AT+EO COL WT 05D INFECTED,JD AT+EO COL WT EXP2 05D INFECTED,JD AT+EO TIME EXP3 EO INF 5D,	To the Experiment
1	Col laser microdissected, 5 d UI,	662.33	662.33	0.0	1.0	GSM392490,GSM392491,	To the Experiment	Biotic Stress II
1	Col laser microdissected, 5 dpi	523.64	662.33	-0.34	0.79	GSM392488,GSM392489,	To the Experiment
1	eds16 laser microdissected, 5 dpi	963.06	662.33	0.54	1.45	GSM392492,GSM392493,	To the Experiment
2	Col whole leaf amplified, 5 d UI	17.99	18.0	-0.01	0.99	GSM392500,GSM392501,	To the Experiment
2	Col whole leaf amplified, 5 dpi,	39.36	18.0	1.12	2.18	GSM392498,GSM392499,	To the Experiment
2	Col leaf scrape, 5 dpi	640.04	18.0	5.15	35.55	GSM392502,GSM392503,	To the Experiment
3	WT_Emwa1_0dpi_rep1+rep2	72.23	86.87	-0.27	0.83	GSM554311_WT_Emwa1_0dpi_rep1,GSM554311_WT_Emwa1_0dpi_rep2,	To the Experiment
3	WT_Emwa1_0.5dpi_rep1+rep2	53.89	86.87	-0.69	0.62	GSM554312_WT_Emwa1_0.5dpi_rep2,	To the Experiment
3	WT_Emwa1_2dpi_rep1+rep2	32.03	86.87	-1.44	0.36	GSM554313_WT_Emwa1_2dpi_rep1,GSM554313_WT_Emwa1_2dpi_rep2,	To the Experiment
3	WT_Emwa1_4dpi_rep1+rep2	39.19	86.87	-1.15	0.45	GSM554314_WT_Emwa1_4dpi_rep1,GSM554314_WT_Emwa1_4dpi_rep2,	To the Experiment
3	WT_Emwa1_6dpi_rep1+rep2	36.7	86.87	-1.25	0.42	GSM554315_WT_Emwa1_6dpi_rep1,GSM554315_WT_Emwa1_6dpi_rep2,	To the Experiment
4	rpp4_Emwa1_0dpi_rep1+rep2	45.67	45.67	0.0	1.0	GSM554316_rpp4_Emwa1_0dpi_rep1,GSM554316_rpp4_Emwa1_0dpi_rep2,	To the Experiment
4	rpp4_Emwa1_0.5dpi_rep1+rep2	28.1	45.67	-0.71	0.61	GSM554317_rpp4_Emwa1_0.5dpi_rep1,GSM554317_rpp4_Emwa1_0.5dpi_rep2,	To the Experiment
4	rpp4_Emwa1_2dpi_rep1+rep2	33.28	45.67	-0.46	0.72	GSM554318_rpp4_Emwa1_2dpi_rep1,GSM554318_rpp4_Emwa1_2dpi_rep2,	To the Experiment
4	rpp4_Emwa1_4dpi_rep1+rep2	30.18	45.67	-0.6	0.66	GSM554319_rpp4_Emwa1_4dpi_rep1,GSM554319_rpp4_Emwa1_4dpi_rep2,	To the Experiment
4	rpp4_Emwa1_6dpi_rep1+rep2	38.72	45.67	-0.24	0.84	GSM554320_rpp4_Emwa1_6dpi_rep1,GSM554320_rpp4_Emwa1_6dpi_rep2,	To the Experiment
5	Control	42.43	42.44	-0.01	0.99	GSM157299_JPritchard_A-1_CTR_Rep1_ATH1,GSM157300_JPritchard_A-2_CTR_Rep2_ATH1,GSM157301_Pritchard_A-3_CTR_Rep3_ATH1,	To the Experiment
5	Aphid infested	41.44	42.44	-0.04	0.97	GSM157303_JPritchard_A-5_API_Rep2_ATH1,GSM157304_JPritchard_A-6_API_Rep3_ATH1,	To the Experimen
At1g36390
1	Control B.c. at 18 Hours	95.15	95.15	-0.01	0.99	CT181-1,CT181-2,CT182-1,	To the Experiment	Biotic Stress
1	Treated B.c. at 18 Hours	79.37	95.15	-0.27	0.83	BC181-1,BC181-2,BC182-1,	To the Experiment
2	Control B.c. at 48 Hours	76.47	76.47	-0.01	0.99	CT481-1,CT482-1,CT482-2,	To the Experiment
2	Treated B.c. at 48 Hours	48.13	76.47	-0.67	0.62	BC481-1,BC482-1,BC482-2,	To the Experiment
3	Control Half P.s at 4 Hours	101.25	101.25	0.0	1.0	2505,2795,	To the Experiment
3	Avirulent Half P.s at 4 Hours	85.7	101.25	-0.25	0.84	2504,2796,	To the Experiment
3	Virulent Half P.s at 4 Hours	87.04	101.25	-0.22	0.85	2530,2797,	To the Experiment
4	Control Half P.s at 8 Hours	90.9	90.9	0.0	1.0	2507,2792,	To the Experiment
4	Avirulent Half P.s at 8 Hours	83.31	90.9	-0.13	0.91	2506,2793,	To the Experiment
4	Virulent Half P.s at 8 Hours	90.49	90.9	-0.01	0.99	2529,2794,	To the Experiment
5	Control Half P.s at 16 Hours	78.57	78.57	0.0	1.0	2527,2789,	To the Experiment
5	Avirulent Half P.s at 16 Hours	67.83	78.57	-0.22	0.86	2508,2790,	To the Experiment
5	Virulent Half P.s at 16 Hours	77.78	78.57	-0.02	0.98	2528,2791,	To the Experiment
6	Control Half P.s at 24 Hours	77.25	77.25	0.0	1.0	2510,2786,	To the Experiment
6	Avirulent Half P.s at 24 Hours	74.86	77.25	-0.05	0.96	2509,2787,	To the Experiment
6	Virulent Half P.s at 24 Hours	71.66	77.25	-0.11	0.92	2526,2788,	To the Experiment
7	Control Half P.s at 48 Hours	75.62	75.62	0.0	1.0	2512,2783,	To the Experiment
7	Avirulent Half P.s at 48 Hours	71.25	75.62	-0.09	0.94	2511,2784,	To the Experiment
7	Virulent Half P.s at 48 Hours	60.17	75.62	-0.33	0.79	2525,2785,	To the Experiment
8	Control P.s. at 2 Hours	112.8	112.8	0.0	1.0	AtGen_A-53_33-1_REP1_ATH1,AtGen_A-54_33-2_REP2_ATH1,AtGen_A-55_33-3_REP3_ATH1,	To the Experiment
8	Virulent P.s. at 2 Hours	85.9	112.8	-0.4	0.76	AtGen_A-5_21-1_REP1_ATH1,AtGen_A-6_21-2_REP2_ATH1,AtGen_A-8_21-4_REP3_ATH1,	To the Experiment
8	Avirulent P.s. at 2 Hours	80.66	112.8	-0.49	0.71	AtGen_A-17_24-1_REP1_ATH1,AtGen_A-18_24-2_REP2_ATH1,AtGen_A-19_24-3_REP3_ATH1,	To the Experiment
8	Deficient P.s. at 2 Hours	87.56	112.8	-0.37	0.77	AtGen_A-29_27-1_REP1_ATH1,AtGen_A-30_27-2_REP2_ATH1,AtGen_A-31-27-3_REP3_ATH1,	To the Experiment
8	Nonhost P.s. at 2 Hours	92.33	112.8	-0.29	0.81	AtGen_A-41_30-1_REP1_ATH1,AtGen_A-42_30-2_REP2_ATH1,AtGen_A-43_30-3_REP3_ATH1,	To the Experiment
9	Control P.s. at 6 Hours	82.23	82.23	0.0	1.0	AtGen_A-58_34-2_REP1_ATH1,AtGen_A-59_34-3_REP2_ATH1,AtGen_A-60_34-4_REP3_ATH1,	To the Experiment
9	Virulent P.s. at 6 Hours	61.73	82.23	-0.42	0.75	AtGen_A-9_22-1_REP1_ATH1,AtGen_A-10_22-2_REP2_ATH1,AtGen_A-11_22-3_REP3_ATH1,	To the Experiment
9	Avirulent P.s. at 6 Hours	49.43	82.23	-0.74	0.6	AtGen_A-21_25-1_REP1_ATH1,AtGen_A-23_25-3_REP2_ATH1,AtGen_A-24_25-4_REP3_ATH1,	To the Experiment
9	Deficient P.s. at 6 Hours	62.33	82.23	-0.4	0.75	AtGen_A-33_28-1_REP1_ATH1,AtGen_A-34_28-2_REP2_ATH1,AtGen_A-35_28-3_REP3_ATH1,	To the Experiment
9	Nonhost P.s. at 6 Hours	48.36	82.23	-0.77	0.58	AtGen_A-45_31-1_REP1_ATH1,AtGen_A-46_31-2_REP2_ATH1,AtGen_A-48_31-4_REP3_ATH1,	To the Experiment
10	Control P.s. at 24 Hours	138.2	138.19	0.0	1.0	AtGen_A-61_35-1_REP1_ATH1,AtGen_A-62_35-2_REP2_ATH1,AtGen_A-64_35-4_REP3_ATH1,	To the Experiment
10	Virulent P.s. at 24 Hours	70.46	138.19	-0.98	0.5	AtGen_A-13_23-1_REP1_ATH1,AtGen_A-14_23-2_REP2_ATH1,AtGen_A-16_23-4_REP3_ATH1,	To the Experiment
10	Avirulent P.s. at 24 Hours	68.63	138.19	-1.01	0.49	AtGen_A-25_26-1_REP1_ATH1,AtGen_A-26_26-2_REP2_ATH1 ,AtGen_A-28_26-4_REP3_ATH1,	To the Experiment
10	Deficient P.s. at 24 Hours	99.26	138.19	-0.48	0.71	AtGen_A-37_29-1_REP1_ATH1,AtGen_A-38_29-2_REP2_ATH1,AtGen_A-40_29-4_REP3_ATH1,	To the Experiment
10	Nonhost P.s. at 24 Hours	99.83	138.19	-0.47	0.72	AtGen_A-49_32-1_REP1_ATH1,AtGen_A-50_32-2_REP2_ATH1,AtGen_A-52_32-4_REP3_ATH1,	To the Experiment
11	H2O at 1 Hour	101.83	101.83	0.0	1.0	AtGen_B-1_1-1-1_REP_1_ATH1,AtGen_B-15_2-1-1_REP2_ATH1,AtGen_B-29_3-1-1_REP3_ATH1,	To the Experiment
11	FLG22 at 1 Hour	89.2	101.83	-0.2	0.87	AtGen_B-6_1-6-1_REP_1_ATH1,AtGen_B-20_2-6-1_REP2_ATH1,AtGen_B-34_3-6-1_REP3_ATH1,	To the Experiment
11	HrpZ at 1 Hour	91.09	101.83	-0.17	0.89	AtGen_B-4_1-4-1_REP_1_ATH1,AtGen_B-18_2-4-1_REP2_ATH1,AtGen_B-32_3-4-1_REP3_ATH1,	To the Experiment
12	Ca+Mg at 1 Hour	92.0	92.0	0.0	1.0	AtGen_B-2_1-2-1_REP_1_ATH1,AtGen_B-16_2-2-1_REP2_ATH1,AtGen_B-30_3-2-1_REP3_ATH1,	To the Experiment
12	LPS at 1 Hour	95.93	92.0	0.06	1.04	AtGen_B-7_1-7-1_REP_1_ATH1,AtGen_B-21_2-7-1_REP2_ATH1,AtGen_B-35_3-7-1_REP3_ATH1,	To the Experiment
13	GST at 1 Hour	80.46	80.46	0.0	1.0	AtGen_B-3_1-3-1_REP_1_ATH1,AtGen_B-17_2-3-1_REP2_ATH1,AtGen_B-31_3-3-1_REP3_ATH1,	To the Experiment
13	NPP at 1 Hour	88.83	80.46	0.14	1.1	AtGen_B-5_1-5-1_REP_1_ATH1,AtGen_B-19_2-5-1_REP2_ATH1,AtGen_B-33_3-5-1_REP3_ATH1,	To the Experiment
14	H2O at 4 Hours	139.93	139.93	0.0	1.0	AtGen_B-8_1-1-4_REP_1_ATH1,AtGen_B-22_2-1-4_REP2_ATH1,AtGen_B-36_3-1-4_REP3_ATH1,	To the Experiment
14	FLG22 at 4 Hours	85.33	139.93	-0.72	0.6	AtGen_B-13_1-6-4_REP1_ATH1,AtGen_B-27_2-6-4_REP2_ATH1,AtGen_B-41_3-6-4_REP3_ATH1,	To the Experiment
14	HrpZ at 4 Hours	60.93	139.93	-1.2	0.43	AtGen_B-11_1-4-4_REP1_ATH1,AtGen_B-25_2-4-4_REP2_ATH1,AtGen_B-39_3-4-4_REP3_ATH1,	To the Experiment
15	Ca+Mg at 4 Hours	101.66	101.66	-0.01	0.99	AtGen_B-9_1-2-4_REP_1_ATH1,AtGen_B-23_2-2-4_REP2_ATH1,AtGen_B-37_3-2-4_REP3_ATH1,	To the Experiment
15	LPS at 4 Hours	108.03	101.66	0.08	1.06	AtGen_B-14_1-7-4_REP1_ATH1,AtGen_B-28_2-7-4_REP2_ATH1,AtGen_B-42_3-7-4_REP3_ATH1,	To the Experiment
16	GST at 4 Hours	100.06	100.06	-0.01	0.99	AtGen_B-10_1-3-4_REP1_ATH1,AtGen_B-24_2-3-4_REP2_ATH1,AtGen_B-38_3-3-4_REP3_ATH1,	To the Experiment
16	NPP at 4 Hours	71.93	100.06	-0.48	0.71	AtGen_B-12_1-5-4_REP1_ATH1,AtGen_B-26_2-5-4_REP2_ATH1,AtGen_B-40_3-5-4_REP3_ATH1,	To the Experiment
17	Control P.i. at 6 Hours	142.46	142.46	-0.01	0.99	AtGen_C-1_1-C-6_REP1_ATH1,AtGen_C-2_2-C-6_REP2_ATH1,AtGen_C-3_4-C-6_REP3_ATH1,	To the Experiment
17	Treated P.i. at 6 Hours	87.5	142.46	-0.71	0.61	AtGen_C-10_1-Pi-6_REP1_ATH1,AtGen_C-11_2-Pi-6_REP2_ATH1,AtGen_C-12_3-Pi-6_REP3_ATH1,	To the Experiment
18	Control P.i. at 12 Hours	137.03	137.03	0.0	1.0	AtGen_C-4_1-C-12_REP1_ATH1,AtGen_C-5_2-C-12_REP2_ATH1,AtGen_C-6_3-C-12_REP3_ATH1,	To the Experiment
18	Treated P.i. at 12 Hours	96.73	137.03	-0.51	0.7	AtGen_C-13_1-Pi-12_REP1_ATH1,AtGen_C-14_2-Pi-12_REP2_ATH1,AtGen_C-15_3-Pi-12_REP3_ATH1,	To the Experiment
19	Control P.i. at 24 Hours	91.36	91.36	-0.01	0.99	AtGen_C-7_1-C-24_REP1_ATH1,AtGen_C-8_2-C-24_REP2_ATH1,AtGen_C-9_3-C-24_REP3_ATH1,	To the Experiment
19	Treated P.i. at 24 Hours	77.36	91.36	-0.24	0.84	AtGen_C-16_1-Pi-24_REP1_ATH1,AtGen_C-17_2-Pi-24_REP2_ATH1,AtGen_C-18_3-Pi-24_REP3_ATH1,	To the Experiment
20	Control E.o. at 6 Hours	112.63	112.64	-0.01	0.99	JD AT+EO COL WT 06H UNINFECTED,JD AT+EO COL WT EXP2 06H UNINFECTED,JD AT+EO TIME EXP3 UNINF 6H,	To the Experiment
20	Treated E.o. at 6 Hours	126.68	112.64	0.16	1.12	JD AT+EO COL WT 06H INFECTED,JD AT+EO COL WT EXP2 06H INFECTED,JD AT+EO TIME EXP3 EO INF 6H,	To the Experiment
21	Control E.o. at 12 Hours	123.35	123.35	0.0	1.0	JD AT+EO COL WT 12H UNINFECTED,JD AT+EO COL WT EXP2 12H UNINFECTED,JD AT+EO TIME EXP3 UNINF 12H,	To the Experiment
21	Treated E.o. at 12 Hours	135.41	123.35	0.13	1.09	JD AT+EO COL WT 12H INFECTED,JD AT+EO COL WT EXP2 12H INFECTED,JD AT+EO TIME EXP3 EO INF 12H,	To the Experiment
22	Control E.o. at 18 Hours	128.37	128.37	0.0	1.0	JD AT+EO COL WT 18H UNINFECTED,JD AT+EO COL WT EXP2 18H UNINFECTED,JD AT+EO TIME EXP3 UNINF 18H,	To the Experiment
22	Treated E.o. at 18 Hours	125.43	128.37	-0.04	0.97	JD AT+EO COL WT 18H INFECTED,JD AT+EO COL WT EXP2 18H INFECTED,JD AT+EO TIME EXP3 EO INF 18H,	To the Experiment
23	Control E.o. at 24 Hours	122.29	122.29	-0.01	0.99	JD AT+EO COL WT 24H UNINFECTED,JD AT+EO COL WT EXP2 24H UNINFECTED,JD AT+EO TIME EXP3 UNINF 24H,	To the Experiment
23	Treated E.o. at 24 Hours	134.77	122.29	0.14	1.1	JD AT+EO COL WT 24H INFECTED,JD AT+EO COL WT EXP2 24H INFECTED,JD AT+EO TIME EXP3 EO INF 24H,	To the Experiment
24	Control E.o. at 48 Hours	109.45	109.45	-0.01	0.99	JD AT+EO COL WT 02D UNINFECTED,JD AT+EO COL WT EXP2 02D UNINFECTED,JD AT+EO TIME EXP3 UNINF 2D,	To the Experiment
24	Treated E.o. at 48 Hours	115.76	109.45	0.08	1.05	JD AT+EO COL WT 02D INFECTED,JD AT+EO COL WT EXP2 02D INFECTED,JD AT+EO TIME EXP3 EO INF 2D,	To the Experiment
25	Control E.o. at 72 Hours	96.69	96.7	-0.01	0.99	JD AT+EO COL WT 03D UNINFECTED,JD AT+EO COL WT EXP2 03D UNINFECTED,JD AT+EO TIME EXP3 UNINF 3D,	To the Experiment
25	Treated E.o. at 72 Hours	105.73	96.7	0.12	1.09	JD AT+EO COL WT 03D INFECTED,JD AT+EO COL WT EXP2 03D INFECTED,JD AT+EO TIME EXP3 EO INF 3D,	To the Experiment
26	Control E.o. at 96 Hours	82.17	82.17	0.0	1.0	JD AT+EO COL WT 04D UNINFECTED,JD AT+EO COL WT EXP2 04D UNINFECTED,JD AT+EO TIME EXP3 UNINF 4D,	To the Experiment
26	Treated E.o. at 96 Hours	93.13	82.17	0.18	1.13	JD AT+EO COL WT 04D INFECTED,JD AT+EO COL WT EXP2 04D INFECTED,JD AT+EO TIME EXP3 EO INF 4D,	To the Experiment
27	Control E.o. at 120 Hours	78.71	78.71	-0.01	0.99	JD AT+EO COL WT 05D UNINFECTED,JD AT+EO COL WT EXP2 05D UNINFECTED,JD AT+EO TIME EXP3 UNINF 5D,	To the Experiment
27	Treated E.o. at 120 Hours	71.1	78.71	-0.15	0.9	JD AT+EO COL WT 05D INFECTED,JD AT+EO COL WT EXP2 05D INFECTED,JD AT+EO TIME EXP3 EO INF 5D,	To the Experiment
1	Col laser microdissected, 5 d UI,	79.5	79.5	-0.01	0.99	GSM392490,GSM392491,	To the Experiment	Biotic Stress II
1	Col laser microdissected, 5 dpi	64.68	79.5	-0.3	0.81	GSM392488,GSM392489,	To the Experiment
1	eds16 laser microdissected, 5 dpi	47.43	79.5	-0.75	0.59	GSM392492,GSM392493,	To the Experiment
2	Col whole leaf amplified, 5 d UI	95.27	95.27	-0.01	0.99	GSM392500,GSM392501,	To the Experiment
2	Col whole leaf amplified, 5 dpi,	52.52	95.27	-0.86	0.55	GSM392498,GSM392499,	To the Experiment
2	Col leaf scrape, 5 dpi	80.15	95.27	-0.25	0.84	GSM392502,GSM392503,	To the Experiment
3	WT_Emwa1_0dpi_rep1+rep2	146.89	158.34	-0.11	0.92	GSM554311_WT_Emwa1_0dpi_rep1,GSM554311_WT_Emwa1_0dpi_rep2,	To the Experiment
3	WT_Emwa1_0.5dpi_rep1+rep2	122.26	158.34	-0.38	0.77	GSM554312_WT_Emwa1_0.5dpi_rep2,	To the Experiment
3	WT_Emwa1_2dpi_rep1+rep2	119.13	158.34	-0.42	0.75	GSM554313_WT_Emwa1_2dpi_rep1,GSM554313_WT_Emwa1_2dpi_rep2,	To the Experiment
3	WT_Emwa1_4dpi_rep1+rep2	120.4	158.34	-0.4	0.76	GSM554314_WT_Emwa1_4dpi_rep1,GSM554314_WT_Emwa1_4dpi_rep2,	To the Experiment
3	WT_Emwa1_6dpi_rep1+rep2	107.84	158.34	-0.56	0.68	GSM554315_WT_Emwa1_6dpi_rep1,GSM554315_WT_Emwa1_6dpi_rep2,	To the Experiment
4	rpp4_Emwa1_0dpi_rep1+rep2	126.56	126.56	-0.01	0.99	GSM554316_rpp4_Emwa1_0dpi_rep1,GSM554316_rpp4_Emwa1_0dpi_rep2,	To the Experiment
4	rpp4_Emwa1_0.5dpi_rep1+rep2	60.77	126.56	-1.06	0.48	GSM554317_rpp4_Emwa1_0.5dpi_rep1,GSM554317_rpp4_Emwa1_0.5dpi_rep2,	To the Experiment
4	rpp4_Emwa1_2dpi_rep1+rep2	98.57	126.56	-0.37	0.77	GSM554318_rpp4_Emwa1_2dpi_rep1,GSM554318_rpp4_Emwa1_2dpi_rep2,	To the Experiment
4	rpp4_Emwa1_4dpi_rep1+rep2	102.75	126.56	-0.31	0.81	GSM554319_rpp4_Emwa1_4dpi_rep1,GSM554319_rpp4_Emwa1_4dpi_rep2,	To the Experiment
4	rpp4_Emwa1_6dpi_rep1+rep2	64.44	126.56	-0.98	0.5	GSM554320_rpp4_Emwa1_6dpi_rep1,GSM554320_rpp4_Emwa1_6dpi_rep2,	To the Experiment
5	Control	144.65	144.65	0.0	1.0	GSM157299_JPritchard_A-1_CTR_Rep1_ATH1,GSM157300_JPritchard_A-2_CTR_Rep2_ATH1,GSM157301_Pritchard_A-3_CTR_Rep3_ATH1,	To the Experiment
5	Aphid infested	111.4	144.65	-0.38	0.77	GSM157303_JPritchard_A-5_API_Rep2_ATH1,GSM157304_JPritchard_A-6_API_Rep3_ATH1,	To the Experiment
At5g07550
1	Control B.c. at 18 Hours	7.84	7.84	-0.01	0.99	CT181-1,CT181-2,CT182-1,	To the Experiment	Biotic Stress
1	Treated B.c. at 18 Hours	5.96	7.84	-0.4	0.76	BC181-1,BC181-2,BC182-1,	To the Experiment
2	Control B.c. at 48 Hours	6.69	6.69	0.0	1.0	CT481-1,CT482-1,CT482-2,	To the Experiment
2	Treated B.c. at 48 Hours	3.41	6.69	-0.98	0.5	BC481-1,BC482-1,BC482-2,	To the Experiment
3	Control Half P.s at 4 Hours	10.03	10.03	0.0	1.0	2505,2795,	To the Experiment
3	Avirulent Half P.s at 4 Hours	12.19	10.03	0.28	1.21	2504,2796,	To the Experiment
3	Virulent Half P.s at 4 Hours	3.44	10.03	-1.55	0.34	2530,2797,	To the Experiment
4	Control Half P.s at 8 Hours	8.63	8.63	0.0	1.0	2507,2792,	To the Experiment
4	Avirulent Half P.s at 8 Hours	5.26	8.63	-0.72	0.6	2506,2793,	To the Experiment
4	Virulent Half P.s at 8 Hours	13.72	8.63	0.66	1.58	2529,2794,	To the Experiment
5	Control Half P.s at 16 Hours	13.07	13.07	0.0	1.0	2527,2789,	To the Experiment
5	Avirulent Half P.s at 16 Hours	5.99	13.07	-1.13	0.45	2508,2790,	To the Experiment
5	Virulent Half P.s at 16 Hours	13.18	13.07	0.01	1.0	2528,2791,	To the Experiment
6	Control Half P.s at 24 Hours	7.7	7.7	0.0	1.0	2510,2786,	To the Experiment
6	Avirulent Half P.s at 24 Hours	13.91	7.7	0.85	1.8	2509,2787,	To the Experiment
6	Virulent Half P.s at 24 Hours	9.66	7.7	0.32	1.25	2526,2788,	To the Experiment
7	Control Half P.s at 48 Hours	8.16	8.16	0.0	1.0	2512,2783,	To the Experiment
7	Avirulent Half P.s at 48 Hours	13.23	8.16	0.69	1.62	2511,2784,	To the Experiment
7	Virulent Half P.s at 48 Hours	5.03	8.16	-0.7	0.61	2525,2785,	To the Experiment
8	Control P.s. at 2 Hours	5.73	5.73	0.0	1.0	AtGen_A-53_33-1_REP1_ATH1,AtGen_A-54_33-2_REP2_ATH1,AtGen_A-55_33-3_REP3_ATH1,	To the Experiment
8	Virulent P.s. at 2 Hours	9.96	5.73	0.79	1.73	AtGen_A-5_21-1_REP1_ATH1,AtGen_A-6_21-2_REP2_ATH1,AtGen_A-8_21-4_REP3_ATH1,	To the Experiment
8	Avirulent P.s. at 2 Hours	9.33	5.73	0.7	1.62	AtGen_A-17_24-1_REP1_ATH1,AtGen_A-18_24-2_REP2_ATH1,AtGen_A-19_24-3_REP3_ATH1,	To the Experiment
8	Deficient P.s. at 2 Hours	6.73	5.73	0.23	1.17	AtGen_A-29_27-1_REP1_ATH1,AtGen_A-30_27-2_REP2_ATH1,AtGen_A-31-27-3_REP3_ATH1,	To the Experiment
8	Nonhost P.s. at 2 Hours	5.33	5.73	-0.11	0.93	AtGen_A-41_30-1_REP1_ATH1,AtGen_A-42_30-2_REP2_ATH1,AtGen_A-43_30-3_REP3_ATH1,	To the Experiment
9	Control P.s. at 6 Hours	6.93	6.93	0.0	1.0	AtGen_A-58_34-2_REP1_ATH1,AtGen_A-59_34-3_REP2_ATH1,AtGen_A-60_34-4_REP3_ATH1,	To the Experiment
9	Virulent P.s. at 6 Hours	6.93	6.93	0.0	1.0	AtGen_A-9_22-1_REP1_ATH1,AtGen_A-10_22-2_REP2_ATH1,AtGen_A-11_22-3_REP3_ATH1,	To the Experiment
9	Avirulent P.s. at 6 Hours	5.83	6.93	-0.25	0.84	AtGen_A-21_25-1_REP1_ATH1,AtGen_A-23_25-3_REP2_ATH1,AtGen_A-24_25-4_REP3_ATH1,	To the Experiment
9	Deficient P.s. at 6 Hours	6.53	6.93	-0.09	0.94	AtGen_A-33_28-1_REP1_ATH1,AtGen_A-34_28-2_REP2_ATH1,AtGen_A-35_28-3_REP3_ATH1,	To the Experiment
9	Nonhost P.s. at 6 Hours	6.5	6.93	-0.1	0.93	AtGen_A-45_31-1_REP1_ATH1,AtGen_A-46_31-2_REP2_ATH1,AtGen_A-48_31-4_REP3_ATH1,	To the Experiment
10	Control P.s. at 24 Hours	8.7	8.69	0.0	1.0	AtGen_A-61_35-1_REP1_ATH1,AtGen_A-62_35-2_REP2_ATH1,AtGen_A-64_35-4_REP3_ATH1,	To the Experiment
10	Virulent P.s. at 24 Hours	10.16	8.69	0.22	1.16	AtGen_A-13_23-1_REP1_ATH1,AtGen_A-14_23-2_REP2_ATH1,AtGen_A-16_23-4_REP3_ATH1,	To the Experiment
10	Avirulent P.s. at 24 Hours	4.96	8.69	-0.81	0.57	AtGen_A-25_26-1_REP1_ATH1,AtGen_A-26_26-2_REP2_ATH1 ,AtGen_A-28_26-4_REP3_ATH1,	To the Experiment
10	Deficient P.s. at 24 Hours	7.6	8.69	-0.2	0.87	AtGen_A-37_29-1_REP1_ATH1,AtGen_A-38_29-2_REP2_ATH1,AtGen_A-40_29-4_REP3_ATH1,	To the Experiment
10	Nonhost P.s. at 24 Hours	8.93	8.69	0.03	1.02	AtGen_A-49_32-1_REP1_ATH1,AtGen_A-50_32-2_REP2_ATH1,AtGen_A-52_32-4_REP3_ATH1,	To the Experiment
11	H2O at 1 Hour	3.2	3.2	0.0	1.0	AtGen_B-1_1-1-1_REP_1_ATH1,AtGen_B-15_2-1-1_REP2_ATH1,AtGen_B-29_3-1-1_REP3_ATH1,	To the Experiment
11	FLG22 at 1 Hour	4.3	3.2	0.42	1.34	AtGen_B-6_1-6-1_REP_1_ATH1,AtGen_B-20_2-6-1_REP2_ATH1,AtGen_B-34_3-6-1_REP3_ATH1,	To the Experiment
11	HrpZ at 1 Hour	6.37	3.2	0.99	1.99	AtGen_B-4_1-4-1_REP_1_ATH1,AtGen_B-18_2-4-1_REP2_ATH1,AtGen_B-32_3-4-1_REP3_ATH1,	To the Experiment
12	Ca+Mg at 1 Hour	4.36	4.36	-0.01	0.99	AtGen_B-2_1-2-1_REP_1_ATH1,AtGen_B-16_2-2-1_REP2_ATH1,AtGen_B-30_3-2-1_REP3_ATH1,	To the Experiment
12	LPS at 1 Hour	3.2	4.36	-0.45	0.73	AtGen_B-7_1-7-1_REP_1_ATH1,AtGen_B-21_2-7-1_REP2_ATH1,AtGen_B-35_3-7-1_REP3_ATH1,	To the Experiment
13	GST at 1 Hour	1.28	1.28	0.0	1.0	AtGen_B-3_1-3-1_REP_1_ATH1,AtGen_B-17_2-3-1_REP2_ATH1,AtGen_B-31_3-3-1_REP3_ATH1,	To the Experiment
13	NPP at 1 Hour	6.31	1.28	2.3	4.93	AtGen_B-5_1-5-1_REP_1_ATH1,AtGen_B-19_2-5-1_REP2_ATH1,AtGen_B-33_3-5-1_REP3_ATH1,	To the Experiment
14	H2O at 4 Hours	7.46	7.46	-0.01	0.99	AtGen_B-8_1-1-4_REP_1_ATH1,AtGen_B-22_2-1-4_REP2_ATH1,AtGen_B-36_3-1-4_REP3_ATH1,	To the Experiment
14	FLG22 at 4 Hours	7.73	7.46	0.05	1.03	AtGen_B-13_1-6-4_REP1_ATH1,AtGen_B-27_2-6-4_REP2_ATH1,AtGen_B-41_3-6-4_REP3_ATH1,	To the Experiment
14	HrpZ at 4 Hours	3.13	7.46	-1.26	0.41	AtGen_B-11_1-4-4_REP1_ATH1,AtGen_B-25_2-4-4_REP2_ATH1,AtGen_B-39_3-4-4_REP3_ATH1,	To the Experiment
15	Ca+Mg at 4 Hours	1.63	1.63	0.0	1.0	AtGen_B-9_1-2-4_REP_1_ATH1,AtGen_B-23_2-2-4_REP2_ATH1,AtGen_B-37_3-2-4_REP3_ATH1,	To the Experiment
15	LPS at 4 Hours	6.16	1.63	1.91	3.77	AtGen_B-14_1-7-4_REP1_ATH1,AtGen_B-28_2-7-4_REP2_ATH1,AtGen_B-42_3-7-4_REP3_ATH1,	To the Experiment
16	GST at 4 Hours	4.93	4.93	0.0	1.0	AtGen_B-10_1-3-4_REP1_ATH1,AtGen_B-24_2-3-4_REP2_ATH1,AtGen_B-38_3-3-4_REP3_ATH1,	To the Experiment
16	NPP at 4 Hours	4.36	4.93	-0.18	0.88	AtGen_B-12_1-5-4_REP1_ATH1,AtGen_B-26_2-5-4_REP2_ATH1,AtGen_B-40_3-5-4_REP3_ATH1,	To the Experiment
17	Control P.i. at 6 Hours	1.2	1.2	0.0	1.0	AtGen_C-1_1-C-6_REP1_ATH1,AtGen_C-2_2-C-6_REP2_ATH1,AtGen_C-3_4-C-6_REP3_ATH1,	To the Experiment
17	Treated P.i. at 6 Hours	4.06	1.2	1.76	3.38	AtGen_C-10_1-Pi-6_REP1_ATH1,AtGen_C-11_2-Pi-6_REP2_ATH1,AtGen_C-12_3-Pi-6_REP3_ATH1,	To the Experiment
18	Control P.i. at 12 Hours	1.53	1.53	0.0	1.0	AtGen_C-4_1-C-12_REP1_ATH1,AtGen_C-5_2-C-12_REP2_ATH1,AtGen_C-6_3-C-12_REP3_ATH1,	To the Experiment
18	Treated P.i. at 12 Hours	1.6	1.53	0.06	1.04	AtGen_C-13_1-Pi-12_REP1_ATH1,AtGen_C-14_2-Pi-12_REP2_ATH1,AtGen_C-15_3-Pi-12_REP3_ATH1,	To the Experiment
19	Control P.i. at 24 Hours	2.9	2.9	0.0	1.0	AtGen_C-7_1-C-24_REP1_ATH1,AtGen_C-8_2-C-24_REP2_ATH1,AtGen_C-9_3-C-24_REP3_ATH1,	To the Experiment
19	Treated P.i. at 24 Hours	3.6	2.9	0.31	1.24	AtGen_C-16_1-Pi-24_REP1_ATH1,AtGen_C-17_2-Pi-24_REP2_ATH1,AtGen_C-18_3-Pi-24_REP3_ATH1,	To the Experiment
20	Control E.o. at 6 Hours	7.04	7.04	0.0	1.0	JD AT+EO COL WT 06H UNINFECTED,JD AT+EO COL WT EXP2 06H UNINFECTED,JD AT+EO TIME EXP3 UNINF 6H,	To the Experiment
20	Treated E.o. at 6 Hours	8.83	7.04	0.32	1.25	JD AT+EO COL WT 06H INFECTED,JD AT+EO COL WT EXP2 06H INFECTED,JD AT+EO TIME EXP3 EO INF 6H,	To the Experiment
21	Control E.o. at 12 Hours	6.79	6.79	0.0	1.0	JD AT+EO COL WT 12H UNINFECTED,JD AT+EO COL WT EXP2 12H UNINFECTED,JD AT+EO TIME EXP3 UNINF 12H,	To the Experiment
21	Treated E.o. at 12 Hours	7.98	6.79	0.23	1.17	JD AT+EO COL WT 12H INFECTED,JD AT+EO COL WT EXP2 12H INFECTED,JD AT+EO TIME EXP3 EO INF 12H,	To the Experiment
22	Control E.o. at 18 Hours	11.05	11.05	-0.01	0.99	JD AT+EO COL WT 18H UNINFECTED,JD AT+EO COL WT EXP2 18H UNINFECTED,JD AT+EO TIME EXP3 UNINF 18H,	To the Experiment
22	Treated E.o. at 18 Hours	9.77	11.05	-0.18	0.88	JD AT+EO COL WT 18H INFECTED,JD AT+EO COL WT EXP2 18H INFECTED,JD AT+EO TIME EXP3 EO INF 18H,	To the Experiment
23	Control E.o. at 24 Hours	9.52	9.52	0.0	1.0	JD AT+EO COL WT 24H UNINFECTED,JD AT+EO COL WT EXP2 24H UNINFECTED,JD AT+EO TIME EXP3 UNINF 24H,	To the Experiment
23	Treated E.o. at 24 Hours	4.27	9.52	-1.16	0.44	JD AT+EO COL WT 24H INFECTED,JD AT+EO COL WT EXP2 24H INFECTED,JD AT+EO TIME EXP3 EO INF 24H,	To the Experiment
24	Control E.o. at 48 Hours	6.92	6.92	-0.01	0.99	JD AT+EO COL WT 02D UNINFECTED,JD AT+EO COL WT EXP2 02D UNINFECTED,JD AT+EO TIME EXP3 UNINF 2D,	To the Experiment
24	Treated E.o. at 48 Hours	6.66	6.92	-0.06	0.96	JD AT+EO COL WT 02D INFECTED,JD AT+EO COL WT EXP2 02D INFECTED,JD AT+EO TIME EXP3 EO INF 2D,	To the Experiment
25	Control E.o. at 72 Hours	5.51	5.51	0.0	1.0	JD AT+EO COL WT 03D UNINFECTED,JD AT+EO COL WT EXP2 03D UNINFECTED,JD AT+EO TIME EXP3 UNINF 3D,	To the Experiment
25	Treated E.o. at 72 Hours	10.64	5.51	0.95	1.93	JD AT+EO COL WT 03D INFECTED,JD AT+EO COL WT EXP2 03D INFECTED,JD AT+EO TIME EXP3 EO INF 3D,	To the Experiment
26	Control E.o. at 96 Hours	4.82	4.82	-0.01	0.99	JD AT+EO COL WT 04D UNINFECTED,JD AT+EO COL WT EXP2 04D UNINFECTED,JD AT+EO TIME EXP3 UNINF 4D,	To the Experiment
26	Treated E.o. at 96 Hours	6.38	4.82	0.4	1.32	JD AT+EO COL WT 04D INFECTED,JD AT+EO COL WT EXP2 04D INFECTED,JD AT+EO TIME EXP3 EO INF 4D,	To the Experiment
27	Control E.o. at 120 Hours	4.67	4.67	0.0	1.0	JD AT+EO COL WT 05D UNINFECTED,JD AT+EO COL WT EXP2 05D UNINFECTED,JD AT+EO TIME EXP3 UNINF 5D,	To the Experiment
27	Treated E.o. at 120 Hours	8.5	4.67	0.86	1.82	JD AT+EO COL WT 05D INFECTED,JD AT+EO COL WT EXP2 05D INFECTED,JD AT+EO TIME EXP3 EO INF 5D,	To the Experiment
1	Col laser microdissected, 5 d UI,	24.58	24.58	0.0	1.0	GSM392490,GSM392491,	To the Experiment	Biotic Stress II
1	Col laser microdissected, 5 dpi	24.26	24.58	-0.02	0.98	GSM392488,GSM392489,	To the Experiment
1	eds16 laser microdissected, 5 dpi	72.32	24.58	1.55	2.94	GSM392492,GSM392493,	To the Experiment
2	Col whole leaf amplified, 5 d UI	4.12	4.12	-0.01	0.99	GSM392500,GSM392501,	To the Experiment
2	Col whole leaf amplified, 5 dpi,	3.93	4.12	-0.07	0.95	GSM392498,GSM392499,	To the Experiment
2	Col leaf scrape, 5 dpi	33.64	4.12	3.02	8.16	GSM392502,GSM392503,	To the Experiment
3	WT_Emwa1_0dpi_rep1+rep2	8.71	14.36	-0.73	0.6	GSM554311_WT_Emwa1_0dpi_rep1,GSM554311_WT_Emwa1_0dpi_rep2,	To the Experiment
3	WT_Emwa1_0.5dpi_rep1+rep2	0.75	14.36	-4.25	0.05	GSM554312_WT_Emwa1_0.5dpi_rep2,	To the Experiment
3	WT_Emwa1_2dpi_rep1+rep2	3.75	14.36	-1.94	0.26	GSM554313_WT_Emwa1_2dpi_rep1,GSM554313_WT_Emwa1_2dpi_rep2,	To the Experiment
3	WT_Emwa1_4dpi_rep1+rep2	1.31	14.36	-3.46	0.09	GSM554314_WT_Emwa1_4dpi_rep1,GSM554314_WT_Emwa1_4dpi_rep2,	To the Experiment
3	WT_Emwa1_6dpi_rep1+rep2	1.35	14.36	-3.41	0.09	GSM554315_WT_Emwa1_6dpi_rep1,GSM554315_WT_Emwa1_6dpi_rep2,	To the Experiment
4	rpp4_Emwa1_0dpi_rep1+rep2	1.13	1.13	0.0	1.0	GSM554316_rpp4_Emwa1_0dpi_rep1,GSM554316_rpp4_Emwa1_0dpi_rep2,	To the Experiment
4	rpp4_Emwa1_0.5dpi_rep1+rep2	4.3	1.13	1.92	3.78	GSM554317_rpp4_Emwa1_0.5dpi_rep1,GSM554317_rpp4_Emwa1_0.5dpi_rep2,	To the Experiment
4	rpp4_Emwa1_2dpi_rep1+rep2	6.18	1.13	2.44	5.44	GSM554318_rpp4_Emwa1_2dpi_rep1,GSM554318_rpp4_Emwa1_2dpi_rep2,	To the Experiment
4	rpp4_Emwa1_4dpi_rep1+rep2	3.56	1.13	1.65	3.13	GSM554319_rpp4_Emwa1_4dpi_rep1,GSM554319_rpp4_Emwa1_4dpi_rep2,	To the Experiment
4	rpp4_Emwa1_6dpi_rep1+rep2	8.97	1.13	2.98	7.89	GSM554320_rpp4_Emwa1_6dpi_rep1,GSM554320_rpp4_Emwa1_6dpi_rep2,	To the Experiment
5	Control	6.2	6.2	0.0	1.0	GSM157299_JPritchard_A-1_CTR_Rep1_ATH1,GSM157300_JPritchard_A-2_CTR_Rep2_ATH1,GSM157301_Pritchard_A-3_CTR_Rep3_ATH1,	To the Experiment
5	Aphid infested	9.11	6.2	0.55	1.47	GSM157303_JPritchard_A-5_API_Rep2_ATH1,GSM157304_JPritchard_A-6_API_Rep3_ATH1,	To the Experiment
At5g07560
1	Control B.c. at 18 Hours	2.41	2.41	-0.01	0.99	CT181-1,CT181-2,CT182-1,	To the Experiment	Biotic Stress
1	Treated B.c. at 18 Hours	7.17	2.41	1.56	2.96	BC181-1,BC181-2,BC182-1,	To the Experiment
2	Control B.c. at 48 Hours	2.73	2.73	-0.01	0.99	CT481-1,CT482-1,CT482-2,	To the Experiment
2	Treated B.c. at 48 Hours	8.66	2.73	1.66	3.16	BC481-1,BC482-1,BC482-2,	To the Experiment
3	Control Half P.s at 4 Hours	8.66	8.66	0.0	1.0	2505,2795,	To the Experiment
3	Avirulent Half P.s at 4 Hours	4.58	8.66	-0.92	0.52	2504,2796,	To the Experiment
3	Virulent Half P.s at 4 Hours	1.57	8.66	-2.46	0.18	2530,2797,	To the Experiment
4	Control Half P.s at 8 Hours	3.69	3.69	0.0	1.0	2507,2792,	To the Experiment
4	Avirulent Half P.s at 8 Hours	5.77	3.69	0.64	1.56	2506,2793,	To the Experiment
4	Virulent Half P.s at 8 Hours	3.4	3.69	-0.13	0.92	2529,2794,	To the Experiment
5	Control Half P.s at 16 Hours	1.81	1.81	0.0	1.0	2527,2789,	To the Experiment
5	Avirulent Half P.s at 16 Hours	6.65	1.81	1.87	3.66	2508,2790,	To the Experiment
5	Virulent Half P.s at 16 Hours	2.04	1.81	0.17	1.12	2528,2791,	To the Experiment
6	Control Half P.s at 24 Hours	7.53	7.53	0.0	1.0	2510,2786,	To the Experiment
6	Avirulent Half P.s at 24 Hours	7.81	7.53	0.05	1.03	2509,2787,	To the Experiment
6	Virulent Half P.s at 24 Hours	2.97	7.53	-1.35	0.39	2526,2788,	To the Experiment
7	Control Half P.s at 48 Hours	7.0	7.0	0.0	1.0	2512,2783,	To the Experiment
7	Avirulent Half P.s at 48 Hours	6.71	7.0	-0.07	0.95	2511,2784,	To the Experiment
7	Virulent Half P.s at 48 Hours	2.93	7.0	-1.26	0.41	2525,2785,	To the Experiment
8	Control P.s. at 2 Hours	5.16	5.16	-0.01	0.99	AtGen_A-53_33-1_REP1_ATH1,AtGen_A-54_33-2_REP2_ATH1,AtGen_A-55_33-3_REP3_ATH1,	To the Experiment
8	Virulent P.s. at 2 Hours	13.39	5.16	1.37	2.59	AtGen_A-5_21-1_REP1_ATH1,AtGen_A-6_21-2_REP2_ATH1,AtGen_A-8_21-4_REP3_ATH1,	To the Experiment
8	Avirulent P.s. at 2 Hours	10.33	5.16	0.99	1.99	AtGen_A-17_24-1_REP1_ATH1,AtGen_A-18_24-2_REP2_ATH1,AtGen_A-19_24-3_REP3_ATH1,	To the Experiment
8	Deficient P.s. at 2 Hours	11.4	5.16	1.14	2.2	AtGen_A-29_27-1_REP1_ATH1,AtGen_A-30_27-2_REP2_ATH1,AtGen_A-31-27-3_REP3_ATH1,	To the Experiment
8	Nonhost P.s. at 2 Hours	11.56	5.16	1.16	2.23	AtGen_A-41_30-1_REP1_ATH1,AtGen_A-42_30-2_REP2_ATH1,AtGen_A-43_30-3_REP3_ATH1,	To the Experiment
9	Control P.s. at 6 Hours	6.2	6.2	0.0	1.0	AtGen_A-58_34-2_REP1_ATH1,AtGen_A-59_34-3_REP2_ATH1,AtGen_A-60_34-4_REP3_ATH1,	To the Experiment
9	Virulent P.s. at 6 Hours	9.96	6.2	0.68	1.6	AtGen_A-9_22-1_REP1_ATH1,AtGen_A-10_22-2_REP2_ATH1,AtGen_A-11_22-3_REP3_ATH1,	To the Experiment
9	Avirulent P.s. at 6 Hours	11.43	6.2	0.88	1.84	AtGen_A-21_25-1_REP1_ATH1,AtGen_A-23_25-3_REP2_ATH1,AtGen_A-24_25-4_REP3_ATH1,	To the Experiment
9	Deficient P.s. at 6 Hours	10.33	6.2	0.73	1.66	AtGen_A-33_28-1_REP1_ATH1,AtGen_A-34_28-2_REP2_ATH1,AtGen_A-35_28-3_REP3_ATH1,	To the Experiment
9	Nonhost P.s. at 6 Hours	11.89	6.2	0.94	1.91	AtGen_A-45_31-1_REP1_ATH1,AtGen_A-46_31-2_REP2_ATH1,AtGen_A-48_31-4_REP3_ATH1,	To the Experiment
10	Control P.s. at 24 Hours	9.33	9.33	0.0	1.0	AtGen_A-61_35-1_REP1_ATH1,AtGen_A-62_35-2_REP2_ATH1,AtGen_A-64_35-4_REP3_ATH1,	To the Experiment
10	Virulent P.s. at 24 Hours	6.26	9.33	-0.58	0.67	AtGen_A-13_23-1_REP1_ATH1,AtGen_A-14_23-2_REP2_ATH1,AtGen_A-16_23-4_REP3_ATH1,	To the Experiment
10	Avirulent P.s. at 24 Hours	8.86	9.33	-0.08	0.95	AtGen_A-25_26-1_REP1_ATH1,AtGen_A-26_26-2_REP2_ATH1 ,AtGen_A-28_26-4_REP3_ATH1,	To the Experiment
10	Deficient P.s. at 24 Hours	6.86	9.33	-0.45	0.73	AtGen_A-37_29-1_REP1_ATH1,AtGen_A-38_29-2_REP2_ATH1,AtGen_A-40_29-4_REP3_ATH1,	To the Experiment
10	Nonhost P.s. at 24 Hours	10.1	9.33	0.11	1.08	AtGen_A-49_32-1_REP1_ATH1,AtGen_A-50_32-2_REP2_ATH1,AtGen_A-52_32-4_REP3_ATH1,	To the Experiment
11	H2O at 1 Hour	5.46	5.46	-0.01	0.99	AtGen_B-1_1-1-1_REP_1_ATH1,AtGen_B-15_2-1-1_REP2_ATH1,AtGen_B-29_3-1-1_REP3_ATH1,	To the Experiment
11	FLG22 at 1 Hour	5.19	5.46	-0.08	0.95	AtGen_B-6_1-6-1_REP_1_ATH1,AtGen_B-20_2-6-1_REP2_ATH1,AtGen_B-34_3-6-1_REP3_ATH1,	To the Experiment
11	HrpZ at 1 Hour	9.07	5.46	0.73	1.65	AtGen_B-4_1-4-1_REP_1_ATH1,AtGen_B-18_2-4-1_REP2_ATH1,AtGen_B-32_3-4-1_REP3_ATH1,	To the Experiment
12	Ca+Mg at 1 Hour	9.53	9.53	0.0	1.0	AtGen_B-2_1-2-1_REP_1_ATH1,AtGen_B-16_2-2-1_REP2_ATH1,AtGen_B-30_3-2-1_REP3_ATH1,	To the Experiment
12	LPS at 1 Hour	7.03	9.53	-0.44	0.73	AtGen_B-7_1-7-1_REP_1_ATH1,AtGen_B-21_2-7-1_REP2_ATH1,AtGen_B-35_3-7-1_REP3_ATH1,	To the Experiment
13	GST at 1 Hour	2.77	2.77	-0.01	0.99	AtGen_B-3_1-3-1_REP_1_ATH1,AtGen_B-17_2-3-1_REP2_ATH1,AtGen_B-31_3-3-1_REP3_ATH1,	To the Experiment
13	NPP at 1 Hour	13.1	2.77	2.23	4.71	AtGen_B-5_1-5-1_REP_1_ATH1,AtGen_B-19_2-5-1_REP2_ATH1,AtGen_B-33_3-5-1_REP3_ATH1,	To the Experiment
14	H2O at 4 Hours	14.96	14.96	-0.01	0.99	AtGen_B-8_1-1-4_REP_1_ATH1,AtGen_B-22_2-1-4_REP2_ATH1,AtGen_B-36_3-1-4_REP3_ATH1,	To the Experiment
14	FLG22 at 4 Hours	3.66	14.96	-2.03	0.24	AtGen_B-13_1-6-4_REP1_ATH1,AtGen_B-27_2-6-4_REP2_ATH1,AtGen_B-41_3-6-4_REP3_ATH1,	To the Experiment
14	HrpZ at 4 Hours	4.09	14.96	-1.87	0.27	AtGen_B-11_1-4-4_REP1_ATH1,AtGen_B-25_2-4-4_REP2_ATH1,AtGen_B-39_3-4-4_REP3_ATH1,	To the Experiment
15	Ca+Mg at 4 Hours	7.1	7.1	0.0	1.0	AtGen_B-9_1-2-4_REP_1_ATH1,AtGen_B-23_2-2-4_REP2_ATH1,AtGen_B-37_3-2-4_REP3_ATH1,	To the Experiment
15	LPS at 4 Hours	3.16	7.1	-1.17	0.44	AtGen_B-14_1-7-4_REP1_ATH1,AtGen_B-28_2-7-4_REP2_ATH1,AtGen_B-42_3-7-4_REP3_ATH1,	To the Experiment
16	GST at 4 Hours	5.9	5.9	0.0	1.0	AtGen_B-10_1-3-4_REP1_ATH1,AtGen_B-24_2-3-4_REP2_ATH1,AtGen_B-38_3-3-4_REP3_ATH1,	To the Experiment
16	NPP at 4 Hours	3.73	5.9	-0.67	0.63	AtGen_B-12_1-5-4_REP1_ATH1,AtGen_B-26_2-5-4_REP2_ATH1,AtGen_B-40_3-5-4_REP3_ATH1,	To the Experiment
17	Control P.i. at 6 Hours	8.66	8.66	-0.01	0.99	AtGen_C-1_1-C-6_REP1_ATH1,AtGen_C-2_2-C-6_REP2_ATH1,AtGen_C-3_4-C-6_REP3_ATH1,	To the Experiment
17	Treated P.i. at 6 Hours	3.2	8.66	-1.44	0.36	AtGen_C-10_1-Pi-6_REP1_ATH1,AtGen_C-11_2-Pi-6_REP2_ATH1,AtGen_C-12_3-Pi-6_REP3_ATH1,	To the Experiment
18	Control P.i. at 12 Hours	7.1	7.1	0.0	1.0	AtGen_C-4_1-C-12_REP1_ATH1,AtGen_C-5_2-C-12_REP2_ATH1,AtGen_C-6_3-C-12_REP3_ATH1,	To the Experiment
18	Treated P.i. at 12 Hours	6.13	7.1	-0.22	0.86	AtGen_C-13_1-Pi-12_REP1_ATH1,AtGen_C-14_2-Pi-12_REP2_ATH1,AtGen_C-15_3-Pi-12_REP3_ATH1,	To the Experiment
19	Control P.i. at 24 Hours	3.29	3.3	-0.01	0.99	AtGen_C-7_1-C-24_REP1_ATH1,AtGen_C-8_2-C-24_REP2_ATH1,AtGen_C-9_3-C-24_REP3_ATH1,	To the Experiment
19	Treated P.i. at 24 Hours	9.03	3.3	1.45	2.73	AtGen_C-16_1-Pi-24_REP1_ATH1,AtGen_C-17_2-Pi-24_REP2_ATH1,AtGen_C-18_3-Pi-24_REP3_ATH1,	To the Experiment
20	Control E.o. at 6 Hours	12.08	12.08	0.0	1.0	JD AT+EO COL WT 06H UNINFECTED,JD AT+EO COL WT EXP2 06H UNINFECTED,JD AT+EO TIME EXP3 UNINF 6H,	To the Experiment
20	Treated E.o. at 6 Hours	5.08	12.08	-1.25	0.42	JD AT+EO COL WT 06H INFECTED,JD AT+EO COL WT EXP2 06H INFECTED,JD AT+EO TIME EXP3 EO INF 6H,	To the Experiment
21	Control E.o. at 12 Hours	10.26	10.26	0.0	1.0	JD AT+EO COL WT 12H UNINFECTED,JD AT+EO COL WT EXP2 12H UNINFECTED,JD AT+EO TIME EXP3 UNINF 12H,	To the Experiment
21	Treated E.o. at 12 Hours	10.27	10.26	0.0	1.0	JD AT+EO COL WT 12H INFECTED,JD AT+EO COL WT EXP2 12H INFECTED,JD AT+EO TIME EXP3 EO INF 12H,	To the Experiment
22	Control E.o. at 18 Hours	9.71	9.71	0.0	1.0	JD AT+EO COL WT 18H UNINFECTED,JD AT+EO COL WT EXP2 18H UNINFECTED,JD AT+EO TIME EXP3 UNINF 18H,	To the Experiment
22	Treated E.o. at 18 Hours	9.78	9.71	0.01	1.0	JD AT+EO COL WT 18H INFECTED,JD AT+EO COL WT EXP2 18H INFECTED,JD AT+EO TIME EXP3 EO INF 18H,	To the Experiment
23	Control E.o. at 24 Hours	9.09	9.09	0.0	1.0	JD AT+EO COL WT 24H UNINFECTED,JD AT+EO COL WT EXP2 24H UNINFECTED,JD AT+EO TIME EXP3 UNINF 24H,	To the Experiment
23	Treated E.o. at 24 Hours	6.57	9.09	-0.47	0.72	JD AT+EO COL WT 24H INFECTED,JD AT+EO COL WT EXP2 24H INFECTED,JD AT+EO TIME EXP3 EO INF 24H,	To the Experiment
24	Control E.o. at 48 Hours	10.13	10.13	-0.01	0.99	JD AT+EO COL WT 02D UNINFECTED,JD AT+EO COL WT EXP2 02D UNINFECTED,JD AT+EO TIME EXP3 UNINF 2D,	To the Experiment
24	Treated E.o. at 48 Hours	9.06	10.13	-0.17	0.89	JD AT+EO COL WT 02D INFECTED,JD AT+EO COL WT EXP2 02D INFECTED,JD AT+EO TIME EXP3 EO INF 2D,	To the Experiment
25	Control E.o. at 72 Hours	5.9	5.9	0.0	1.0	JD AT+EO COL WT 03D UNINFECTED,JD AT+EO COL WT EXP2 03D UNINFECTED,JD AT+EO TIME EXP3 UNINF 3D,	To the Experiment
25	Treated E.o. at 72 Hours	6.58	5.9	0.15	1.11	JD AT+EO COL WT 03D INFECTED,JD AT+EO COL WT EXP2 03D INFECTED,JD AT+EO TIME EXP3 EO INF 3D,	To the Experiment
26	Control E.o. at 96 Hours	6.65	6.65	0.0	1.0	JD AT+EO COL WT 04D UNINFECTED,JD AT+EO COL WT EXP2 04D UNINFECTED,JD AT+EO TIME EXP3 UNINF 4D,	To the Experiment
26	Treated E.o. at 96 Hours	7.95	6.65	0.25	1.19	JD AT+EO COL WT 04D INFECTED,JD AT+EO COL WT EXP2 04D INFECTED,JD AT+EO TIME EXP3 EO INF 4D,	To the Experiment
27	Control E.o. at 120 Hours	5.92	5.92	0.0	1.0	JD AT+EO COL WT 05D UNINFECTED,JD AT+EO COL WT EXP2 05D UNINFECTED,JD AT+EO TIME EXP3 UNINF 5D,	To the Experiment
27	Treated E.o. at 120 Hours	5.99	5.92	0.01	1.01	JD AT+EO COL WT 05D INFECTED,JD AT+EO COL WT EXP2 05D INFECTED,JD AT+EO TIME EXP3 EO INF 5D,	To the Experiment
1	Col laser microdissected, 5 d UI,	50.39	50.39	-0.01	0.99	GSM392490,GSM392491,	To the Experiment	Biotic Stress II
1	Col laser microdissected, 5 dpi	22.72	50.39	-1.15	0.45	GSM392488,GSM392489,	To the Experiment
1	eds16 laser microdissected, 5 dpi	15.59	50.39	-1.7	0.3	GSM392492,GSM392493,	To the Experiment
2	Col whole leaf amplified, 5 d UI	3.38	3.38	-0.01	0.99	GSM392500,GSM392501,	To the Experiment
2	Col whole leaf amplified, 5 dpi,	9.24	3.38	1.44	2.72	GSM392498,GSM392499,	To the Experiment
2	Col leaf scrape, 5 dpi	13.61	3.38	2.0	4.02	GSM392502,GSM392503,	To the Experiment
3	WT_Emwa1_0dpi_rep1+rep2	2.78	1.99	0.48	1.39	GSM554311_WT_Emwa1_0dpi_rep1,GSM554311_WT_Emwa1_0dpi_rep2,	To the Experiment
3	WT_Emwa1_0.5dpi_rep1+rep2	0.53	1.99	-1.9	0.26	GSM554312_WT_Emwa1_0.5dpi_rep2,	To the Experiment
3	WT_Emwa1_2dpi_rep1+rep2	3.02	1.99	0.6	1.51	GSM554313_WT_Emwa1_2dpi_rep1,GSM554313_WT_Emwa1_2dpi_rep2,	To the Experiment
3	WT_Emwa1_4dpi_rep1+rep2	1.86	1.99	-0.1	0.93	GSM554314_WT_Emwa1_4dpi_rep1,GSM554314_WT_Emwa1_4dpi_rep2,	To the Experiment
3	WT_Emwa1_6dpi_rep1+rep2	1.31	1.99	-0.61	0.65	GSM554315_WT_Emwa1_6dpi_rep1,GSM554315_WT_Emwa1_6dpi_rep2,	To the Experiment
4	rpp4_Emwa1_0dpi_rep1+rep2	3.46	3.46	0.0	1.0	GSM554316_rpp4_Emwa1_0dpi_rep1,GSM554316_rpp4_Emwa1_0dpi_rep2,	To the Experiment
4	rpp4_Emwa1_0.5dpi_rep1+rep2	1.15	3.46	-1.59	0.33	GSM554317_rpp4_Emwa1_0.5dpi_rep1,GSM554317_rpp4_Emwa1_0.5dpi_rep2,	To the Experiment
4	rpp4_Emwa1_2dpi_rep1+rep2	2.6	3.46	-0.41	0.75	GSM554318_rpp4_Emwa1_2dpi_rep1,GSM554318_rpp4_Emwa1_2dpi_rep2,	To the Experiment
4	rpp4_Emwa1_4dpi_rep1+rep2	3.8	3.46	0.13	1.09	GSM554319_rpp4_Emwa1_4dpi_rep1,GSM554319_rpp4_Emwa1_4dpi_rep2,	To the Experiment
4	rpp4_Emwa1_6dpi_rep1+rep2	2.9	3.46	-0.26	0.83	GSM554320_rpp4_Emwa1_6dpi_rep1,GSM554320_rpp4_Emwa1_6dpi_rep2,	To the Experiment
5	Control	5.74	5.74	0.0	1.0	GSM157299_JPritchard_A-1_CTR_Rep1_ATH1,GSM157300_JPritchard_A-2_CTR_Rep2_ATH1,GSM157301_Pritchard_A-3_CTR_Rep3_ATH1,	To the Experiment
5	Aphid infested	8.0	5.74	0.47	1.39	GSM157303_JPritchard_A-5_API_Rep2_ATH1,GSM157304_JPritchard_A-6_API_Rep3_ATH1,	To the Experiment
At5g07510
1	Control B.c. at 18 Hours	7.8	7.8	-0.01	0.99	CT181-1,CT181-2,CT182-1,	To the Experiment	Biotic Stress
1	Treated B.c. at 18 Hours	7.21	7.8	-0.12	0.92	BC181-1,BC181-2,BC182-1,	To the Experiment
2	Control B.c. at 48 Hours	4.9	4.9	-0.01	0.99	CT481-1,CT482-1,CT482-2,	To the Experiment
2	Treated B.c. at 48 Hours	10.1	4.9	1.04	2.05	BC481-1,BC482-1,BC482-2,	To the Experiment
3	Control Half P.s at 4 Hours	11.34	11.34	0.0	1.0	2505,2795,	To the Experiment
3	Avirulent Half P.s at 4 Hours	2.82	11.34	-2.01	0.24	2504,2796,	To the Experiment
3	Virulent Half P.s at 4 Hours	5.14	11.34	-1.15	0.45	2530,2797,	To the Experiment
4	Control Half P.s at 8 Hours	5.05	5.05	0.0	1.0	2507,2792,	To the Experiment
4	Avirulent Half P.s at 8 Hours	5.36	5.05	0.08	1.06	2506,2793,	To the Experiment
4	Virulent Half P.s at 8 Hours	1.69	5.05	-1.58	0.33	2529,2794,	To the Experiment
5	Control Half P.s at 16 Hours	11.59	11.59	0.0	1.0	2527,2789,	To the Experiment
5	Avirulent Half P.s at 16 Hours	10.35	11.59	-0.17	0.89	2508,2790,	To the Experiment
5	Virulent Half P.s at 16 Hours	4.65	11.59	-1.32	0.4	2528,2791,	To the Experiment
6	Control Half P.s at 24 Hours	4.45	4.45	0.0	1.0	2510,2786,	To the Experiment
6	Avirulent Half P.s at 24 Hours	5.88	4.45	0.4	1.32	2509,2787,	To the Experiment
6	Virulent Half P.s at 24 Hours	11.25	4.45	1.33	2.52	2526,2788,	To the Experiment
7	Control Half P.s at 48 Hours	2.21	2.22	-0.01	0.99	2512,2783,	To the Experiment
7	Avirulent Half P.s at 48 Hours	6.1	2.22	1.45	2.74	2511,2784,	To the Experiment
7	Virulent Half P.s at 48 Hours	8.64	2.22	1.96	3.89	2525,2785,	To the Experiment
8	Control P.s. at 2 Hours	4.2	4.2	0.0	1.0	AtGen_A-53_33-1_REP1_ATH1,AtGen_A-54_33-2_REP2_ATH1,AtGen_A-55_33-3_REP3_ATH1,	To the Experiment
8	Virulent P.s. at 2 Hours	6.63	4.2	0.65	1.57	AtGen_A-5_21-1_REP1_ATH1,AtGen_A-6_21-2_REP2_ATH1,AtGen_A-8_21-4_REP3_ATH1,	To the Experiment
8	Avirulent P.s. at 2 Hours	6.76	4.2	0.68	1.61	AtGen_A-17_24-1_REP1_ATH1,AtGen_A-18_24-2_REP2_ATH1,AtGen_A-19_24-3_REP3_ATH1,	To the Experiment
8	Deficient P.s. at 2 Hours	4.6	4.2	0.13	1.09	AtGen_A-29_27-1_REP1_ATH1,AtGen_A-30_27-2_REP2_ATH1,AtGen_A-31-27-3_REP3_ATH1,	To the Experiment
8	Nonhost P.s. at 2 Hours	5.03	4.2	0.26	1.19	AtGen_A-41_30-1_REP1_ATH1,AtGen_A-42_30-2_REP2_ATH1,AtGen_A-43_30-3_REP3_ATH1,	To the Experiment
9	Control P.s. at 6 Hours	4.26	4.26	-0.01	0.99	AtGen_A-58_34-2_REP1_ATH1,AtGen_A-59_34-3_REP2_ATH1,AtGen_A-60_34-4_REP3_ATH1,	To the Experiment
9	Virulent P.s. at 6 Hours	4.8	4.26	0.16	1.12	AtGen_A-9_22-1_REP1_ATH1,AtGen_A-10_22-2_REP2_ATH1,AtGen_A-11_22-3_REP3_ATH1,	To the Experiment
9	Avirulent P.s. at 6 Hours	1.46	4.26	-1.55	0.34	AtGen_A-21_25-1_REP1_ATH1,AtGen_A-23_25-3_REP2_ATH1,AtGen_A-24_25-4_REP3_ATH1,	To the Experiment
9	Deficient P.s. at 6 Hours	3.56	4.26	-0.26	0.83	AtGen_A-33_28-1_REP1_ATH1,AtGen_A-34_28-2_REP2_ATH1,AtGen_A-35_28-3_REP3_ATH1,	To the Experiment
9	Nonhost P.s. at 6 Hours	3.36	4.26	-0.35	0.78	AtGen_A-45_31-1_REP1_ATH1,AtGen_A-46_31-2_REP2_ATH1,AtGen_A-48_31-4_REP3_ATH1,	To the Experiment
10	Control P.s. at 24 Hours	1.66	1.66	-0.01	0.99	AtGen_A-61_35-1_REP1_ATH1,AtGen_A-62_35-2_REP2_ATH1,AtGen_A-64_35-4_REP3_ATH1,	To the Experiment
10	Virulent P.s. at 24 Hours	6.76	1.66	2.02	4.05	AtGen_A-13_23-1_REP1_ATH1,AtGen_A-14_23-2_REP2_ATH1,AtGen_A-16_23-4_REP3_ATH1,	To the Experiment
10	Avirulent P.s. at 24 Hours	5.59	1.66	1.74	3.35	AtGen_A-25_26-1_REP1_ATH1,AtGen_A-26_26-2_REP2_ATH1 ,AtGen_A-28_26-4_REP3_ATH1,	To the Experiment
10	Deficient P.s. at 24 Hours	5.06	1.66	1.6	3.03	AtGen_A-37_29-1_REP1_ATH1,AtGen_A-38_29-2_REP2_ATH1,AtGen_A-40_29-4_REP3_ATH1,	To the Experiment
10	Nonhost P.s. at 24 Hours	2.96	1.66	0.83	1.77	AtGen_A-49_32-1_REP1_ATH1,AtGen_A-50_32-2_REP2_ATH1,AtGen_A-52_32-4_REP3_ATH1,	To the Experiment
11	H2O at 1 Hour	3.8	3.8	0.0	1.0	AtGen_B-1_1-1-1_REP_1_ATH1,AtGen_B-15_2-1-1_REP2_ATH1,AtGen_B-29_3-1-1_REP3_ATH1,	To the Experiment
11	FLG22 at 1 Hour	2.8	3.8	-0.45	0.73	AtGen_B-6_1-6-1_REP_1_ATH1,AtGen_B-20_2-6-1_REP2_ATH1,AtGen_B-34_3-6-1_REP3_ATH1,	To the Experiment
11	HrpZ at 1 Hour	7.84	3.8	1.04	2.06	AtGen_B-4_1-4-1_REP_1_ATH1,AtGen_B-18_2-4-1_REP2_ATH1,AtGen_B-32_3-4-1_REP3_ATH1,	To the Experiment
12	Ca+Mg at 1 Hour	4.43	4.43	0.0	1.0	AtGen_B-2_1-2-1_REP_1_ATH1,AtGen_B-16_2-2-1_REP2_ATH1,AtGen_B-30_3-2-1_REP3_ATH1,	To the Experiment
12	LPS at 1 Hour	5.5	4.43	0.31	1.24	AtGen_B-7_1-7-1_REP_1_ATH1,AtGen_B-21_2-7-1_REP2_ATH1,AtGen_B-35_3-7-1_REP3_ATH1,	To the Experiment
13	GST at 1 Hour	1.58	1.58	0.0	1.0	AtGen_B-3_1-3-1_REP_1_ATH1,AtGen_B-17_2-3-1_REP2_ATH1,AtGen_B-31_3-3-1_REP3_ATH1,	To the Experiment
13	NPP at 1 Hour	5.75	1.58	1.86	3.63	AtGen_B-5_1-5-1_REP_1_ATH1,AtGen_B-19_2-5-1_REP2_ATH1,AtGen_B-33_3-5-1_REP3_ATH1,	To the Experiment
14	H2O at 4 Hours	1.36	1.36	-0.01	0.99	AtGen_B-8_1-1-4_REP_1_ATH1,AtGen_B-22_2-1-4_REP2_ATH1,AtGen_B-36_3-1-4_REP3_ATH1,	To the Experiment
14	FLG22 at 4 Hours	6.26	1.36	2.19	4.58	AtGen_B-13_1-6-4_REP1_ATH1,AtGen_B-27_2-6-4_REP2_ATH1,AtGen_B-41_3-6-4_REP3_ATH1,	To the Experiment
14	HrpZ at 4 Hours	6.69	1.36	2.29	4.9	AtGen_B-11_1-4-4_REP1_ATH1,AtGen_B-25_2-4-4_REP2_ATH1,AtGen_B-39_3-4-4_REP3_ATH1,	To the Experiment
15	Ca+Mg at 4 Hours	2.66	2.66	-0.01	0.99	AtGen_B-9_1-2-4_REP_1_ATH1,AtGen_B-23_2-2-4_REP2_ATH1,AtGen_B-37_3-2-4_REP3_ATH1,	To the Experiment
15	LPS at 4 Hours	3.46	2.66	0.37	1.29	AtGen_B-14_1-7-4_REP1_ATH1,AtGen_B-28_2-7-4_REP2_ATH1,AtGen_B-42_3-7-4_REP3_ATH1,	To the Experiment
16	GST at 4 Hours	6.9	6.9	-0.01	0.99	AtGen_B-10_1-3-4_REP1_ATH1,AtGen_B-24_2-3-4_REP2_ATH1,AtGen_B-38_3-3-4_REP3_ATH1,	To the Experiment
16	NPP at 4 Hours	4.93	6.9	-0.49	0.71	AtGen_B-12_1-5-4_REP1_ATH1,AtGen_B-26_2-5-4_REP2_ATH1,AtGen_B-40_3-5-4_REP3_ATH1,	To the Experiment
17	Control P.i. at 6 Hours	4.13	4.13	0.0	1.0	AtGen_C-1_1-C-6_REP1_ATH1,AtGen_C-2_2-C-6_REP2_ATH1,AtGen_C-3_4-C-6_REP3_ATH1,	To the Experiment
17	Treated P.i. at 6 Hours	4.76	4.13	0.2	1.15	AtGen_C-10_1-Pi-6_REP1_ATH1,AtGen_C-11_2-Pi-6_REP2_ATH1,AtGen_C-12_3-Pi-6_REP3_ATH1,	To the Experiment
18	Control P.i. at 12 Hours	7.16	7.16	-0.01	0.99	AtGen_C-4_1-C-12_REP1_ATH1,AtGen_C-5_2-C-12_REP2_ATH1,AtGen_C-6_3-C-12_REP3_ATH1,	To the Experiment
18	Treated P.i. at 12 Hours	6.4	7.16	-0.17	0.89	AtGen_C-13_1-Pi-12_REP1_ATH1,AtGen_C-14_2-Pi-12_REP2_ATH1,AtGen_C-15_3-Pi-12_REP3_ATH1,	To the Experiment
19	Control P.i. at 24 Hours	3.23	3.23	0.0	1.0	AtGen_C-7_1-C-24_REP1_ATH1,AtGen_C-8_2-C-24_REP2_ATH1,AtGen_C-9_3-C-24_REP3_ATH1,	To the Experiment
19	Treated P.i. at 24 Hours	3.0	3.23	-0.11	0.92	AtGen_C-16_1-Pi-24_REP1_ATH1,AtGen_C-17_2-Pi-24_REP2_ATH1,AtGen_C-18_3-Pi-24_REP3_ATH1,	To the Experiment
20	Control E.o. at 6 Hours	12.34	12.34	-0.01	0.99	JD AT+EO COL WT 06H UNINFECTED,JD AT+EO COL WT EXP2 06H UNINFECTED,JD AT+EO TIME EXP3 UNINF 6H,	To the Experiment
20	Treated E.o. at 6 Hours	14.59	12.34	0.24	1.18	JD AT+EO COL WT 06H INFECTED,JD AT+EO COL WT EXP2 06H INFECTED,JD AT+EO TIME EXP3 EO INF 6H,	To the Experiment
21	Control E.o. at 12 Hours	9.74	9.74	-0.01	0.99	JD AT+EO COL WT 12H UNINFECTED,JD AT+EO COL WT EXP2 12H UNINFECTED,JD AT+EO TIME EXP3 UNINF 12H,	To the Experiment
21	Treated E.o. at 12 Hours	7.49	9.74	-0.38	0.76	JD AT+EO COL WT 12H INFECTED,JD AT+EO COL WT EXP2 12H INFECTED,JD AT+EO TIME EXP3 EO INF 12H,	To the Experiment
22	Control E.o. at 18 Hours	10.01	10.01	-0.01	0.99	JD AT+EO COL WT 18H UNINFECTED,JD AT+EO COL WT EXP2 18H UNINFECTED,JD AT+EO TIME EXP3 UNINF 18H,	To the Experiment
22	Treated E.o. at 18 Hours	11.04	10.01	0.14	1.1	JD AT+EO COL WT 18H INFECTED,JD AT+EO COL WT EXP2 18H INFECTED,JD AT+EO TIME EXP3 EO INF 18H,	To the Experiment
23	Control E.o. at 24 Hours	5.52	5.52	-0.01	0.99	JD AT+EO COL WT 24H UNINFECTED,JD AT+EO COL WT EXP2 24H UNINFECTED,JD AT+EO TIME EXP3 UNINF 24H,	To the Experiment
23	Treated E.o. at 24 Hours	7.52	5.52	0.44	1.36	JD AT+EO COL WT 24H INFECTED,JD AT+EO COL WT EXP2 24H INFECTED,JD AT+EO TIME EXP3 EO INF 24H,	To the Experiment
24	Control E.o. at 48 Hours	9.17	9.17	-0.01	0.99	JD AT+EO COL WT 02D UNINFECTED,JD AT+EO COL WT EXP2 02D UNINFECTED,JD AT+EO TIME EXP3 UNINF 2D,	To the Experiment
24	Treated E.o. at 48 Hours	7.76	9.17	-0.25	0.84	JD AT+EO COL WT 02D INFECTED,JD AT+EO COL WT EXP2 02D INFECTED,JD AT+EO TIME EXP3 EO INF 2D,	To the Experiment
25	Control E.o. at 72 Hours	8.89	8.89	0.0	1.0	JD AT+EO COL WT 03D UNINFECTED,JD AT+EO COL WT EXP2 03D UNINFECTED,JD AT+EO TIME EXP3 UNINF 3D,	To the Experiment
25	Treated E.o. at 72 Hours	9.94	8.89	0.16	1.11	JD AT+EO COL WT 03D INFECTED,JD AT+EO COL WT EXP2 03D INFECTED,JD AT+EO TIME EXP3 EO INF 3D,	To the Experiment
26	Control E.o. at 96 Hours	9.41	9.41	-0.01	0.99	JD AT+EO COL WT 04D UNINFECTED,JD AT+EO COL WT EXP2 04D UNINFECTED,JD AT+EO TIME EXP3 UNINF 4D,	To the Experiment
26	Treated E.o. at 96 Hours	8.21	9.41	-0.2	0.87	JD AT+EO COL WT 04D INFECTED,JD AT+EO COL WT EXP2 04D INFECTED,JD AT+EO TIME EXP3 EO INF 4D,	To the Experiment
27	Control E.o. at 120 Hours	8.49	8.49	-0.01	0.99	JD AT+EO COL WT 05D UNINFECTED,JD AT+EO COL WT EXP2 05D UNINFECTED,JD AT+EO TIME EXP3 UNINF 5D,	To the Experiment
27	Treated E.o. at 120 Hours	10.24	8.49	0.26	1.2	JD AT+EO COL WT 05D INFECTED,JD AT+EO COL WT EXP2 05D INFECTED,JD AT+EO TIME EXP3 EO INF 5D,	To the Experiment
1	Col laser microdissected, 5 d UI,	87.84	87.84	-0.01	0.99	GSM392490,GSM392491,	To the Experiment	Biotic Stress II
1	Col laser microdissected, 5 dpi	44.0	87.84	-1.0	0.5	GSM392488,GSM392489,	To the Experiment
1	eds16 laser microdissected, 5 dpi	56.77	87.84	-0.63	0.64	GSM392492,GSM392493,	To the Experiment
2	Col whole leaf amplified, 5 d UI	14.34	14.34	0.0	1.0	GSM392500,GSM392501,	To the Experiment
2	Col whole leaf amplified, 5 dpi,	11.02	14.34	-0.39	0.76	GSM392498,GSM392499,	To the Experiment
2	Col leaf scrape, 5 dpi	63.61	14.34	2.14	4.43	GSM392502,GSM392503,	To the Experiment
3	WT_Emwa1_0dpi_rep1+rep2	3.92	4.36	-0.16	0.89	GSM554311_WT_Emwa1_0dpi_rep1,GSM554311_WT_Emwa1_0dpi_rep2,	To the Experiment
3	WT_Emwa1_0.5dpi_rep1+rep2	1.06	4.36	-2.04	0.24	GSM554312_WT_Emwa1_0.5dpi_rep2,	To the Experiment
3	WT_Emwa1_2dpi_rep1+rep2	12.6	4.36	1.53	2.89	GSM554313_WT_Emwa1_2dpi_rep1,GSM554313_WT_Emwa1_2dpi_rep2,	To the Experiment
3	WT_Emwa1_4dpi_rep1+rep2	7.48	4.36	0.77	1.71	GSM554314_WT_Emwa1_4dpi_rep1,GSM554314_WT_Emwa1_4dpi_rep2,	To the Experiment
3	WT_Emwa1_6dpi_rep1+rep2	5.03	4.36	0.2	1.15	GSM554315_WT_Emwa1_6dpi_rep1,GSM554315_WT_Emwa1_6dpi_rep2,	To the Experiment
4	rpp4_Emwa1_0dpi_rep1+rep2	7.61	7.61	0.0	1.0	GSM554316_rpp4_Emwa1_0dpi_rep1,GSM554316_rpp4_Emwa1_0dpi_rep2,	To the Experiment
4	rpp4_Emwa1_0.5dpi_rep1+rep2	9.57	7.61	0.33	1.25	GSM554317_rpp4_Emwa1_0.5dpi_rep1,GSM554317_rpp4_Emwa1_0.5dpi_rep2,	To the Experiment
4	rpp4_Emwa1_2dpi_rep1+rep2	3.23	7.61	-1.24	0.42	GSM554318_rpp4_Emwa1_2dpi_rep1,GSM554318_rpp4_Emwa1_2dpi_rep2,	To the Experiment
4	rpp4_Emwa1_4dpi_rep1+rep2	3.94	7.61	-0.95	0.51	GSM554319_rpp4_Emwa1_4dpi_rep1,GSM554319_rpp4_Emwa1_4dpi_rep2,	To the Experiment
4	rpp4_Emwa1_6dpi_rep1+rep2	5.48	7.61	-0.48	0.72	GSM554320_rpp4_Emwa1_6dpi_rep1,GSM554320_rpp4_Emwa1_6dpi_rep2,	To the Experiment
5	Control	5.54	5.54	0.0	1.0	GSM157299_JPritchard_A-1_CTR_Rep1_ATH1,GSM157300_JPritchard_A-2_CTR_Rep2_ATH1,GSM157301_Pritchard_A-3_CTR_Rep3_ATH1,	To the Experiment
5	Aphid infested	6.48	5.54	0.22	1.16	GSM157303_JPritchard_A-5_API_Rep2_ATH1,GSM157304_JPritchard_A-6_API_Rep3_ATH1,	To the Experiment
At5g07540
1	Control B.c. at 18 Hours	16.54	16.54	0.0	1.0	CT181-1,CT181-2,CT182-1,	To the Experiment	Biotic Stress
1	Treated B.c. at 18 Hours	16.05	16.54	-0.05	0.97	BC181-1,BC181-2,BC182-1,	To the Experiment
2	Control B.c. at 48 Hours	13.12	13.12	-0.01	0.99	CT481-1,CT482-1,CT482-2,	To the Experiment
2	Treated B.c. at 48 Hours	10.73	13.12	-0.29	0.81	BC481-1,BC482-1,BC482-2,	To the Experiment
3	Control Half P.s at 4 Hours	14.53	14.53	0.0	1.0	2505,2795,	To the Experiment
3	Avirulent Half P.s at 4 Hours	12.96	14.53	-0.17	0.89	2504,2796,	To the Experiment
3	Virulent Half P.s at 4 Hours	11.49	14.53	-0.34	0.79	2530,2797,	To the Experiment
4	Control Half P.s at 8 Hours	19.11	19.11	0.0	1.0	2507,2792,	To the Experiment
4	Avirulent Half P.s at 8 Hours	14.6	19.11	-0.39	0.76	2506,2793,	To the Experiment
4	Virulent Half P.s at 8 Hours	15.97	19.11	-0.26	0.83	2529,2794,	To the Experiment
5	Control Half P.s at 16 Hours	13.76	13.76	0.0	1.0	2527,2789,	To the Experiment
5	Avirulent Half P.s at 16 Hours	15.87	13.76	0.2	1.15	2508,2790,	To the Experiment
5	Virulent Half P.s at 16 Hours	15.07	13.76	0.13	1.09	2528,2791,	To the Experiment
6	Control Half P.s at 24 Hours	21.94	21.94	-0.01	0.99	2510,2786,	To the Experiment
6	Avirulent Half P.s at 24 Hours	17.32	21.94	-0.35	0.78	2509,2787,	To the Experiment
6	Virulent Half P.s at 24 Hours	15.29	21.94	-0.53	0.69	2526,2788,	To the Experiment
7	Control Half P.s at 48 Hours	17.7	17.7	0.0	1.0	2512,2783,	To the Experiment
7	Avirulent Half P.s at 48 Hours	24.27	17.7	0.45	1.37	2511,2784,	To the Experiment
7	Virulent Half P.s at 48 Hours	10.43	17.7	-0.77	0.58	2525,2785,	To the Experiment
8	Control P.s. at 2 Hours	15.53	15.53	0.0	1.0	AtGen_A-53_33-1_REP1_ATH1,AtGen_A-54_33-2_REP2_ATH1,AtGen_A-55_33-3_REP3_ATH1,	To the Experiment
8	Virulent P.s. at 2 Hours	13.9	15.53	-0.17	0.89	AtGen_A-5_21-1_REP1_ATH1,AtGen_A-6_21-2_REP2_ATH1,AtGen_A-8_21-4_REP3_ATH1,	To the Experiment
8	Avirulent P.s. at 2 Hours	16.46	15.53	0.08	1.06	AtGen_A-17_24-1_REP1_ATH1,AtGen_A-18_24-2_REP2_ATH1,AtGen_A-19_24-3_REP3_ATH1,	To the Experiment
8	Deficient P.s. at 2 Hours	18.13	15.53	0.22	1.16	AtGen_A-29_27-1_REP1_ATH1,AtGen_A-30_27-2_REP2_ATH1,AtGen_A-31-27-3_REP3_ATH1,	To the Experiment
8	Nonhost P.s. at 2 Hours	16.59	15.53	0.09	1.06	AtGen_A-41_30-1_REP1_ATH1,AtGen_A-42_30-2_REP2_ATH1,AtGen_A-43_30-3_REP3_ATH1,	To the Experiment
9	Control P.s. at 6 Hours	16.76	16.76	-0.01	0.99	AtGen_A-58_34-2_REP1_ATH1,AtGen_A-59_34-3_REP2_ATH1,AtGen_A-60_34-4_REP3_ATH1,	To the Experiment
9	Virulent P.s. at 6 Hours	19.96	16.76	0.25	1.19	AtGen_A-9_22-1_REP1_ATH1,AtGen_A-10_22-2_REP2_ATH1,AtGen_A-11_22-3_REP3_ATH1,	To the Experiment
9	Avirulent P.s. at 6 Hours	9.26	16.76	-0.86	0.55	AtGen_A-21_25-1_REP1_ATH1,AtGen_A-23_25-3_REP2_ATH1,AtGen_A-24_25-4_REP3_ATH1,	To the Experiment
9	Deficient P.s. at 6 Hours	13.83	16.76	-0.28	0.82	AtGen_A-33_28-1_REP1_ATH1,AtGen_A-34_28-2_REP2_ATH1,AtGen_A-35_28-3_REP3_ATH1,	To the Experiment
9	Nonhost P.s. at 6 Hours	14.56	16.76	-0.21	0.86	AtGen_A-45_31-1_REP1_ATH1,AtGen_A-46_31-2_REP2_ATH1,AtGen_A-48_31-4_REP3_ATH1,	To the Experiment
10	Control P.s. at 24 Hours	22.86	22.86	-0.01	0.99	AtGen_A-61_35-1_REP1_ATH1,AtGen_A-62_35-2_REP2_ATH1,AtGen_A-64_35-4_REP3_ATH1,	To the Experiment
10	Virulent P.s. at 24 Hours	16.0	22.86	-0.52	0.69	AtGen_A-13_23-1_REP1_ATH1,AtGen_A-14_23-2_REP2_ATH1,AtGen_A-16_23-4_REP3_ATH1,	To the Experiment
10	Avirulent P.s. at 24 Hours	14.06	22.86	-0.71	0.61	AtGen_A-25_26-1_REP1_ATH1,AtGen_A-26_26-2_REP2_ATH1 ,AtGen_A-28_26-4_REP3_ATH1,	To the Experiment
10	Deficient P.s. at 24 Hours	17.36	22.86	-0.4	0.75	AtGen_A-37_29-1_REP1_ATH1,AtGen_A-38_29-2_REP2_ATH1,AtGen_A-40_29-4_REP3_ATH1,	To the Experiment
10	Nonhost P.s. at 24 Hours	17.46	22.86	-0.39	0.76	AtGen_A-49_32-1_REP1_ATH1,AtGen_A-50_32-2_REP2_ATH1,AtGen_A-52_32-4_REP3_ATH1,	To the Experiment
11	H2O at 1 Hour	15.03	15.03	0.0	1.0	AtGen_B-1_1-1-1_REP_1_ATH1,AtGen_B-15_2-1-1_REP2_ATH1,AtGen_B-29_3-1-1_REP3_ATH1,	To the Experiment
11	FLG22 at 1 Hour	20.36	15.03	0.43	1.35	AtGen_B-6_1-6-1_REP_1_ATH1,AtGen_B-20_2-6-1_REP2_ATH1,AtGen_B-34_3-6-1_REP3_ATH1,	To the Experiment
11	HrpZ at 1 Hour	12.2	15.03	-0.31	0.81	AtGen_B-4_1-4-1_REP_1_ATH1,AtGen_B-18_2-4-1_REP2_ATH1,AtGen_B-32_3-4-1_REP3_ATH1,	To the Experiment
12	Ca+Mg at 1 Hour	14.4	14.4	0.0	1.0	AtGen_B-2_1-2-1_REP_1_ATH1,AtGen_B-16_2-2-1_REP2_ATH1,AtGen_B-30_3-2-1_REP3_ATH1,	To the Experiment
12	LPS at 1 Hour	17.4	14.4	0.27	1.2	AtGen_B-7_1-7-1_REP_1_ATH1,AtGen_B-21_2-7-1_REP2_ATH1,AtGen_B-35_3-7-1_REP3_ATH1,	To the Experiment
13	GST at 1 Hour	11.43	11.43	0.0	1.0	AtGen_B-3_1-3-1_REP_1_ATH1,AtGen_B-17_2-3-1_REP2_ATH1,AtGen_B-31_3-3-1_REP3_ATH1,	To the Experiment
13	NPP at 1 Hour	12.06	11.43	0.07	1.05	AtGen_B-5_1-5-1_REP_1_ATH1,AtGen_B-19_2-5-1_REP2_ATH1,AtGen_B-33_3-5-1_REP3_ATH1,	To the Experiment
14	H2O at 4 Hours	18.76	18.76	-0.01	0.99	AtGen_B-8_1-1-4_REP_1_ATH1,AtGen_B-22_2-1-4_REP2_ATH1,AtGen_B-36_3-1-4_REP3_ATH1,	To the Experiment
14	FLG22 at 4 Hours	16.86	18.76	-0.16	0.89	AtGen_B-13_1-6-4_REP1_ATH1,AtGen_B-27_2-6-4_REP2_ATH1,AtGen_B-41_3-6-4_REP3_ATH1,	To the Experiment
14	HrpZ at 4 Hours	13.26	18.76	-0.51	0.7	AtGen_B-11_1-4-4_REP1_ATH1,AtGen_B-25_2-4-4_REP2_ATH1,AtGen_B-39_3-4-4_REP3_ATH1,	To the Experiment
15	Ca+Mg at 4 Hours	12.13	12.13	0.0	1.0	AtGen_B-9_1-2-4_REP_1_ATH1,AtGen_B-23_2-2-4_REP2_ATH1,AtGen_B-37_3-2-4_REP3_ATH1,	To the Experiment
15	LPS at 4 Hours	15.43	12.13	0.34	1.27	AtGen_B-14_1-7-4_REP1_ATH1,AtGen_B-28_2-7-4_REP2_ATH1,AtGen_B-42_3-7-4_REP3_ATH1,	To the Experiment
16	GST at 4 Hours	13.13	13.13	0.0	1.0	AtGen_B-10_1-3-4_REP1_ATH1,AtGen_B-24_2-3-4_REP2_ATH1,AtGen_B-38_3-3-4_REP3_ATH1,	To the Experiment
16	NPP at 4 Hours	15.6	13.13	0.24	1.18	AtGen_B-12_1-5-4_REP1_ATH1,AtGen_B-26_2-5-4_REP2_ATH1,AtGen_B-40_3-5-4_REP3_ATH1,	To the Experiment
17	Control P.i. at 6 Hours	12.46	12.46	-0.01	0.99	AtGen_C-1_1-C-6_REP1_ATH1,AtGen_C-2_2-C-6_REP2_ATH1,AtGen_C-3_4-C-6_REP3_ATH1,	To the Experiment
17	Treated P.i. at 6 Hours	19.23	12.46	0.62	1.54	AtGen_C-10_1-Pi-6_REP1_ATH1,AtGen_C-11_2-Pi-6_REP2_ATH1,AtGen_C-12_3-Pi-6_REP3_ATH1,	To the Experiment
18	Control P.i. at 12 Hours	13.23	13.23	0.0	1.0	AtGen_C-4_1-C-12_REP1_ATH1,AtGen_C-5_2-C-12_REP2_ATH1,AtGen_C-6_3-C-12_REP3_ATH1,	To the Experiment
18	Treated P.i. at 12 Hours	13.2	13.23	-0.01	0.99	AtGen_C-13_1-Pi-12_REP1_ATH1,AtGen_C-14_2-Pi-12_REP2_ATH1,AtGen_C-15_3-Pi-12_REP3_ATH1,	To the Experiment
19	Control P.i. at 24 Hours	15.16	15.16	-0.01	0.99	AtGen_C-7_1-C-24_REP1_ATH1,AtGen_C-8_2-C-24_REP2_ATH1,AtGen_C-9_3-C-24_REP3_ATH1,	To the Experiment
19	Treated P.i. at 24 Hours	11.23	15.16	-0.44	0.74	AtGen_C-16_1-Pi-24_REP1_ATH1,AtGen_C-17_2-Pi-24_REP2_ATH1,AtGen_C-18_3-Pi-24_REP3_ATH1,	To the Experiment
20	Control E.o. at 6 Hours	18.48	18.48	0.0	1.0	JD AT+EO COL WT 06H UNINFECTED,JD AT+EO COL WT EXP2 06H UNINFECTED,JD AT+EO TIME EXP3 UNINF 6H,	To the Experiment
20	Treated E.o. at 6 Hours	15.68	18.48	-0.24	0.84	JD AT+EO COL WT 06H INFECTED,JD AT+EO COL WT EXP2 06H INFECTED,JD AT+EO TIME EXP3 EO INF 6H,	To the Experiment
21	Control E.o. at 12 Hours	10.02	10.02	0.0	1.0	JD AT+EO COL WT 12H UNINFECTED,JD AT+EO COL WT EXP2 12H UNINFECTED,JD AT+EO TIME EXP3 UNINF 12H,	To the Experiment
21	Treated E.o. at 12 Hours	15.86	10.02	0.66	1.58	JD AT+EO COL WT 12H INFECTED,JD AT+EO COL WT EXP2 12H INFECTED,JD AT+EO TIME EXP3 EO INF 12H,	To the Experiment
22	Control E.o. at 18 Hours	19.74	19.74	0.0	1.0	JD AT+EO COL WT 18H UNINFECTED,JD AT+EO COL WT EXP2 18H UNINFECTED,JD AT+EO TIME EXP3 UNINF 18H,	To the Experiment
22	Treated E.o. at 18 Hours	16.38	19.74	-0.27	0.82	JD AT+EO COL WT 18H INFECTED,JD AT+EO COL WT EXP2 18H INFECTED,JD AT+EO TIME EXP3 EO INF 18H,	To the Experiment
23	Control E.o. at 24 Hours	20.7	20.7	0.0	1.0	JD AT+EO COL WT 24H UNINFECTED,JD AT+EO COL WT EXP2 24H UNINFECTED,JD AT+EO TIME EXP3 UNINF 24H,	To the Experiment
23	Treated E.o. at 24 Hours	12.29	20.7	-0.76	0.59	JD AT+EO COL WT 24H INFECTED,JD AT+EO COL WT EXP2 24H INFECTED,JD AT+EO TIME EXP3 EO INF 24H,	To the Experiment
24	Control E.o. at 48 Hours	13.71	13.71	-0.01	0.99	JD AT+EO COL WT 02D UNINFECTED,JD AT+EO COL WT EXP2 02D UNINFECTED,JD AT+EO TIME EXP3 UNINF 2D,	To the Experiment
24	Treated E.o. at 48 Hours	9.99	13.71	-0.46	0.72	JD AT+EO COL WT 02D INFECTED,JD AT+EO COL WT EXP2 02D INFECTED,JD AT+EO TIME EXP3 EO INF 2D,	To the Experiment
25	Control E.o. at 72 Hours	13.92	13.92	0.0	1.0	JD AT+EO COL WT 03D UNINFECTED,JD AT+EO COL WT EXP2 03D UNINFECTED,JD AT+EO TIME EXP3 UNINF 3D,	To the Experiment
25	Treated E.o. at 72 Hours	14.94	13.92	0.1	1.07	JD AT+EO COL WT 03D INFECTED,JD AT+EO COL WT EXP2 03D INFECTED,JD AT+EO TIME EXP3 EO INF 3D,	To the Experiment
26	Control E.o. at 96 Hours	14.03	14.03	-0.01	0.99	JD AT+EO COL WT 04D UNINFECTED,JD AT+EO COL WT EXP2 04D UNINFECTED,JD AT+EO TIME EXP3 UNINF 4D,	To the Experiment
26	Treated E.o. at 96 Hours	14.42	14.03	0.03	1.02	JD AT+EO COL WT 04D INFECTED,JD AT+EO COL WT EXP2 04D INFECTED,JD AT+EO TIME EXP3 EO INF 4D,	To the Experiment
27	Control E.o. at 120 Hours	15.06	15.06	-0.01	0.99	JD AT+EO COL WT 05D UNINFECTED,JD AT+EO COL WT EXP2 05D UNINFECTED,JD AT+EO TIME EXP3 UNINF 5D,	To the Experiment
27	Treated E.o. at 120 Hours	13.79	15.06	-0.13	0.91	JD AT+EO COL WT 05D INFECTED,JD AT+EO COL WT EXP2 05D INFECTED,JD AT+EO TIME EXP3 EO INF 5D,	To the Experiment
1	Col laser microdissected, 5 d UI,	59.22	59.22	0.0	1.0	GSM392490,GSM392491,	To the Experiment	Biotic Stress II
1	Col laser microdissected, 5 dpi	47.33	59.22	-0.33	0.79	GSM392488,GSM392489,	To the Experiment
1	eds16 laser microdissected, 5 dpi	89.58	59.22	0.59	1.51	GSM392492,GSM392493,	To the Experiment
2	Col whole leaf amplified, 5 d UI	16.17	16.17	0.0	1.0	GSM392500,GSM392501,	To the Experiment
2	Col whole leaf amplified, 5 dpi,	14.65	16.17	-0.15	0.9	GSM392498,GSM392499,	To the Experiment
2	Col leaf scrape, 5 dpi	23.99	16.17	0.56	1.48	GSM392502,GSM392503,	To the Experiment
3	WT_Emwa1_0dpi_rep1+rep2	9.94	11.79	-0.25	0.84	GSM554311_WT_Emwa1_0dpi_rep1,GSM554311_WT_Emwa1_0dpi_rep2,	To the Experiment
3	WT_Emwa1_0.5dpi_rep1+rep2	5.62	11.79	-1.07	0.47	GSM554312_WT_Emwa1_0.5dpi_rep2,	To the Experiment
3	WT_Emwa1_2dpi_rep1+rep2	6.84	11.79	-0.79	0.58	GSM554313_WT_Emwa1_2dpi_rep1,GSM554313_WT_Emwa1_2dpi_rep2,	To the Experiment
3	WT_Emwa1_4dpi_rep1+rep2	8.76	11.79	-0.43	0.74	GSM554314_WT_Emwa1_4dpi_rep1,GSM554314_WT_Emwa1_4dpi_rep2,	To the Experiment
3	WT_Emwa1_6dpi_rep1+rep2	8.67	11.79	-0.45	0.73	GSM554315_WT_Emwa1_6dpi_rep1,GSM554315_WT_Emwa1_6dpi_rep2,	To the Experiment
4	rpp4_Emwa1_0dpi_rep1+rep2	5.4	5.4	-0.01	0.99	GSM554316_rpp4_Emwa1_0dpi_rep1,GSM554316_rpp4_Emwa1_0dpi_rep2,	To the Experiment
4	rpp4_Emwa1_0.5dpi_rep1+rep2	13.68	5.4	1.33	2.53	GSM554317_rpp4_Emwa1_0.5dpi_rep1,GSM554317_rpp4_Emwa1_0.5dpi_rep2,	To the Experiment
4	rpp4_Emwa1_2dpi_rep1+rep2	8.01	5.4	0.56	1.48	GSM554318_rpp4_Emwa1_2dpi_rep1,GSM554318_rpp4_Emwa1_2dpi_rep2,	To the Experiment
4	rpp4_Emwa1_4dpi_rep1+rep2	8.11	5.4	0.58	1.5	GSM554319_rpp4_Emwa1_4dpi_rep1,GSM554319_rpp4_Emwa1_4dpi_rep2,	To the Experiment
4	rpp4_Emwa1_6dpi_rep1+rep2	8.97	5.4	0.73	1.66	GSM554320_rpp4_Emwa1_6dpi_rep1,GSM554320_rpp4_Emwa1_6dpi_rep2,	To the Experiment
5	Control	23.91	23.91	0.0	1.0	GSM157299_JPritchard_A-1_CTR_Rep1_ATH1,GSM157300_JPritchard_A-2_CTR_Rep2_ATH1,GSM157301_Pritchard_A-3_CTR_Rep3_ATH1,	To the Experiment
5	Aphid infested	19.78	23.91	-0.28	0.82	GSM157303_JPritchard_A-5_API_Rep2_ATH1,GSM157304_JPritchard_A-6_API_Rep3_ATH1,	To the Experiment
At2g05440
1	Control B.c. at 18 Hours	0.97	0.97	-0.01	0.99	CT181-1,CT181-2,CT182-1,	To the Experiment	Biotic Stress
1	Treated B.c. at 18 Hours	3.64	0.97	1.89	3.72	BC181-1,BC181-2,BC182-1,	To the Experiment
2	Control B.c. at 48 Hours	9.58	9.58	0.0	1.0	CT481-1,CT482-1,CT482-2,	To the Experiment
2	Treated B.c. at 48 Hours	23.14	9.58	1.27	2.41	BC481-1,BC482-1,BC482-2,	To the Experiment
3	Control Half P.s at 4 Hours	1.03	1.03	0.0	1.0	2505,2795,	To the Experiment
3	Avirulent Half P.s at 4 Hours	0.73	1.03	-0.49	0.71	2504,2796,	To the Experiment
3	Virulent Half P.s at 4 Hours	1.41	1.03	0.45	1.37	2530,2797,	To the Experiment
4	Control Half P.s at 8 Hours	0.68	0.68	0.0	1.0	2507,2792,	To the Experiment
4	Avirulent Half P.s at 8 Hours	0.87	0.68	0.36	1.28	2506,2793,	To the Experiment
4	Virulent Half P.s at 8 Hours	1.44	0.68	1.08	2.12	2529,2794,	To the Experiment
5	Control Half P.s at 16 Hours	1.52	1.53	-0.01	0.99	2527,2789,	To the Experiment
5	Avirulent Half P.s at 16 Hours	0.84	1.53	-0.86	0.55	2508,2790,	To the Experiment
5	Virulent Half P.s at 16 Hours	1.45	1.53	-0.08	0.95	2528,2791,	To the Experiment
6	Control Half P.s at 24 Hours	0.49	0.49	0.0	1.0	2510,2786,	To the Experiment
6	Avirulent Half P.s at 24 Hours	0.84	0.49	0.76	1.69	2509,2787,	To the Experiment
6	Virulent Half P.s at 24 Hours	1.32	0.49	1.42	2.67	2526,2788,	To the Experiment
7	Control Half P.s at 48 Hours	0.9	0.9	0.0	1.0	2512,2783,	To the Experiment
7	Avirulent Half P.s at 48 Hours	1.04	0.9	0.2	1.15	2511,2784,	To the Experiment
7	Virulent Half P.s at 48 Hours	1.99	0.9	1.14	2.2	2525,2785,	To the Experiment
8	Control P.s. at 2 Hours	0.63	0.63	0.0	1.0	AtGen_A-53_33-1_REP1_ATH1,AtGen_A-54_33-2_REP2_ATH1,AtGen_A-55_33-3_REP3_ATH1,	To the Experiment
8	Virulent P.s. at 2 Hours	1.96	0.63	1.63	3.1	AtGen_A-5_21-1_REP1_ATH1,AtGen_A-6_21-2_REP2_ATH1,AtGen_A-8_21-4_REP3_ATH1,	To the Experiment
8	Avirulent P.s. at 2 Hours	2.2	0.63	1.79	3.47	AtGen_A-17_24-1_REP1_ATH1,AtGen_A-18_24-2_REP2_ATH1,AtGen_A-19_24-3_REP3_ATH1,	To the Experiment
8	Deficient P.s. at 2 Hours	1.33	0.63	1.07	2.1	AtGen_A-29_27-1_REP1_ATH1,AtGen_A-30_27-2_REP2_ATH1,AtGen_A-31-27-3_REP3_ATH1,	To the Experiment
8	Nonhost P.s. at 2 Hours	2.5	0.63	1.98	3.94	AtGen_A-41_30-1_REP1_ATH1,AtGen_A-42_30-2_REP2_ATH1,AtGen_A-43_30-3_REP3_ATH1,	To the Experiment
9	Control P.s. at 6 Hours	1.13	1.13	0.0	1.0	AtGen_A-58_34-2_REP1_ATH1,AtGen_A-59_34-3_REP2_ATH1,AtGen_A-60_34-4_REP3_ATH1,	To the Experiment
9	Virulent P.s. at 6 Hours	1.43	1.13	0.33	1.26	AtGen_A-9_22-1_REP1_ATH1,AtGen_A-10_22-2_REP2_ATH1,AtGen_A-11_22-3_REP3_ATH1,	To the Experiment
9	Avirulent P.s. at 6 Hours	0.86	1.13	-0.39	0.76	AtGen_A-21_25-1_REP1_ATH1,AtGen_A-23_25-3_REP2_ATH1,AtGen_A-24_25-4_REP3_ATH1,	To the Experiment
9	Deficient P.s. at 6 Hours	2.13	1.13	0.91	1.88	AtGen_A-33_28-1_REP1_ATH1,AtGen_A-34_28-2_REP2_ATH1,AtGen_A-35_28-3_REP3_ATH1,	To the Experiment
9	Nonhost P.s. at 6 Hours	1.6	1.13	0.49	1.41	AtGen_A-45_31-1_REP1_ATH1,AtGen_A-46_31-2_REP2_ATH1,AtGen_A-48_31-4_REP3_ATH1,	To the Experiment
10	Control P.s. at 24 Hours	1.2	1.2	0.0	1.0	AtGen_A-61_35-1_REP1_ATH1,AtGen_A-62_35-2_REP2_ATH1,AtGen_A-64_35-4_REP3_ATH1,	To the Experiment
10	Virulent P.s. at 24 Hours	20.66	1.2	4.1	17.22	AtGen_A-13_23-1_REP1_ATH1,AtGen_A-14_23-2_REP2_ATH1,AtGen_A-16_23-4_REP3_ATH1,	To the Experiment
10	Avirulent P.s. at 24 Hours	6.36	1.2	2.4	5.3	AtGen_A-25_26-1_REP1_ATH1,AtGen_A-26_26-2_REP2_ATH1 ,AtGen_A-28_26-4_REP3_ATH1,	To the Experiment
10	Deficient P.s. at 24 Hours	7.53	1.2	2.65	6.27	AtGen_A-37_29-1_REP1_ATH1,AtGen_A-38_29-2_REP2_ATH1,AtGen_A-40_29-4_REP3_ATH1,	To the Experiment
10	Nonhost P.s. at 24 Hours	1.26	1.2	0.07	1.05	AtGen_A-49_32-1_REP1_ATH1,AtGen_A-50_32-2_REP2_ATH1,AtGen_A-52_32-4_REP3_ATH1,	To the Experiment
11	H2O at 1 Hour	4.93	4.93	0.0	1.0	AtGen_B-1_1-1-1_REP_1_ATH1,AtGen_B-15_2-1-1_REP2_ATH1,AtGen_B-29_3-1-1_REP3_ATH1,	To the Experiment
11	FLG22 at 1 Hour	1.93	4.93	-1.36	0.39	AtGen_B-6_1-6-1_REP_1_ATH1,AtGen_B-20_2-6-1_REP2_ATH1,AtGen_B-34_3-6-1_REP3_ATH1,	To the Experiment
11	HrpZ at 1 Hour	0.88	4.93	-2.48	0.17	AtGen_B-4_1-4-1_REP_1_ATH1,AtGen_B-18_2-4-1_REP2_ATH1,AtGen_B-32_3-4-1_REP3_ATH1,	To the Experiment
12	Ca+Mg at 1 Hour	1.09	1.1	-0.01	0.99	AtGen_B-2_1-2-1_REP_1_ATH1,AtGen_B-16_2-2-1_REP2_ATH1,AtGen_B-30_3-2-1_REP3_ATH1,	To the Experiment
12	LPS at 1 Hour	2.1	1.1	0.93	1.9	AtGen_B-7_1-7-1_REP_1_ATH1,AtGen_B-21_2-7-1_REP2_ATH1,AtGen_B-35_3-7-1_REP3_ATH1,	To the Experiment
13	GST at 1 Hour	5.09	5.09	0.0	1.0	AtGen_B-3_1-3-1_REP_1_ATH1,AtGen_B-17_2-3-1_REP2_ATH1,AtGen_B-31_3-3-1_REP3_ATH1,	To the Experiment
13	NPP at 1 Hour	0.85	5.09	-2.59	0.16	AtGen_B-5_1-5-1_REP_1_ATH1,AtGen_B-19_2-5-1_REP2_ATH1,AtGen_B-33_3-5-1_REP3_ATH1,	To the Experiment
14	H2O at 4 Hours	0.93	0.93	0.0	1.0	AtGen_B-8_1-1-4_REP_1_ATH1,AtGen_B-22_2-1-4_REP2_ATH1,AtGen_B-36_3-1-4_REP3_ATH1,	To the Experiment
14	FLG22 at 4 Hours	5.46	0.93	2.55	5.85	AtGen_B-13_1-6-4_REP1_ATH1,AtGen_B-27_2-6-4_REP2_ATH1,AtGen_B-41_3-6-4_REP3_ATH1,	To the Experiment
14	HrpZ at 4 Hours	1.96	0.93	1.07	2.1	AtGen_B-11_1-4-4_REP1_ATH1,AtGen_B-25_2-4-4_REP2_ATH1,AtGen_B-39_3-4-4_REP3_ATH1,	To the Experiment
15	Ca+Mg at 4 Hours	1.76	1.76	-0.01	0.99	AtGen_B-9_1-2-4_REP_1_ATH1,AtGen_B-23_2-2-4_REP2_ATH1,AtGen_B-37_3-2-4_REP3_ATH1,	To the Experiment
15	LPS at 4 Hours	2.83	1.76	0.68	1.6	AtGen_B-14_1-7-4_REP1_ATH1,AtGen_B-28_2-7-4_REP2_ATH1,AtGen_B-42_3-7-4_REP3_ATH1,	To the Experiment
16	GST at 4 Hours	0.66	0.66	-0.01	0.99	AtGen_B-10_1-3-4_REP1_ATH1,AtGen_B-24_2-3-4_REP2_ATH1,AtGen_B-38_3-3-4_REP3_ATH1,	To the Experiment
16	NPP at 4 Hours	2.53	0.66	1.92	3.79	AtGen_B-12_1-5-4_REP1_ATH1,AtGen_B-26_2-5-4_REP2_ATH1,AtGen_B-40_3-5-4_REP3_ATH1,	To the Experiment
17	Control P.i. at 6 Hours	0.93	0.93	0.0	1.0	AtGen_C-1_1-C-6_REP1_ATH1,AtGen_C-2_2-C-6_REP2_ATH1,AtGen_C-3_4-C-6_REP3_ATH1,	To the Experiment
17	Treated P.i. at 6 Hours	1.46	0.93	0.65	1.57	AtGen_C-10_1-Pi-6_REP1_ATH1,AtGen_C-11_2-Pi-6_REP2_ATH1,AtGen_C-12_3-Pi-6_REP3_ATH1,	To the Experiment
18	Control P.i. at 12 Hours	0.8	0.8	-0.01	0.99	AtGen_C-4_1-C-12_REP1_ATH1,AtGen_C-5_2-C-12_REP2_ATH1,AtGen_C-6_3-C-12_REP3_ATH1,	To the Experiment
18	Treated P.i. at 12 Hours	0.73	0.8	-0.13	0.91	AtGen_C-13_1-Pi-12_REP1_ATH1,AtGen_C-14_2-Pi-12_REP2_ATH1,AtGen_C-15_3-Pi-12_REP3_ATH1,	To the Experiment
19	Control P.i. at 24 Hours	2.16	2.16	-0.01	0.99	AtGen_C-7_1-C-24_REP1_ATH1,AtGen_C-8_2-C-24_REP2_ATH1,AtGen_C-9_3-C-24_REP3_ATH1,	To the Experiment
19	Treated P.i. at 24 Hours	0.7	2.16	-1.64	0.32	AtGen_C-16_1-Pi-24_REP1_ATH1,AtGen_C-17_2-Pi-24_REP2_ATH1,AtGen_C-18_3-Pi-24_REP3_ATH1,	To the Experiment
20	Control E.o. at 6 Hours	0.79	0.79	0.0	1.0	JD AT+EO COL WT 06H UNINFECTED,JD AT+EO COL WT EXP2 06H UNINFECTED,JD AT+EO TIME EXP3 UNINF 6H,	To the Experiment
20	Treated E.o. at 6 Hours	4.44	0.79	2.48	5.6	JD AT+EO COL WT 06H INFECTED,JD AT+EO COL WT EXP2 06H INFECTED,JD AT+EO TIME EXP3 EO INF 6H,	To the Experiment
21	Control E.o. at 12 Hours	4.98	4.98	-0.01	0.99	JD AT+EO COL WT 12H UNINFECTED,JD AT+EO COL WT EXP2 12H UNINFECTED,JD AT+EO TIME EXP3 UNINF 12H,	To the Experiment
21	Treated E.o. at 12 Hours	3.5	4.98	-0.52	0.7	JD AT+EO COL WT 12H INFECTED,JD AT+EO COL WT EXP2 12H INFECTED,JD AT+EO TIME EXP3 EO INF 12H,	To the Experiment
22	Control E.o. at 18 Hours	3.19	3.19	0.0	1.0	JD AT+EO COL WT 18H UNINFECTED,JD AT+EO COL WT EXP2 18H UNINFECTED,JD AT+EO TIME EXP3 UNINF 18H,	To the Experiment
22	Treated E.o. at 18 Hours	5.09	3.19	0.67	1.59	JD AT+EO COL WT 18H INFECTED,JD AT+EO COL WT EXP2 18H INFECTED,JD AT+EO TIME EXP3 EO INF 18H,	To the Experiment
23	Control E.o. at 24 Hours	6.02	6.02	0.0	1.0	JD AT+EO COL WT 24H UNINFECTED,JD AT+EO COL WT EXP2 24H UNINFECTED,JD AT+EO TIME EXP3 UNINF 24H,	To the Experiment
23	Treated E.o. at 24 Hours	1.73	6.02	-1.8	0.28	JD AT+EO COL WT 24H INFECTED,JD AT+EO COL WT EXP2 24H INFECTED,JD AT+EO TIME EXP3 EO INF 24H,	To the Experiment
24	Control E.o. at 48 Hours	2.07	2.07	-0.01	0.99	JD AT+EO COL WT 02D UNINFECTED,JD AT+EO COL WT EXP2 02D UNINFECTED,JD AT+EO TIME EXP3 UNINF 2D,	To the Experiment
24	Treated E.o. at 48 Hours	1.49	2.07	-0.48	0.72	JD AT+EO COL WT 02D INFECTED,JD AT+EO COL WT EXP2 02D INFECTED,JD AT+EO TIME EXP3 EO INF 2D,	To the Experiment
25	Control E.o. at 72 Hours	4.55	4.55	0.0	1.0	JD AT+EO COL WT 03D UNINFECTED,JD AT+EO COL WT EXP2 03D UNINFECTED,JD AT+EO TIME EXP3 UNINF 3D,	To the Experiment
25	Treated E.o. at 72 Hours	1.09	4.55	-2.06	0.24	JD AT+EO COL WT 03D INFECTED,JD AT+EO COL WT EXP2 03D INFECTED,JD AT+EO TIME EXP3 EO INF 3D,	To the Experiment
26	Control E.o. at 96 Hours	1.57	1.57	0.0	1.0	JD AT+EO COL WT 04D UNINFECTED,JD AT+EO COL WT EXP2 04D UNINFECTED,JD AT+EO TIME EXP3 UNINF 4D,	To the Experiment
26	Treated E.o. at 96 Hours	0.56	1.57	-1.48	0.35	JD AT+EO COL WT 04D INFECTED,JD AT+EO COL WT EXP2 04D INFECTED,JD AT+EO TIME EXP3 EO INF 4D,	To the Experiment
27	Control E.o. at 120 Hours	0.65	0.65	-0.01	0.99	JD AT+EO COL WT 05D UNINFECTED,JD AT+EO COL WT EXP2 05D UNINFECTED,JD AT+EO TIME EXP3 UNINF 5D,	To the Experiment
27	Treated E.o. at 120 Hours	0.98	0.65	0.59	1.5	JD AT+EO COL WT 05D INFECTED,JD AT+EO COL WT EXP2 05D INFECTED,JD AT+EO TIME EXP3 EO INF 5D,	To the Experiment
1	Col laser microdissected, 5 d UI,	7.16	7.16	-0.01	0.99	GSM392490,GSM392491,	To the Experiment	Biotic Stress II
1	Col laser microdissected, 5 dpi	3.92	7.16	-0.87	0.54	GSM392488,GSM392489,	To the Experiment
1	eds16 laser microdissected, 5 dpi	11.43	7.16	0.67	1.59	GSM392492,GSM392493,	To the Experiment
2	Col whole leaf amplified, 5 d UI	5.65	5.65	0.0	1.0	GSM392500,GSM392501,	To the Experiment
2	Col whole leaf amplified, 5 dpi,	13.84	5.65	1.29	2.44	GSM392498,GSM392499,	To the Experiment
2	Col leaf scrape, 5 dpi	14.83	5.65	1.39	2.62	GSM392502,GSM392503,	To the Experiment
3	WT_Emwa1_0dpi_rep1+rep2	0.69	1.02	-0.57	0.67	GSM554311_WT_Emwa1_0dpi_rep1,GSM554311_WT_Emwa1_0dpi_rep2,	To the Experiment
3	WT_Emwa1_0.5dpi_rep1+rep2	0.75	1.02	-0.44	0.73	GSM554312_WT_Emwa1_0.5dpi_rep2,	To the Experiment
3	WT_Emwa1_2dpi_rep1+rep2	2.23	1.02	1.12	2.18	GSM554313_WT_Emwa1_2dpi_rep1,GSM554313_WT_Emwa1_2dpi_rep2,	To the Experiment
3	WT_Emwa1_4dpi_rep1+rep2	1.29	1.02	0.34	1.26	GSM554314_WT_Emwa1_4dpi_rep1,GSM554314_WT_Emwa1_4dpi_rep2,	To the Experiment
3	WT_Emwa1_6dpi_rep1+rep2	0.84	1.02	-0.27	0.82	GSM554315_WT_Emwa1_6dpi_rep1,GSM554315_WT_Emwa1_6dpi_rep2,	To the Experiment
4	rpp4_Emwa1_0dpi_rep1+rep2	0.85	0.85	0.0	1.0	GSM554316_rpp4_Emwa1_0dpi_rep1,GSM554316_rpp4_Emwa1_0dpi_rep2,	To the Experiment
4	rpp4_Emwa1_0.5dpi_rep1+rep2	2.48	0.85	1.54	2.91	GSM554317_rpp4_Emwa1_0.5dpi_rep1,GSM554317_rpp4_Emwa1_0.5dpi_rep2,	To the Experiment
4	rpp4_Emwa1_2dpi_rep1+rep2	1.22	0.85	0.52	1.43	GSM554318_rpp4_Emwa1_2dpi_rep1,GSM554318_rpp4_Emwa1_2dpi_rep2,	To the Experiment
4	rpp4_Emwa1_4dpi_rep1+rep2	1.23	0.85	0.53	1.44	GSM554319_rpp4_Emwa1_4dpi_rep1,GSM554319_rpp4_Emwa1_4dpi_rep2,	To the Experiment
4	rpp4_Emwa1_6dpi_rep1+rep2	3.82	0.85	2.16	4.48	GSM554320_rpp4_Emwa1_6dpi_rep1,GSM554320_rpp4_Emwa1_6dpi_rep2,	To the Experiment
5	Control	2.1	2.1	-0.01	0.99	GSM157299_JPritchard_A-1_CTR_Rep1_ATH1,GSM157300_JPritchard_A-2_CTR_Rep2_ATH1,GSM157301_Pritchard_A-3_CTR_Rep3_ATH1,	To the Experiment
5	Aphid infested	5.11	2.1	1.28	2.43	GSM157303_JPritchard_A-5_API_Rep2_ATH1,GSM157304_JPritchard_A-6_API_Rep3_ATH1,	To the Experiment
At4g38680
1	Control B.c. at 18 Hours	122.73	122.73	0.0	1.0	CT181-1,CT181-2,CT182-1,	To the Experiment	Biotic Stress
1	Treated B.c. at 18 Hours	116.17	122.73	-0.08	0.94	BC181-1,BC181-2,BC182-1,	To the Experiment
2	Control B.c. at 48 Hours	94.86	94.86	-0.01	0.99	CT481-1,CT482-1,CT482-2,	To the Experiment
2	Treated B.c. at 48 Hours	98.63	94.86	0.05	1.03	BC481-1,BC482-1,BC482-2,	To the Experiment
3	Control Half P.s at 4 Hours	49.92	49.93	-0.01	0.99	2505,2795,	To the Experiment
3	Avirulent Half P.s at 4 Hours	57.61	49.93	0.2	1.15	2504,2796,	To the Experiment
3	Virulent Half P.s at 4 Hours	82.87	49.93	0.73	1.65	2530,2797,	To the Experiment
4	Control Half P.s at 8 Hours	61.7	61.7	0.0	1.0	2507,2792,	To the Experiment
4	Avirulent Half P.s at 8 Hours	45.39	61.7	-0.45	0.73	2506,2793,	To the Experiment
4	Virulent Half P.s at 8 Hours	68.73	61.7	0.15	1.11	2529,2794,	To the Experiment
5	Control Half P.s at 16 Hours	80.78	80.78	0.0	1.0	2527,2789,	To the Experiment
5	Avirulent Half P.s at 16 Hours	60.65	80.78	-0.42	0.75	2508,2790,	To the Experiment
5	Virulent Half P.s at 16 Hours	65.33	80.78	-0.31	0.8	2528,2791,	To the Experiment
6	Control Half P.s at 24 Hours	82.06	82.06	0.0	1.0	2510,2786,	To the Experiment
6	Avirulent Half P.s at 24 Hours	55.47	82.06	-0.57	0.67	2509,2787,	To the Experiment
6	Virulent Half P.s at 24 Hours	64.77	82.06	-0.35	0.78	2526,2788,	To the Experiment
7	Control Half P.s at 48 Hours	73.64	73.64	0.0	1.0	2512,2783,	To the Experiment
7	Avirulent Half P.s at 48 Hours	74.59	73.64	0.01	1.01	2511,2784,	To the Experiment
7	Virulent Half P.s at 48 Hours	84.72	73.64	0.2	1.15	2525,2785,	To the Experiment
8	Control P.s. at 2 Hours	88.26	88.26	-0.01	0.99	AtGen_A-53_33-1_REP1_ATH1,AtGen_A-54_33-2_REP2_ATH1,AtGen_A-55_33-3_REP3_ATH1,	To the Experiment
8	Virulent P.s. at 2 Hours	70.3	88.26	-0.33	0.79	AtGen_A-5_21-1_REP1_ATH1,AtGen_A-6_21-2_REP2_ATH1,AtGen_A-8_21-4_REP3_ATH1,	To the Experiment
8	Avirulent P.s. at 2 Hours	76.56	88.26	-0.21	0.86	AtGen_A-17_24-1_REP1_ATH1,AtGen_A-18_24-2_REP2_ATH1,AtGen_A-19_24-3_REP3_ATH1,	To the Experiment
8	Deficient P.s. at 2 Hours	59.96	88.26	-0.56	0.67	AtGen_A-29_27-1_REP1_ATH1,AtGen_A-30_27-2_REP2_ATH1,AtGen_A-31-27-3_REP3_ATH1,	To the Experiment
8	Nonhost P.s. at 2 Hours	64.89	88.26	-0.45	0.73	AtGen_A-41_30-1_REP1_ATH1,AtGen_A-42_30-2_REP2_ATH1,AtGen_A-43_30-3_REP3_ATH1,	To the Experiment
9	Control P.s. at 6 Hours	86.23	86.23	0.0	1.0	AtGen_A-58_34-2_REP1_ATH1,AtGen_A-59_34-3_REP2_ATH1,AtGen_A-60_34-4_REP3_ATH1,	To the Experiment
9	Virulent P.s. at 6 Hours	71.23	86.23	-0.28	0.82	AtGen_A-9_22-1_REP1_ATH1,AtGen_A-10_22-2_REP2_ATH1,AtGen_A-11_22-3_REP3_ATH1,	To the Experiment
9	Avirulent P.s. at 6 Hours	84.46	86.23	-0.03	0.97	AtGen_A-21_25-1_REP1_ATH1,AtGen_A-23_25-3_REP2_ATH1,AtGen_A-24_25-4_REP3_ATH1,	To the Experiment
9	Deficient P.s. at 6 Hours	119.33	86.23	0.46	1.38	AtGen_A-33_28-1_REP1_ATH1,AtGen_A-34_28-2_REP2_ATH1,AtGen_A-35_28-3_REP3_ATH1,	To the Experiment
9	Nonhost P.s. at 6 Hours	94.93	86.23	0.13	1.1	AtGen_A-45_31-1_REP1_ATH1,AtGen_A-46_31-2_REP2_ATH1,AtGen_A-48_31-4_REP3_ATH1,	To the Experiment
10	Control P.s. at 24 Hours	97.63	97.63	0.0	1.0	AtGen_A-61_35-1_REP1_ATH1,AtGen_A-62_35-2_REP2_ATH1,AtGen_A-64_35-4_REP3_ATH1,	To the Experiment
10	Virulent P.s. at 24 Hours	70.2	97.63	-0.48	0.71	AtGen_A-13_23-1_REP1_ATH1,AtGen_A-14_23-2_REP2_ATH1,AtGen_A-16_23-4_REP3_ATH1,	To the Experiment
10	Avirulent P.s. at 24 Hours	73.5	97.63	-0.41	0.75	AtGen_A-25_26-1_REP1_ATH1,AtGen_A-26_26-2_REP2_ATH1 ,AtGen_A-28_26-4_REP3_ATH1,	To the Experiment
10	Deficient P.s. at 24 Hours	73.56	97.63	-0.41	0.75	AtGen_A-37_29-1_REP1_ATH1,AtGen_A-38_29-2_REP2_ATH1,AtGen_A-40_29-4_REP3_ATH1,	To the Experiment
10	Nonhost P.s. at 24 Hours	135.7	97.63	0.47	1.38	AtGen_A-49_32-1_REP1_ATH1,AtGen_A-50_32-2_REP2_ATH1,AtGen_A-52_32-4_REP3_ATH1,	To the Experiment
11	H2O at 1 Hour	124.69	124.7	-0.01	0.99	AtGen_B-1_1-1-1_REP_1_ATH1,AtGen_B-15_2-1-1_REP2_ATH1,AtGen_B-29_3-1-1_REP3_ATH1,	To the Experiment
11	FLG22 at 1 Hour	123.8	124.7	-0.02	0.99	AtGen_B-6_1-6-1_REP_1_ATH1,AtGen_B-20_2-6-1_REP2_ATH1,AtGen_B-34_3-6-1_REP3_ATH1,	To the Experiment
11	HrpZ at 1 Hour	117.4	124.7	-0.09	0.94	AtGen_B-4_1-4-1_REP_1_ATH1,AtGen_B-18_2-4-1_REP2_ATH1,AtGen_B-32_3-4-1_REP3_ATH1,	To the Experiment
12	Ca+Mg at 1 Hour	97.3	97.3	0.0	1.0	AtGen_B-2_1-2-1_REP_1_ATH1,AtGen_B-16_2-2-1_REP2_ATH1,AtGen_B-30_3-2-1_REP3_ATH1,	To the Experiment
12	LPS at 1 Hour	143.46	97.3	0.56	1.47	AtGen_B-7_1-7-1_REP_1_ATH1,AtGen_B-21_2-7-1_REP2_ATH1,AtGen_B-35_3-7-1_REP3_ATH1,	To the Experiment
13	GST at 1 Hour	118.33	118.33	0.0	1.0	AtGen_B-3_1-3-1_REP_1_ATH1,AtGen_B-17_2-3-1_REP2_ATH1,AtGen_B-31_3-3-1_REP3_ATH1,	To the Experiment
13	NPP at 1 Hour	82.28	118.33	-0.53	0.69	AtGen_B-5_1-5-1_REP_1_ATH1,AtGen_B-19_2-5-1_REP2_ATH1,AtGen_B-33_3-5-1_REP3_ATH1,	To the Experiment
14	H2O at 4 Hours	117.13	117.13	0.0	1.0	AtGen_B-8_1-1-4_REP_1_ATH1,AtGen_B-22_2-1-4_REP2_ATH1,AtGen_B-36_3-1-4_REP3_ATH1,	To the Experiment
14	FLG22 at 4 Hours	86.1	117.13	-0.45	0.73	AtGen_B-13_1-6-4_REP1_ATH1,AtGen_B-27_2-6-4_REP2_ATH1,AtGen_B-41_3-6-4_REP3_ATH1,	To the Experiment
14	HrpZ at 4 Hours	59.33	117.13	-0.99	0.5	AtGen_B-11_1-4-4_REP1_ATH1,AtGen_B-25_2-4-4_REP2_ATH1,AtGen_B-39_3-4-4_REP3_ATH1,	To the Experiment
15	Ca+Mg at 4 Hours	116.83	116.83	0.0	1.0	AtGen_B-9_1-2-4_REP_1_ATH1,AtGen_B-23_2-2-4_REP2_ATH1,AtGen_B-37_3-2-4_REP3_ATH1,	To the Experiment
15	LPS at 4 Hours	106.8	116.83	-0.13	0.91	AtGen_B-14_1-7-4_REP1_ATH1,AtGen_B-28_2-7-4_REP2_ATH1,AtGen_B-42_3-7-4_REP3_ATH1,	To the Experiment
16	GST at 4 Hours	93.63	93.63	0.0	1.0	AtGen_B-10_1-3-4_REP1_ATH1,AtGen_B-24_2-3-4_REP2_ATH1,AtGen_B-38_3-3-4_REP3_ATH1,	To the Experiment
16	NPP at 4 Hours	85.2	93.63	-0.14	0.9	AtGen_B-12_1-5-4_REP1_ATH1,AtGen_B-26_2-5-4_REP2_ATH1,AtGen_B-40_3-5-4_REP3_ATH1,	To the Experiment
17	Control P.i. at 6 Hours	89.46	89.46	-0.01	0.99	AtGen_C-1_1-C-6_REP1_ATH1,AtGen_C-2_2-C-6_REP2_ATH1,AtGen_C-3_4-C-6_REP3_ATH1,	To the Experiment
17	Treated P.i. at 6 Hours	64.26	89.46	-0.48	0.71	AtGen_C-10_1-Pi-6_REP1_ATH1,AtGen_C-11_2-Pi-6_REP2_ATH1,AtGen_C-12_3-Pi-6_REP3_ATH1,	To the Experiment
18	Control P.i. at 12 Hours	72.9	72.9	0.0	1.0	AtGen_C-4_1-C-12_REP1_ATH1,AtGen_C-5_2-C-12_REP2_ATH1,AtGen_C-6_3-C-12_REP3_ATH1,	To the Experiment
18	Treated P.i. at 12 Hours	64.86	72.9	-0.17	0.88	AtGen_C-13_1-Pi-12_REP1_ATH1,AtGen_C-14_2-Pi-12_REP2_ATH1,AtGen_C-15_3-Pi-12_REP3_ATH1,	To the Experiment
19	Control P.i. at 24 Hours	85.33	85.33	0.0	1.0	AtGen_C-7_1-C-24_REP1_ATH1,AtGen_C-8_2-C-24_REP2_ATH1,AtGen_C-9_3-C-24_REP3_ATH1,	To the Experiment
19	Treated P.i. at 24 Hours	75.13	85.33	-0.19	0.88	AtGen_C-16_1-Pi-24_REP1_ATH1,AtGen_C-17_2-Pi-24_REP2_ATH1,AtGen_C-18_3-Pi-24_REP3_ATH1,	To the Experiment
20	Control E.o. at 6 Hours	114.17	114.17	0.0	1.0	JD AT+EO COL WT 06H UNINFECTED,JD AT+EO COL WT EXP2 06H UNINFECTED,JD AT+EO TIME EXP3 UNINF 6H,	To the Experiment
20	Treated E.o. at 6 Hours	143.04	114.17	0.32	1.25	JD AT+EO COL WT 06H INFECTED,JD AT+EO COL WT EXP2 06H INFECTED,JD AT+EO TIME EXP3 EO INF 6H,	To the Experiment
21	Control E.o. at 12 Hours	148.67	148.67	-0.01	0.99	JD AT+EO COL WT 12H UNINFECTED,JD AT+EO COL WT EXP2 12H UNINFECTED,JD AT+EO TIME EXP3 UNINF 12H,	To the Experiment
21	Treated E.o. at 12 Hours	129.24	148.67	-0.21	0.86	JD AT+EO COL WT 12H INFECTED,JD AT+EO COL WT EXP2 12H INFECTED,JD AT+EO TIME EXP3 EO INF 12H,	To the Experiment
22	Control E.o. at 18 Hours	140.0	140.0	-0.01	0.99	JD AT+EO COL WT 18H UNINFECTED,JD AT+EO COL WT EXP2 18H UNINFECTED,JD AT+EO TIME EXP3 UNINF 18H,	To the Experiment
22	Treated E.o. at 18 Hours	161.15	140.0	0.2	1.15	JD AT+EO COL WT 18H INFECTED,JD AT+EO COL WT EXP2 18H INFECTED,JD AT+EO TIME EXP3 EO INF 18H,	To the Experiment
23	Control E.o. at 24 Hours	146.35	146.35	-0.01	0.99	JD AT+EO COL WT 24H UNINFECTED,JD AT+EO COL WT EXP2 24H UNINFECTED,JD AT+EO TIME EXP3 UNINF 24H,	To the Experiment
23	Treated E.o. at 24 Hours	156.79	146.35	0.09	1.07	JD AT+EO COL WT 24H INFECTED,JD AT+EO COL WT EXP2 24H INFECTED,JD AT+EO TIME EXP3 EO INF 24H,	To the Experiment
24	Control E.o. at 48 Hours	81.44	81.44	0.0	1.0	JD AT+EO COL WT 02D UNINFECTED,JD AT+EO COL WT EXP2 02D UNINFECTED,JD AT+EO TIME EXP3 UNINF 2D,	To the Experiment
24	Treated E.o. at 48 Hours	138.03	81.44	0.76	1.69	JD AT+EO COL WT 02D INFECTED,JD AT+EO COL WT EXP2 02D INFECTED,JD AT+EO TIME EXP3 EO INF 2D,	To the Experiment
25	Control E.o. at 72 Hours	121.14	121.14	0.0	1.0	JD AT+EO COL WT 03D UNINFECTED,JD AT+EO COL WT EXP2 03D UNINFECTED,JD AT+EO TIME EXP3 UNINF 3D,	To the Experiment
25	Treated E.o. at 72 Hours	121.86	121.14	0.0	1.0	JD AT+EO COL WT 03D INFECTED,JD AT+EO COL WT EXP2 03D INFECTED,JD AT+EO TIME EXP3 EO INF 3D,	To the Experiment
26	Control E.o. at 96 Hours	78.6	78.6	-0.01	0.99	JD AT+EO COL WT 04D UNINFECTED,JD AT+EO COL WT EXP2 04D UNINFECTED,JD AT+EO TIME EXP3 UNINF 4D,	To the Experiment
26	Treated E.o. at 96 Hours	121.39	78.6	0.62	1.54	JD AT+EO COL WT 04D INFECTED,JD AT+EO COL WT EXP2 04D INFECTED,JD AT+EO TIME EXP3 EO INF 4D,	To the Experiment
27	Control E.o. at 120 Hours	95.02	95.02	-0.01	0.99	JD AT+EO COL WT 05D UNINFECTED,JD AT+EO COL WT EXP2 05D UNINFECTED,JD AT+EO TIME EXP3 UNINF 5D,	To the Experiment
27	Treated E.o. at 120 Hours	115.16	95.02	0.27	1.21	JD AT+EO COL WT 05D INFECTED,JD AT+EO COL WT EXP2 05D INFECTED,JD AT+EO TIME EXP3 EO INF 5D,	To the Experiment
1	Col laser microdissected, 5 d UI,	29.98	29.98	0.0	1.0	GSM392490,GSM392491,	To the Experiment	Biotic Stress II
1	Col laser microdissected, 5 dpi	62.71	29.98	1.06	2.09	GSM392488,GSM392489,	To the Experiment
1	eds16 laser microdissected, 5 dpi	40.83	29.98	0.44	1.36	GSM392492,GSM392493,	To the Experiment
2	Col whole leaf amplified, 5 d UI	48.96	48.96	0.0	1.0	GSM392500,GSM392501,	To the Experiment
2	Col whole leaf amplified, 5 dpi,	43.08	48.96	-0.19	0.87	GSM392498,GSM392499,	To the Experiment
2	Col leaf scrape, 5 dpi	51.45	48.96	0.07	1.05	GSM392502,GSM392503,	To the Experiment
3	WT_Emwa1_0dpi_rep1+rep2	285.35	228.55	0.32	1.24	GSM554311_WT_Emwa1_0dpi_rep1,GSM554311_WT_Emwa1_0dpi_rep2,	To the Experiment
3	WT_Emwa1_0.5dpi_rep1+rep2	223.88	228.55	-0.03	0.97	GSM554312_WT_Emwa1_0.5dpi_rep2,	To the Experiment
3	WT_Emwa1_2dpi_rep1+rep2	315.2	228.55	0.46	1.37	GSM554313_WT_Emwa1_2dpi_rep1,GSM554313_WT_Emwa1_2dpi_rep2,	To the Experiment
3	WT_Emwa1_4dpi_rep1+rep2	302.36	228.55	0.4	1.32	GSM554314_WT_Emwa1_4dpi_rep1,GSM554314_WT_Emwa1_4dpi_rep2,	To the Experiment
3	WT_Emwa1_6dpi_rep1+rep2	210.93	228.55	-0.12	0.92	GSM554315_WT_Emwa1_6dpi_rep1,GSM554315_WT_Emwa1_6dpi_rep2,	To the Experiment
4	rpp4_Emwa1_0dpi_rep1+rep2	397.54	397.54	0.0	1.0	GSM554316_rpp4_Emwa1_0dpi_rep1,GSM554316_rpp4_Emwa1_0dpi_rep2,	To the Experiment
4	rpp4_Emwa1_0.5dpi_rep1+rep2	198.39	397.54	-1.01	0.49	GSM554317_rpp4_Emwa1_0.5dpi_rep1,GSM554317_rpp4_Emwa1_0.5dpi_rep2,	To the Experiment
4	rpp4_Emwa1_2dpi_rep1+rep2	326.99	397.54	-0.29	0.82	GSM554318_rpp4_Emwa1_2dpi_rep1,GSM554318_rpp4_Emwa1_2dpi_rep2,	To the Experiment
4	rpp4_Emwa1_4dpi_rep1+rep2	204.73	397.54	-0.96	0.51	GSM554319_rpp4_Emwa1_4dpi_rep1,GSM554319_rpp4_Emwa1_4dpi_rep2,	To the Experiment
4	rpp4_Emwa1_6dpi_rep1+rep2	161.61	397.54	-1.3	0.4	GSM554320_rpp4_Emwa1_6dpi_rep1,GSM554320_rpp4_Emwa1_6dpi_rep2,	To the Experiment
5	Control	143.46	143.46	0.0	1.0	GSM157299_JPritchard_A-1_CTR_Rep1_ATH1,GSM157300_JPritchard_A-2_CTR_Rep2_ATH1,GSM157301_Pritchard_A-3_CTR_Rep3_ATH1,	To the Experiment
5	Aphid infested	150.66	143.46	0.07	1.05	GSM157303_JPritchard_A-5_API_Rep2_ATH1,GSM157304_JPritchard_A-6_API_Rep3_ATH1,	To the Experiment
At2g21060
1	Control B.c. at 18 Hours	48.87	48.87	0.0	1.0	CT181-1,CT181-2,CT182-1,	To the Experiment	Biotic Stress
1	Treated B.c. at 18 Hours	56.41	48.87	0.2	1.15	BC181-1,BC181-2,BC182-1,	To the Experiment
2	Control B.c. at 48 Hours	41.37	41.37	0.0	1.0	CT481-1,CT482-1,CT482-2,	To the Experiment
2	Treated B.c. at 48 Hours	69.28	41.37	0.74	1.67	BC481-1,BC482-1,BC482-2,	To the Experiment
3	Control Half P.s at 4 Hours	18.84	18.84	0.0	1.0	2505,2795,	To the Experiment
3	Avirulent Half P.s at 4 Hours	12.45	18.84	-0.6	0.66	2504,2796,	To the Experiment
3	Virulent Half P.s at 4 Hours	22.77	18.84	0.27	1.2	2530,2797,	To the Experiment
4	Control Half P.s at 8 Hours	14.9	14.9	0.0	1.0	2507,2792,	To the Experiment
4	Avirulent Half P.s at 8 Hours	23.49	14.9	0.65	1.57	2506,2793,	To the Experiment
4	Virulent Half P.s at 8 Hours	23.43	14.9	0.65	1.57	2529,2794,	To the Experiment
5	Control Half P.s at 16 Hours	25.82	25.82	0.0	1.0	2527,2789,	To the Experiment
5	Avirulent Half P.s at 16 Hours	32.32	25.82	0.32	1.25	2508,2790,	To the Experiment
5	Virulent Half P.s at 16 Hours	29.92	25.82	0.21	1.15	2528,2791,	To the Experiment
6	Control Half P.s at 24 Hours	23.12	23.12	0.0	1.0	2510,2786,	To the Experiment
6	Avirulent Half P.s at 24 Hours	34.9	23.12	0.59	1.5	2509,2787,	To the Experiment
6	Virulent Half P.s at 24 Hours	36.49	23.12	0.65	1.57	2526,2788,	To the Experiment
7	Control Half P.s at 48 Hours	21.44	21.44	-0.01	0.99	2512,2783,	To the Experiment
7	Avirulent Half P.s at 48 Hours	28.04	21.44	0.38	1.3	2511,2784,	To the Experiment
7	Virulent Half P.s at 48 Hours	27.98	21.44	0.38	1.3	2525,2785,	To the Experiment
8	Control P.s. at 2 Hours	40.09	40.1	-0.01	0.99	AtGen_A-53_33-1_REP1_ATH1,AtGen_A-54_33-2_REP2_ATH1,AtGen_A-55_33-3_REP3_ATH1,	To the Experiment
8	Virulent P.s. at 2 Hours	56.93	40.1	0.5	1.41	AtGen_A-5_21-1_REP1_ATH1,AtGen_A-6_21-2_REP2_ATH1,AtGen_A-8_21-4_REP3_ATH1,	To the Experiment
8	Avirulent P.s. at 2 Hours	46.96	40.1	0.22	1.17	AtGen_A-17_24-1_REP1_ATH1,AtGen_A-18_24-2_REP2_ATH1,AtGen_A-19_24-3_REP3_ATH1,	To the Experiment
8	Deficient P.s. at 2 Hours	40.76	40.1	0.02	1.01	AtGen_A-29_27-1_REP1_ATH1,AtGen_A-30_27-2_REP2_ATH1,AtGen_A-31-27-3_REP3_ATH1,	To the Experiment
8	Nonhost P.s. at 2 Hours	46.13	40.1	0.2	1.15	AtGen_A-41_30-1_REP1_ATH1,AtGen_A-42_30-2_REP2_ATH1,AtGen_A-43_30-3_REP3_ATH1,	To the Experiment
9	Control P.s. at 6 Hours	59.2	59.2	-0.01	0.99	AtGen_A-58_34-2_REP1_ATH1,AtGen_A-59_34-3_REP2_ATH1,AtGen_A-60_34-4_REP3_ATH1,	To the Experiment
9	Virulent P.s. at 6 Hours	44.1	59.2	-0.43	0.74	AtGen_A-9_22-1_REP1_ATH1,AtGen_A-10_22-2_REP2_ATH1,AtGen_A-11_22-3_REP3_ATH1,	To the Experiment
9	Avirulent P.s. at 6 Hours	57.26	59.2	-0.05	0.96	AtGen_A-21_25-1_REP1_ATH1,AtGen_A-23_25-3_REP2_ATH1,AtGen_A-24_25-4_REP3_ATH1,	To the Experiment
9	Deficient P.s. at 6 Hours	51.16	59.2	-0.22	0.86	AtGen_A-33_28-1_REP1_ATH1,AtGen_A-34_28-2_REP2_ATH1,AtGen_A-35_28-3_REP3_ATH1,	To the Experiment
9	Nonhost P.s. at 6 Hours	64.1	59.2	0.11	1.08	AtGen_A-45_31-1_REP1_ATH1,AtGen_A-46_31-2_REP2_ATH1,AtGen_A-48_31-4_REP3_ATH1,	To the Experiment
10	Control P.s. at 24 Hours	40.6	40.6	0.0	1.0	AtGen_A-61_35-1_REP1_ATH1,AtGen_A-62_35-2_REP2_ATH1,AtGen_A-64_35-4_REP3_ATH1,	To the Experiment
10	Virulent P.s. at 24 Hours	45.46	40.6	0.16	1.11	AtGen_A-13_23-1_REP1_ATH1,AtGen_A-14_23-2_REP2_ATH1,AtGen_A-16_23-4_REP3_ATH1,	To the Experiment
10	Avirulent P.s. at 24 Hours	40.29	40.6	-0.02	0.99	AtGen_A-25_26-1_REP1_ATH1,AtGen_A-26_26-2_REP2_ATH1 ,AtGen_A-28_26-4_REP3_ATH1,	To the Experiment
10	Deficient P.s. at 24 Hours	39.13	40.6	-0.06	0.96	AtGen_A-37_29-1_REP1_ATH1,AtGen_A-38_29-2_REP2_ATH1,AtGen_A-40_29-4_REP3_ATH1,	To the Experiment
10	Nonhost P.s. at 24 Hours	51.83	40.6	0.35	1.27	AtGen_A-49_32-1_REP1_ATH1,AtGen_A-50_32-2_REP2_ATH1,AtGen_A-52_32-4_REP3_ATH1,	To the Experiment
11	H2O at 1 Hour	55.26	55.26	-0.01	0.99	AtGen_B-1_1-1-1_REP_1_ATH1,AtGen_B-15_2-1-1_REP2_ATH1,AtGen_B-29_3-1-1_REP3_ATH1,	To the Experiment
11	FLG22 at 1 Hour	66.6	55.26	0.26	1.2	AtGen_B-6_1-6-1_REP_1_ATH1,AtGen_B-20_2-6-1_REP2_ATH1,AtGen_B-34_3-6-1_REP3_ATH1,	To the Experiment
11	HrpZ at 1 Hour	52.93	55.26	-0.07	0.95	AtGen_B-4_1-4-1_REP_1_ATH1,AtGen_B-18_2-4-1_REP2_ATH1,AtGen_B-32_3-4-1_REP3_ATH1,	To the Experiment
12	Ca+Mg at 1 Hour	52.09	52.1	-0.01	0.99	AtGen_B-2_1-2-1_REP_1_ATH1,AtGen_B-16_2-2-1_REP2_ATH1,AtGen_B-30_3-2-1_REP3_ATH1,	To the Experiment
12	LPS at 1 Hour	59.23	52.1	0.18	1.13	AtGen_B-7_1-7-1_REP_1_ATH1,AtGen_B-21_2-7-1_REP2_ATH1,AtGen_B-35_3-7-1_REP3_ATH1,	To the Experiment
13	GST at 1 Hour	63.87	63.87	0.0	1.0	AtGen_B-3_1-3-1_REP_1_ATH1,AtGen_B-17_2-3-1_REP2_ATH1,AtGen_B-31_3-3-1_REP3_ATH1,	To the Experiment
13	NPP at 1 Hour	49.8	63.87	-0.36	0.77	AtGen_B-5_1-5-1_REP_1_ATH1,AtGen_B-19_2-5-1_REP2_ATH1,AtGen_B-33_3-5-1_REP3_ATH1,	To the Experiment
14	H2O at 4 Hours	73.86	73.86	-0.01	0.99	AtGen_B-8_1-1-4_REP_1_ATH1,AtGen_B-22_2-1-4_REP2_ATH1,AtGen_B-36_3-1-4_REP3_ATH1,	To the Experiment
14	FLG22 at 4 Hours	58.36	73.86	-0.34	0.79	AtGen_B-13_1-6-4_REP1_ATH1,AtGen_B-27_2-6-4_REP2_ATH1,AtGen_B-41_3-6-4_REP3_ATH1,	To the Experiment
14	HrpZ at 4 Hours	53.76	73.86	-0.46	0.72	AtGen_B-11_1-4-4_REP1_ATH1,AtGen_B-25_2-4-4_REP2_ATH1,AtGen_B-39_3-4-4_REP3_ATH1,	To the Experiment
15	Ca+Mg at 4 Hours	59.36	59.36	-0.01	0.99	AtGen_B-9_1-2-4_REP_1_ATH1,AtGen_B-23_2-2-4_REP2_ATH1,AtGen_B-37_3-2-4_REP3_ATH1,	To the Experiment
15	LPS at 4 Hours	58.5	59.36	-0.03	0.98	AtGen_B-14_1-7-4_REP1_ATH1,AtGen_B-28_2-7-4_REP2_ATH1,AtGen_B-42_3-7-4_REP3_ATH1,	To the Experiment
16	GST at 4 Hours	59.5	59.5	0.0	1.0	AtGen_B-10_1-3-4_REP1_ATH1,AtGen_B-24_2-3-4_REP2_ATH1,AtGen_B-38_3-3-4_REP3_ATH1,	To the Experiment
16	NPP at 4 Hours	77.26	59.5	0.37	1.29	AtGen_B-12_1-5-4_REP1_ATH1,AtGen_B-26_2-5-4_REP2_ATH1,AtGen_B-40_3-5-4_REP3_ATH1,	To the Experiment
17	Control P.i. at 6 Hours	55.0	55.0	0.0	1.0	AtGen_C-1_1-C-6_REP1_ATH1,AtGen_C-2_2-C-6_REP2_ATH1,AtGen_C-3_4-C-6_REP3_ATH1,	To the Experiment
17	Treated P.i. at 6 Hours	39.96	55.0	-0.47	0.72	AtGen_C-10_1-Pi-6_REP1_ATH1,AtGen_C-11_2-Pi-6_REP2_ATH1,AtGen_C-12_3-Pi-6_REP3_ATH1,	To the Experiment
18	Control P.i. at 12 Hours	62.76	62.76	-0.01	0.99	AtGen_C-4_1-C-12_REP1_ATH1,AtGen_C-5_2-C-12_REP2_ATH1,AtGen_C-6_3-C-12_REP3_ATH1,	To the Experiment
18	Treated P.i. at 12 Hours	48.93	62.76	-0.36	0.77	AtGen_C-13_1-Pi-12_REP1_ATH1,AtGen_C-14_2-Pi-12_REP2_ATH1,AtGen_C-15_3-Pi-12_REP3_ATH1,	To the Experiment
19	Control P.i. at 24 Hours	66.86	66.86	-0.01	0.99	AtGen_C-7_1-C-24_REP1_ATH1,AtGen_C-8_2-C-24_REP2_ATH1,AtGen_C-9_3-C-24_REP3_ATH1,	To the Experiment
19	Treated P.i. at 24 Hours	55.43	66.86	-0.28	0.82	AtGen_C-16_1-Pi-24_REP1_ATH1,AtGen_C-17_2-Pi-24_REP2_ATH1,AtGen_C-18_3-Pi-24_REP3_ATH1,	To the Experiment
20	Control E.o. at 6 Hours	46.72	46.72	-0.01	0.99	JD AT+EO COL WT 06H UNINFECTED,JD AT+EO COL WT EXP2 06H UNINFECTED,JD AT+EO TIME EXP3 UNINF 6H,	To the Experiment
20	Treated E.o. at 6 Hours	66.31	46.72	0.5	1.41	JD AT+EO COL WT 06H INFECTED,JD AT+EO COL WT EXP2 06H INFECTED,JD AT+EO TIME EXP3 EO INF 6H,	To the Experiment
21	Control E.o. at 12 Hours	64.98	64.98	0.0	1.0	JD AT+EO COL WT 12H UNINFECTED,JD AT+EO COL WT EXP2 12H UNINFECTED,JD AT+EO TIME EXP3 UNINF 12H,	To the Experiment
21	Treated E.o. at 12 Hours	66.91	64.98	0.04	1.02	JD AT+EO COL WT 12H INFECTED,JD AT+EO COL WT EXP2 12H INFECTED,JD AT+EO TIME EXP3 EO INF 12H,	To the Experiment
22	Control E.o. at 18 Hours	75.5	75.5	0.0	1.0	JD AT+EO COL WT 18H UNINFECTED,JD AT+EO COL WT EXP2 18H UNINFECTED,JD AT+EO TIME EXP3 UNINF 18H,	To the Experiment
22	Treated E.o. at 18 Hours	77.83	75.5	0.04	1.03	JD AT+EO COL WT 18H INFECTED,JD AT+EO COL WT EXP2 18H INFECTED,JD AT+EO TIME EXP3 EO INF 18H,	To the Experiment
23	Control E.o. at 24 Hours	75.73	75.73	-0.01	0.99	JD AT+EO COL WT 24H UNINFECTED,JD AT+EO COL WT EXP2 24H UNINFECTED,JD AT+EO TIME EXP3 UNINF 24H,	To the Experiment
23	Treated E.o. at 24 Hours	75.73	75.73	0.0	1.0	JD AT+EO COL WT 24H INFECTED,JD AT+EO COL WT EXP2 24H INFECTED,JD AT+EO TIME EXP3 EO INF 24H,	To the Experiment
24	Control E.o. at 48 Hours	43.82	43.83	-0.01	0.99	JD AT+EO COL WT 02D UNINFECTED,JD AT+EO COL WT EXP2 02D UNINFECTED,JD AT+EO TIME EXP3 UNINF 2D,	To the Experiment
24	Treated E.o. at 48 Hours	62.4	43.83	0.5	1.42	JD AT+EO COL WT 02D INFECTED,JD AT+EO COL WT EXP2 02D INFECTED,JD AT+EO TIME EXP3 EO INF 2D,	To the Experiment
25	Control E.o. at 72 Hours	58.83	58.83	0.0	1.0	JD AT+EO COL WT 03D UNINFECTED,JD AT+EO COL WT EXP2 03D UNINFECTED,JD AT+EO TIME EXP3 UNINF 3D,	To the Experiment
25	Treated E.o. at 72 Hours	60.06	58.83	0.02	1.02	JD AT+EO COL WT 03D INFECTED,JD AT+EO COL WT EXP2 03D INFECTED,JD AT+EO TIME EXP3 EO INF 3D,	To the Experiment
26	Control E.o. at 96 Hours	46.07	46.07	0.0	1.0	JD AT+EO COL WT 04D UNINFECTED,JD AT+EO COL WT EXP2 04D UNINFECTED,JD AT+EO TIME EXP3 UNINF 4D,	To the Experiment
26	Treated E.o. at 96 Hours	55.8	46.07	0.27	1.21	JD AT+EO COL WT 04D INFECTED,JD AT+EO COL WT EXP2 04D INFECTED,JD AT+EO TIME EXP3 EO INF 4D,	To the Experiment
27	Control E.o. at 120 Hours	50.56	50.56	-0.01	0.99	JD AT+EO COL WT 05D UNINFECTED,JD AT+EO COL WT EXP2 05D UNINFECTED,JD AT+EO TIME EXP3 UNINF 5D,	To the Experiment
27	Treated E.o. at 120 Hours	58.12	50.56	0.2	1.14	JD AT+EO COL WT 05D INFECTED,JD AT+EO COL WT EXP2 05D INFECTED,JD AT+EO TIME EXP3 EO INF 5D,	To the Experiment
1	Col laser microdissected, 5 d UI,	18.4	18.4	-0.01	0.99	GSM392490,GSM392491,	To the Experiment	Biotic Stress II
1	Col laser microdissected, 5 dpi	54.39	18.4	1.56	2.95	GSM392488,GSM392489,	To the Experiment
1	eds16 laser microdissected, 5 dpi	34.48	18.4	0.9	1.87	GSM392492,GSM392493,	To the Experiment
2	Col whole leaf amplified, 5 d UI	48.24	48.25	-0.01	0.99	GSM392500,GSM392501,	To the Experiment
2	Col whole leaf amplified, 5 dpi,	61.69	48.25	0.35	1.27	GSM392498,GSM392499,	To the Experiment
2	Col leaf scrape, 5 dpi	30.1	48.25	-0.69	0.62	GSM392502,GSM392503,	To the Experiment
3	WT_Emwa1_0dpi_rep1+rep2	63.09	65.29	-0.05	0.96	GSM554311_WT_Emwa1_0dpi_rep1,GSM554311_WT_Emwa1_0dpi_rep2,	To the Experiment
3	WT_Emwa1_0.5dpi_rep1+rep2	112.37	65.29	0.78	1.72	GSM554312_WT_Emwa1_0.5dpi_rep2,	To the Experiment
3	WT_Emwa1_2dpi_rep1+rep2	85.5	65.29	0.38	1.3	GSM554313_WT_Emwa1_2dpi_rep1,GSM554313_WT_Emwa1_2dpi_rep2,	To the Experiment
3	WT_Emwa1_4dpi_rep1+rep2	90.68	65.29	0.47	1.38	GSM554314_WT_Emwa1_4dpi_rep1,GSM554314_WT_Emwa1_4dpi_rep2,	To the Experiment
3	WT_Emwa1_6dpi_rep1+rep2	90.71	65.29	0.47	1.38	GSM554315_WT_Emwa1_6dpi_rep1,GSM554315_WT_Emwa1_6dpi_rep2,	To the Experiment
4	rpp4_Emwa1_0dpi_rep1+rep2	88.26	88.26	0.0	1.0	GSM554316_rpp4_Emwa1_0dpi_rep1,GSM554316_rpp4_Emwa1_0dpi_rep2,	To the Experiment
4	rpp4_Emwa1_0.5dpi_rep1+rep2	168.43	88.26	0.93	1.9	GSM554317_rpp4_Emwa1_0.5dpi_rep1,GSM554317_rpp4_Emwa1_0.5dpi_rep2,	To the Experiment
4	rpp4_Emwa1_2dpi_rep1+rep2	98.96	88.26	0.16	1.12	GSM554318_rpp4_Emwa1_2dpi_rep1,GSM554318_rpp4_Emwa1_2dpi_rep2,	To the Experiment
4	rpp4_Emwa1_4dpi_rep1+rep2	90.96	88.26	0.04	1.03	GSM554319_rpp4_Emwa1_4dpi_rep1,GSM554319_rpp4_Emwa1_4dpi_rep2,	To the Experiment
4	rpp4_Emwa1_6dpi_rep1+rep2	157.46	88.26	0.83	1.78	GSM554320_rpp4_Emwa1_6dpi_rep1,GSM554320_rpp4_Emwa1_6dpi_rep2,	To the Experiment
5	Control	80.22	80.22	-0.01	0.99	GSM157299_JPritchard_A-1_CTR_Rep1_ATH1,GSM157300_JPritchard_A-2_CTR_Rep2_ATH1,GSM157301_Pritchard_A-3_CTR_Rep3_ATH1,	To the Experiment
5	Aphid infested	83.12	80.22	0.05	1.03	GSM157303_JPritchard_A-5_API_Rep2_ATH1,GSM157304_JPritchard_A-6_API_Rep3_ATH1,	To the Experiment
At2g05520
1	Control B.c. at 18 Hours	4126.25	4126.25	-0.01	0.99	CT181-1,CT181-2,CT182-1,	To the Experiment	Biotic Stress
1	Treated B.c. at 18 Hours	4406.46	4126.25	0.09	1.06	BC181-1,BC181-2,BC182-1,	To the Experiment
2	Control B.c. at 48 Hours	4229.91	4229.91	-0.01	0.99	CT481-1,CT482-1,CT482-2,	To the Experiment
2	Treated B.c. at 48 Hours	4298.28	4229.91	0.02	1.01	BC481-1,BC482-1,BC482-2,	To the Experiment
3	Control Half P.s at 4 Hours	3305.18	3305.19	-0.01	0.99	2505,2795,	To the Experiment
3	Avirulent Half P.s at 4 Hours	2917.26	3305.19	-0.19	0.88	2504,2796,	To the Experiment
3	Virulent Half P.s at 4 Hours	3476.18	3305.19	0.07	1.05	2530,2797,	To the Experiment
4	Control Half P.s at 8 Hours	3067.07	3067.07	0.0	1.0	2507,2792,	To the Experiment
4	Avirulent Half P.s at 8 Hours	2930.11	3067.07	-0.07	0.95	2506,2793,	To the Experiment
4	Virulent Half P.s at 8 Hours	3489.1	3067.07	0.18	1.13	2529,2794,	To the Experiment
5	Control Half P.s at 16 Hours	3859.3	3859.3	0.0	1.0	2527,2789,	To the Experiment
5	Avirulent Half P.s at 16 Hours	3562.34	3859.3	-0.12	0.92	2508,2790,	To the Experiment
5	Virulent Half P.s at 16 Hours	3615.14	3859.3	-0.1	0.93	2528,2791,	To the Experiment
6	Control Half P.s at 24 Hours	3743.98	3743.98	0.0	1.0	2510,2786,	To the Experiment
6	Avirulent Half P.s at 24 Hours	3519.02	3743.98	-0.09	0.93	2509,2787,	To the Experiment
6	Virulent Half P.s at 24 Hours	3866.77	3743.98	0.04	1.03	2526,2788,	To the Experiment
7	Control Half P.s at 48 Hours	3666.24	3666.24	0.0	1.0	2512,2783,	To the Experiment
7	Avirulent Half P.s at 48 Hours	3617.38	3666.24	-0.02	0.98	2511,2784,	To the Experiment
7	Virulent Half P.s at 48 Hours	3512.42	3666.24	-0.07	0.95	2525,2785,	To the Experiment
8	Control P.s. at 2 Hours	2881.73	2881.73	0.0	1.0	AtGen_A-53_33-1_REP1_ATH1,AtGen_A-54_33-2_REP2_ATH1,AtGen_A-55_33-3_REP3_ATH1,	To the Experiment
8	Virulent P.s. at 2 Hours	2628.53	2881.73	-0.14	0.91	AtGen_A-5_21-1_REP1_ATH1,AtGen_A-6_21-2_REP2_ATH1,AtGen_A-8_21-4_REP3_ATH1,	To the Experiment
8	Avirulent P.s. at 2 Hours	2649.03	2881.73	-0.13	0.91	AtGen_A-17_24-1_REP1_ATH1,AtGen_A-18_24-2_REP2_ATH1,AtGen_A-19_24-3_REP3_ATH1,	To the Experiment
8	Deficient P.s. at 2 Hours	3098.13	2881.73	0.1	1.07	AtGen_A-29_27-1_REP1_ATH1,AtGen_A-30_27-2_REP2_ATH1,AtGen_A-31-27-3_REP3_ATH1,	To the Experiment
8	Nonhost P.s. at 2 Hours	2545.2	2881.73	-0.18	0.88	AtGen_A-41_30-1_REP1_ATH1,AtGen_A-42_30-2_REP2_ATH1,AtGen_A-43_30-3_REP3_ATH1,	To the Experiment
9	Control P.s. at 6 Hours	2818.06	2818.06	-0.01	0.99	AtGen_A-58_34-2_REP1_ATH1,AtGen_A-59_34-3_REP2_ATH1,AtGen_A-60_34-4_REP3_ATH1,	To the Experiment
9	Virulent P.s. at 6 Hours	2601.56	2818.06	-0.12	0.92	AtGen_A-9_22-1_REP1_ATH1,AtGen_A-10_22-2_REP2_ATH1,AtGen_A-11_22-3_REP3_ATH1,	To the Experiment
9	Avirulent P.s. at 6 Hours	2937.86	2818.06	0.06	1.04	AtGen_A-21_25-1_REP1_ATH1,AtGen_A-23_25-3_REP2_ATH1,AtGen_A-24_25-4_REP3_ATH1,	To the Experiment
9	Deficient P.s. at 6 Hours	3147.73	2818.06	0.15	1.11	AtGen_A-33_28-1_REP1_ATH1,AtGen_A-34_28-2_REP2_ATH1,AtGen_A-35_28-3_REP3_ATH1,	To the Experiment
9	Nonhost P.s. at 6 Hours	2527.16	2818.06	-0.16	0.89	AtGen_A-45_31-1_REP1_ATH1,AtGen_A-46_31-2_REP2_ATH1,AtGen_A-48_31-4_REP3_ATH1,	To the Experiment
10	Control P.s. at 24 Hours	3054.5	3054.5	0.0	1.0	AtGen_A-61_35-1_REP1_ATH1,AtGen_A-62_35-2_REP2_ATH1,AtGen_A-64_35-4_REP3_ATH1,	To the Experiment
10	Virulent P.s. at 24 Hours	2588.73	3054.5	-0.24	0.84	AtGen_A-13_23-1_REP1_ATH1,AtGen_A-14_23-2_REP2_ATH1,AtGen_A-16_23-4_REP3_ATH1,	To the Experiment
10	Avirulent P.s. at 24 Hours	2718.4	3054.5	-0.17	0.88	AtGen_A-25_26-1_REP1_ATH1,AtGen_A-26_26-2_REP2_ATH1 ,AtGen_A-28_26-4_REP3_ATH1,	To the Experiment
10	Deficient P.s. at 24 Hours	2832.83	3054.5	-0.11	0.92	AtGen_A-37_29-1_REP1_ATH1,AtGen_A-38_29-2_REP2_ATH1,AtGen_A-40_29-4_REP3_ATH1,	To the Experiment
10	Nonhost P.s. at 24 Hours	2360.36	3054.5	-0.38	0.77	AtGen_A-49_32-1_REP1_ATH1,AtGen_A-50_32-2_REP2_ATH1,AtGen_A-52_32-4_REP3_ATH1,	To the Experiment
11	H2O at 1 Hour	2406.26	2406.26	-0.01	0.99	AtGen_B-1_1-1-1_REP_1_ATH1,AtGen_B-15_2-1-1_REP2_ATH1,AtGen_B-29_3-1-1_REP3_ATH1,	To the Experiment
11	FLG22 at 1 Hour	2169.1	2406.26	-0.15	0.9	AtGen_B-6_1-6-1_REP_1_ATH1,AtGen_B-20_2-6-1_REP2_ATH1,AtGen_B-34_3-6-1_REP3_ATH1,	To the Experiment
11	HrpZ at 1 Hour	2032.84	2406.26	-0.25	0.84	AtGen_B-4_1-4-1_REP_1_ATH1,AtGen_B-18_2-4-1_REP2_ATH1,AtGen_B-32_3-4-1_REP3_ATH1,	To the Experiment
12	Ca+Mg at 1 Hour	2345.29	2345.3	-0.01	0.99	AtGen_B-2_1-2-1_REP_1_ATH1,AtGen_B-16_2-2-1_REP2_ATH1,AtGen_B-30_3-2-1_REP3_ATH1,	To the Experiment
12	LPS at 1 Hour	2303.2	2345.3	-0.03	0.98	AtGen_B-7_1-7-1_REP_1_ATH1,AtGen_B-21_2-7-1_REP2_ATH1,AtGen_B-35_3-7-1_REP3_ATH1,	To the Experiment
13	GST at 1 Hour	2338.23	2338.23	0.0	1.0	AtGen_B-3_1-3-1_REP_1_ATH1,AtGen_B-17_2-3-1_REP2_ATH1,AtGen_B-31_3-3-1_REP3_ATH1,	To the Experiment
13	NPP at 1 Hour	2164.44	2338.23	-0.12	0.92	AtGen_B-5_1-5-1_REP_1_ATH1,AtGen_B-19_2-5-1_REP2_ATH1,AtGen_B-33_3-5-1_REP3_ATH1,	To the Experiment
14	H2O at 4 Hours	3228.66	3228.66	-0.01	0.99	AtGen_B-8_1-1-4_REP_1_ATH1,AtGen_B-22_2-1-4_REP2_ATH1,AtGen_B-36_3-1-4_REP3_ATH1,	To the Experiment
14	FLG22 at 4 Hours	2957.1	3228.66	-0.13	0.91	AtGen_B-13_1-6-4_REP1_ATH1,AtGen_B-27_2-6-4_REP2_ATH1,AtGen_B-41_3-6-4_REP3_ATH1,	To the Experiment
14	HrpZ at 4 Hours	2855.13	3228.66	-0.18	0.88	AtGen_B-11_1-4-4_REP1_ATH1,AtGen_B-25_2-4-4_REP2_ATH1,AtGen_B-39_3-4-4_REP3_ATH1,	To the Experiment
15	Ca+Mg at 4 Hours	3216.13	3216.13	0.0	1.0	AtGen_B-9_1-2-4_REP_1_ATH1,AtGen_B-23_2-2-4_REP2_ATH1,AtGen_B-37_3-2-4_REP3_ATH1,	To the Experiment
15	LPS at 4 Hours	3079.23	3216.13	-0.07	0.95	AtGen_B-14_1-7-4_REP1_ATH1,AtGen_B-28_2-7-4_REP2_ATH1,AtGen_B-42_3-7-4_REP3_ATH1,	To the Experiment
16	GST at 4 Hours	3228.66	3228.66	-0.01	0.99	AtGen_B-10_1-3-4_REP1_ATH1,AtGen_B-24_2-3-4_REP2_ATH1,AtGen_B-38_3-3-4_REP3_ATH1,	To the Experiment
16	NPP at 4 Hours	2929.46	3228.66	-0.15	0.9	AtGen_B-12_1-5-4_REP1_ATH1,AtGen_B-26_2-5-4_REP2_ATH1,AtGen_B-40_3-5-4_REP3_ATH1,	To the Experiment
17	Control P.i. at 6 Hours	3385.6	3385.6	0.0	1.0	AtGen_C-1_1-C-6_REP1_ATH1,AtGen_C-2_2-C-6_REP2_ATH1,AtGen_C-3_4-C-6_REP3_ATH1,	To the Experiment
17	Treated P.i. at 6 Hours	4262.2	3385.6	0.33	1.25	AtGen_C-10_1-Pi-6_REP1_ATH1,AtGen_C-11_2-Pi-6_REP2_ATH1,AtGen_C-12_3-Pi-6_REP3_ATH1,	To the Experiment
18	Control P.i. at 12 Hours	3581.03	3581.03	0.0	1.0	AtGen_C-4_1-C-12_REP1_ATH1,AtGen_C-5_2-C-12_REP2_ATH1,AtGen_C-6_3-C-12_REP3_ATH1,	To the Experiment
18	Treated P.i. at 12 Hours	3687.23	3581.03	0.04	1.02	AtGen_C-13_1-Pi-12_REP1_ATH1,AtGen_C-14_2-Pi-12_REP2_ATH1,AtGen_C-15_3-Pi-12_REP3_ATH1,	To the Experiment
19	Control P.i. at 24 Hours	3304.66	3304.66	-0.01	0.99	AtGen_C-7_1-C-24_REP1_ATH1,AtGen_C-8_2-C-24_REP2_ATH1,AtGen_C-9_3-C-24_REP3_ATH1,	To the Experiment
19	Treated P.i. at 24 Hours	3482.53	3304.66	0.07	1.05	AtGen_C-16_1-Pi-24_REP1_ATH1,AtGen_C-17_2-Pi-24_REP2_ATH1,AtGen_C-18_3-Pi-24_REP3_ATH1,	To the Experiment
20	Control E.o. at 6 Hours	2701.72	2701.72	0.0	1.0	JD AT+EO COL WT 06H UNINFECTED,JD AT+EO COL WT EXP2 06H UNINFECTED,JD AT+EO TIME EXP3 UNINF 6H,	To the Experiment
20	Treated E.o. at 6 Hours	3873.05	2701.72	0.51	1.43	JD AT+EO COL WT 06H INFECTED,JD AT+EO COL WT EXP2 06H INFECTED,JD AT+EO TIME EXP3 EO INF 6H,	To the Experiment
21	Control E.o. at 12 Hours	3215.47	3215.47	0.0	1.0	JD AT+EO COL WT 12H UNINFECTED,JD AT+EO COL WT EXP2 12H UNINFECTED,JD AT+EO TIME EXP3 UNINF 12H,	To the Experiment
21	Treated E.o. at 12 Hours	3808.11	3215.47	0.24	1.18	JD AT+EO COL WT 12H INFECTED,JD AT+EO COL WT EXP2 12H INFECTED,JD AT+EO TIME EXP3 EO INF 12H,	To the Experiment
22	Control E.o. at 18 Hours	3468.19	3468.19	0.0	1.0	JD AT+EO COL WT 18H UNINFECTED,JD AT+EO COL WT EXP2 18H UNINFECTED,JD AT+EO TIME EXP3 UNINF 18H,	To the Experiment
22	Treated E.o. at 18 Hours	3889.57	3468.19	0.16	1.12	JD AT+EO COL WT 18H INFECTED,JD AT+EO COL WT EXP2 18H INFECTED,JD AT+EO TIME EXP3 EO INF 18H,	To the Experiment
23	Control E.o. at 24 Hours	3345.98	3345.98	0.0	1.0	JD AT+EO COL WT 24H UNINFECTED,JD AT+EO COL WT EXP2 24H UNINFECTED,JD AT+EO TIME EXP3 UNINF 24H,	To the Experiment
23	Treated E.o. at 24 Hours	4037.16	3345.98	0.27	1.2	JD AT+EO COL WT 24H INFECTED,JD AT+EO COL WT EXP2 24H INFECTED,JD AT+EO TIME EXP3 EO INF 24H,	To the Experiment
24	Control E.o. at 48 Hours	2836.55	2836.55	0.0	1.0	JD AT+EO COL WT 02D UNINFECTED,JD AT+EO COL WT EXP2 02D UNINFECTED,JD AT+EO TIME EXP3 UNINF 2D,	To the Experiment
24	Treated E.o. at 48 Hours	3964.91	2836.55	0.48	1.39	JD AT+EO COL WT 02D INFECTED,JD AT+EO COL WT EXP2 02D INFECTED,JD AT+EO TIME EXP3 EO INF 2D,	To the Experiment
25	Control E.o. at 72 Hours	3429.13	3429.13	-0.01	0.99	JD AT+EO COL WT 03D UNINFECTED,JD AT+EO COL WT EXP2 03D UNINFECTED,JD AT+EO TIME EXP3 UNINF 3D,	To the Experiment
25	Treated E.o. at 72 Hours	4267.37	3429.13	0.31	1.24	JD AT+EO COL WT 03D INFECTED,JD AT+EO COL WT EXP2 03D INFECTED,JD AT+EO TIME EXP3 EO INF 3D,	To the Experiment
26	Control E.o. at 96 Hours	2773.41	2773.41	0.0	1.0	JD AT+EO COL WT 04D UNINFECTED,JD AT+EO COL WT EXP2 04D UNINFECTED,JD AT+EO TIME EXP3 UNINF 4D,	To the Experiment
26	Treated E.o. at 96 Hours	3989.74	2773.41	0.52	1.43	JD AT+EO COL WT 04D INFECTED,JD AT+EO COL WT EXP2 04D INFECTED,JD AT+EO TIME EXP3 EO INF 4D,	To the Experiment
27	Control E.o. at 120 Hours	3580.35	3580.35	0.0	1.0	JD AT+EO COL WT 05D UNINFECTED,JD AT+EO COL WT EXP2 05D UNINFECTED,JD AT+EO TIME EXP3 UNINF 5D,	To the Experiment
27	Treated E.o. at 120 Hours	4025.17	3580.35	0.16	1.12	JD AT+EO COL WT 05D INFECTED,JD AT+EO COL WT EXP2 05D INFECTED,JD AT+EO TIME EXP3 EO INF 5D,	To the Experiment
1	Col laser microdissected, 5 d UI,	1015.56	1015.56	0.0	1.0	GSM392490,GSM392491,	To the Experiment	Biotic Stress II
1	Col laser microdissected, 5 dpi	4338.1	1015.56	2.09	4.27	GSM392488,GSM392489,	To the Experiment
1	eds16 laser microdissected, 5 dpi	3125.91	1015.56	1.62	3.07	GSM392492,GSM392493,	To the Experiment
2	Col whole leaf amplified, 5 d UI	3351.66	3351.66	0.0	1.0	GSM392500,GSM392501,	To the Experiment
2	Col whole leaf amplified, 5 dpi,	4609.31	3351.66	0.45	1.37	GSM392498,GSM392499,	To the Experiment
2	Col leaf scrape, 5 dpi	3410.62	3351.66	0.02	1.01	GSM392502,GSM392503,	To the Experiment
3	WT_Emwa1_0dpi_rep1+rep2	1617.61	1734.38	-0.11	0.93	GSM554311_WT_Emwa1_0dpi_rep1,GSM554311_WT_Emwa1_0dpi_rep2,	To the Experiment
3	WT_Emwa1_0.5dpi_rep1+rep2	3042.93	1734.38	0.81	1.75	GSM554312_WT_Emwa1_0.5dpi_rep2,	To the Experiment
3	WT_Emwa1_2dpi_rep1+rep2	3373.01	1734.38	0.95	1.94	GSM554313_WT_Emwa1_2dpi_rep1,GSM554313_WT_Emwa1_2dpi_rep2,	To the Experiment
3	WT_Emwa1_4dpi_rep1+rep2	3021.93	1734.38	0.8	1.74	GSM554314_WT_Emwa1_4dpi_rep1,GSM554314_WT_Emwa1_4dpi_rep2,	To the Experiment
3	WT_Emwa1_6dpi_rep1+rep2	3696.03	1734.38	1.09	2.13	GSM554315_WT_Emwa1_6dpi_rep1,GSM554315_WT_Emwa1_6dpi_rep2,	To the Experiment
4	rpp4_Emwa1_0dpi_rep1+rep2	2052.74	2052.73	0.0	1.0	GSM554316_rpp4_Emwa1_0dpi_rep1,GSM554316_rpp4_Emwa1_0dpi_rep2,	To the Experiment
4	rpp4_Emwa1_0.5dpi_rep1+rep2	4118.22	2052.73	1.0	2.0	GSM554317_rpp4_Emwa1_0.5dpi_rep1,GSM554317_rpp4_Emwa1_0.5dpi_rep2,	To the Experiment
4	rpp4_Emwa1_2dpi_rep1+rep2	2974.79	2052.73	0.53	1.44	GSM554318_rpp4_Emwa1_2dpi_rep1,GSM554318_rpp4_Emwa1_2dpi_rep2,	To the Experiment
4	rpp4_Emwa1_4dpi_rep1+rep2	3673.67	2052.73	0.83	1.78	GSM554319_rpp4_Emwa1_4dpi_rep1,GSM554319_rpp4_Emwa1_4dpi_rep2,	To the Experiment
4	rpp4_Emwa1_6dpi_rep1+rep2	4178.64	2052.73	1.02	2.03	GSM554320_rpp4_Emwa1_6dpi_rep1,GSM554320_rpp4_Emwa1_6dpi_rep2,	To the Experiment
5	Control	3349.02	3349.02	0.0	1.0	GSM157299_JPritchard_A-1_CTR_Rep1_ATH1,GSM157300_JPritchard_A-2_CTR_Rep2_ATH1,GSM157301_Pritchard_A-3_CTR_Rep3_ATH1,	To the Experiment
5	Aphid infested	3536.19	3349.02	0.07	1.05	GSM157303_JPritchard_A-5_API_Rep2_ATH1,GSM157304_JPritchard_A-6_API_Rep3_ATH1,	To the Experiment
At2g05380
1	Control B.c. at 18 Hours	1176.6	1176.6	-0.01	0.99	CT181-1,CT181-2,CT182-1,	To the Experiment	Biotic Stress
1	Treated B.c. at 18 Hours	1133.37	1176.6	-0.06	0.96	BC181-1,BC181-2,BC182-1,	To the Experiment
2	Control B.c. at 48 Hours	1445.64	1445.64	-0.01	0.99	CT481-1,CT482-1,CT482-2,	To the Experiment
2	Treated B.c. at 48 Hours	2579.78	1445.64	0.83	1.78	BC481-1,BC482-1,BC482-2,	To the Experiment
3	Control Half P.s at 4 Hours	1111.28	1111.28	0.0	1.0	2505,2795,	To the Experiment
3	Avirulent Half P.s at 4 Hours	1200.47	1111.28	0.11	1.08	2504,2796,	To the Experiment
3	Virulent Half P.s at 4 Hours	1202.98	1111.28	0.11	1.08	2530,2797,	To the Experiment
4	Control Half P.s at 8 Hours	1158.93	1158.93	0.0	1.0	2507,2792,	To the Experiment
4	Avirulent Half P.s at 8 Hours	1232.22	1158.93	0.08	1.06	2506,2793,	To the Experiment
4	Virulent Half P.s at 8 Hours	1306.99	1158.93	0.17	1.12	2529,2794,	To the Experiment
5	Control Half P.s at 16 Hours	1522.75	1522.75	0.0	1.0	2527,2789,	To the Experiment
5	Avirulent Half P.s at 16 Hours	1583.53	1522.75	0.05	1.03	2508,2790,	To the Experiment
5	Virulent Half P.s at 16 Hours	1513.12	1522.75	-0.01	0.99	2528,2791,	To the Experiment
6	Control Half P.s at 24 Hours	1256.55	1256.55	0.0	1.0	2510,2786,	To the Experiment
6	Avirulent Half P.s at 24 Hours	1420.88	1256.55	0.17	1.13	2509,2787,	To the Experiment
6	Virulent Half P.s at 24 Hours	1394.14	1256.55	0.14	1.1	2526,2788,	To the Experiment
7	Control Half P.s at 48 Hours	1541.46	1541.47	-0.01	0.99	2512,2783,	To the Experiment
7	Avirulent Half P.s at 48 Hours	1576.81	1541.47	0.03	1.02	2511,2784,	To the Experiment
7	Virulent Half P.s at 48 Hours	1800.19	1541.47	0.22	1.16	2525,2785,	To the Experiment
8	Control P.s. at 2 Hours	506.5	506.5	0.0	1.0	AtGen_A-53_33-1_REP1_ATH1,AtGen_A-54_33-2_REP2_ATH1,AtGen_A-55_33-3_REP3_ATH1,	To the Experiment
8	Virulent P.s. at 2 Hours	840.5	506.5	0.73	1.65	AtGen_A-5_21-1_REP1_ATH1,AtGen_A-6_21-2_REP2_ATH1,AtGen_A-8_21-4_REP3_ATH1,	To the Experiment
8	Avirulent P.s. at 2 Hours	711.4	506.5	0.49	1.4	AtGen_A-17_24-1_REP1_ATH1,AtGen_A-18_24-2_REP2_ATH1,AtGen_A-19_24-3_REP3_ATH1,	To the Experiment
8	Deficient P.s. at 2 Hours	383.73	506.5	-0.41	0.75	AtGen_A-29_27-1_REP1_ATH1,AtGen_A-30_27-2_REP2_ATH1,AtGen_A-31-27-3_REP3_ATH1,	To the Experiment
8	Nonhost P.s. at 2 Hours	499.46	506.5	-0.03	0.98	AtGen_A-41_30-1_REP1_ATH1,AtGen_A-42_30-2_REP2_ATH1,AtGen_A-43_30-3_REP3_ATH1,	To the Experiment
9	Control P.s. at 6 Hours	1720.9	1720.9	-0.01	0.99	AtGen_A-58_34-2_REP1_ATH1,AtGen_A-59_34-3_REP2_ATH1,AtGen_A-60_34-4_REP3_ATH1,	To the Experiment
9	Virulent P.s. at 6 Hours	1034.96	1720.9	-0.74	0.6	AtGen_A-9_22-1_REP1_ATH1,AtGen_A-10_22-2_REP2_ATH1,AtGen_A-11_22-3_REP3_ATH1,	To the Experiment
9	Avirulent P.s. at 6 Hours	1508.9	1720.9	-0.19	0.87	AtGen_A-21_25-1_REP1_ATH1,AtGen_A-23_25-3_REP2_ATH1,AtGen_A-24_25-4_REP3_ATH1,	To the Experiment
9	Deficient P.s. at 6 Hours	1304.93	1720.9	-0.4	0.75	AtGen_A-33_28-1_REP1_ATH1,AtGen_A-34_28-2_REP2_ATH1,AtGen_A-35_28-3_REP3_ATH1,	To the Experiment
9	Nonhost P.s. at 6 Hours	1172.7	1720.9	-0.56	0.68	AtGen_A-45_31-1_REP1_ATH1,AtGen_A-46_31-2_REP2_ATH1,AtGen_A-48_31-4_REP3_ATH1,	To the Experiment
10	Control P.s. at 24 Hours	1418.9	1418.9	0.0	1.0	AtGen_A-61_35-1_REP1_ATH1,AtGen_A-62_35-2_REP2_ATH1,AtGen_A-64_35-4_REP3_ATH1,	To the Experiment
10	Virulent P.s. at 24 Hours	767.9	1418.9	-0.89	0.54	AtGen_A-13_23-1_REP1_ATH1,AtGen_A-14_23-2_REP2_ATH1,AtGen_A-16_23-4_REP3_ATH1,	To the Experiment
10	Avirulent P.s. at 24 Hours	605.03	1418.9	-1.23	0.42	AtGen_A-25_26-1_REP1_ATH1,AtGen_A-26_26-2_REP2_ATH1 ,AtGen_A-28_26-4_REP3_ATH1,	To the Experiment
10	Deficient P.s. at 24 Hours	889.86	1418.9	-0.68	0.62	AtGen_A-37_29-1_REP1_ATH1,AtGen_A-38_29-2_REP2_ATH1,AtGen_A-40_29-4_REP3_ATH1,	To the Experiment
10	Nonhost P.s. at 24 Hours	874.16	1418.9	-0.7	0.61	AtGen_A-49_32-1_REP1_ATH1,AtGen_A-50_32-2_REP2_ATH1,AtGen_A-52_32-4_REP3_ATH1,	To the Experiment
11	H2O at 1 Hour	134.79	134.8	-0.01	0.99	AtGen_B-1_1-1-1_REP_1_ATH1,AtGen_B-15_2-1-1_REP2_ATH1,AtGen_B-29_3-1-1_REP3_ATH1,	To the Experiment
11	FLG22 at 1 Hour	105.8	134.8	-0.35	0.78	AtGen_B-6_1-6-1_REP_1_ATH1,AtGen_B-20_2-6-1_REP2_ATH1,AtGen_B-34_3-6-1_REP3_ATH1,	To the Experiment
11	HrpZ at 1 Hour	122.34	134.8	-0.14	0.9	AtGen_B-4_1-4-1_REP_1_ATH1,AtGen_B-18_2-4-1_REP2_ATH1,AtGen_B-32_3-4-1_REP3_ATH1,	To the Experiment
12	Ca+Mg at 1 Hour	102.43	102.43	0.0	1.0	AtGen_B-2_1-2-1_REP_1_ATH1,AtGen_B-16_2-2-1_REP2_ATH1,AtGen_B-30_3-2-1_REP3_ATH1,	To the Experiment
12	LPS at 1 Hour	96.03	102.43	-0.1	0.93	AtGen_B-7_1-7-1_REP_1_ATH1,AtGen_B-21_2-7-1_REP2_ATH1,AtGen_B-35_3-7-1_REP3_ATH1,	To the Experiment
13	GST at 1 Hour	110.79	110.79	-0.01	0.99	AtGen_B-3_1-3-1_REP_1_ATH1,AtGen_B-17_2-3-1_REP2_ATH1,AtGen_B-31_3-3-1_REP3_ATH1,	To the Experiment
13	NPP at 1 Hour	100.5	110.79	-0.15	0.9	AtGen_B-5_1-5-1_REP_1_ATH1,AtGen_B-19_2-5-1_REP2_ATH1,AtGen_B-33_3-5-1_REP3_ATH1,	To the Experiment
14	H2O at 4 Hours	150.23	150.23	0.0	1.0	AtGen_B-8_1-1-4_REP_1_ATH1,AtGen_B-22_2-1-4_REP2_ATH1,AtGen_B-36_3-1-4_REP3_ATH1,	To the Experiment
14	FLG22 at 4 Hours	187.66	150.23	0.32	1.24	AtGen_B-13_1-6-4_REP1_ATH1,AtGen_B-27_2-6-4_REP2_ATH1,AtGen_B-41_3-6-4_REP3_ATH1,	To the Experiment
14	HrpZ at 4 Hours	191.63	150.23	0.35	1.27	AtGen_B-11_1-4-4_REP1_ATH1,AtGen_B-25_2-4-4_REP2_ATH1,AtGen_B-39_3-4-4_REP3_ATH1,	To the Experiment
15	Ca+Mg at 4 Hours	239.1	239.1	0.0	1.0	AtGen_B-9_1-2-4_REP_1_ATH1,AtGen_B-23_2-2-4_REP2_ATH1,AtGen_B-37_3-2-4_REP3_ATH1,	To the Experiment
15	LPS at 4 Hours	217.23	239.1	-0.14	0.9	AtGen_B-14_1-7-4_REP1_ATH1,AtGen_B-28_2-7-4_REP2_ATH1,AtGen_B-42_3-7-4_REP3_ATH1,	To the Experiment
16	GST at 4 Hours	264.29	264.3	-0.01	0.99	AtGen_B-10_1-3-4_REP1_ATH1,AtGen_B-24_2-3-4_REP2_ATH1,AtGen_B-38_3-3-4_REP3_ATH1,	To the Experiment
16	NPP at 4 Hours	193.1	264.3	-0.46	0.73	AtGen_B-12_1-5-4_REP1_ATH1,AtGen_B-26_2-5-4_REP2_ATH1,AtGen_B-40_3-5-4_REP3_ATH1,	To the Experiment
17	Control P.i. at 6 Hours	285.43	285.43	0.0	1.0	AtGen_C-1_1-C-6_REP1_ATH1,AtGen_C-2_2-C-6_REP2_ATH1,AtGen_C-3_4-C-6_REP3_ATH1,	To the Experiment
17	Treated P.i. at 6 Hours	718.66	285.43	1.33	2.51	AtGen_C-10_1-Pi-6_REP1_ATH1,AtGen_C-11_2-Pi-6_REP2_ATH1,AtGen_C-12_3-Pi-6_REP3_ATH1,	To the Experiment
18	Control P.i. at 12 Hours	239.16	239.16	-0.01	0.99	AtGen_C-4_1-C-12_REP1_ATH1,AtGen_C-5_2-C-12_REP2_ATH1,AtGen_C-6_3-C-12_REP3_ATH1,	To the Experiment
18	Treated P.i. at 12 Hours	1010.56	239.16	2.07	4.22	AtGen_C-13_1-Pi-12_REP1_ATH1,AtGen_C-14_2-Pi-12_REP2_ATH1,AtGen_C-15_3-Pi-12_REP3_ATH1,	To the Experiment
19	Control P.i. at 24 Hours	154.6	154.6	0.0	1.0	AtGen_C-7_1-C-24_REP1_ATH1,AtGen_C-8_2-C-24_REP2_ATH1,AtGen_C-9_3-C-24_REP3_ATH1,	To the Experiment
19	Treated P.i. at 24 Hours	885.93	154.6	2.51	5.73	AtGen_C-16_1-Pi-24_REP1_ATH1,AtGen_C-17_2-Pi-24_REP2_ATH1,AtGen_C-18_3-Pi-24_REP3_ATH1,	To the Experiment
20	Control E.o. at 6 Hours	403.24	403.24	-0.01	0.99	JD AT+EO COL WT 06H UNINFECTED,JD AT+EO COL WT EXP2 06H UNINFECTED,JD AT+EO TIME EXP3 UNINF 6H,	To the Experiment
20	Treated E.o. at 6 Hours	922.57	403.24	1.19	2.28	JD AT+EO COL WT 06H INFECTED,JD AT+EO COL WT EXP2 06H INFECTED,JD AT+EO TIME EXP3 EO INF 6H,	To the Experiment
21	Control E.o. at 12 Hours	565.21	565.21	0.0	1.0	JD AT+EO COL WT 12H UNINFECTED,JD AT+EO COL WT EXP2 12H UNINFECTED,JD AT+EO TIME EXP3 UNINF 12H,	To the Experiment
21	Treated E.o. at 12 Hours	623.9	565.21	0.14	1.1	JD AT+EO COL WT 12H INFECTED,JD AT+EO COL WT EXP2 12H INFECTED,JD AT+EO TIME EXP3 EO INF 12H,	To the Experiment
22	Control E.o. at 18 Hours	686.81	686.81	0.0	1.0	JD AT+EO COL WT 18H UNINFECTED,JD AT+EO COL WT EXP2 18H UNINFECTED,JD AT+EO TIME EXP3 UNINF 18H,	To the Experiment
22	Treated E.o. at 18 Hours	624.17	686.81	-0.14	0.9	JD AT+EO COL WT 18H INFECTED,JD AT+EO COL WT EXP2 18H INFECTED,JD AT+EO TIME EXP3 EO INF 18H,	To the Experiment
23	Control E.o. at 24 Hours	551.22	551.22	0.0	1.0	JD AT+EO COL WT 24H UNINFECTED,JD AT+EO COL WT EXP2 24H UNINFECTED,JD AT+EO TIME EXP3 UNINF 24H,	To the Experiment
23	Treated E.o. at 24 Hours	811.61	551.22	0.55	1.47	JD AT+EO COL WT 24H INFECTED,JD AT+EO COL WT EXP2 24H INFECTED,JD AT+EO TIME EXP3 EO INF 24H,	To the Experiment
24	Control E.o. at 48 Hours	586.87	586.87	0.0	1.0	JD AT+EO COL WT 02D UNINFECTED,JD AT+EO COL WT EXP2 02D UNINFECTED,JD AT+EO TIME EXP3 UNINF 2D,	To the Experiment
24	Treated E.o. at 48 Hours	879.83	586.87	0.58	1.49	JD AT+EO COL WT 02D INFECTED,JD AT+EO COL WT EXP2 02D INFECTED,JD AT+EO TIME EXP3 EO INF 2D,	To the Experiment
25	Control E.o. at 72 Hours	815.12	815.12	0.0	1.0	JD AT+EO COL WT 03D UNINFECTED,JD AT+EO COL WT EXP2 03D UNINFECTED,JD AT+EO TIME EXP3 UNINF 3D,	To the Experiment
25	Treated E.o. at 72 Hours	1023.86	815.12	0.32	1.25	JD AT+EO COL WT 03D INFECTED,JD AT+EO COL WT EXP2 03D INFECTED,JD AT+EO TIME EXP3 EO INF 3D,	To the Experiment
26	Control E.o. at 96 Hours	779.38	779.38	0.0	1.0	JD AT+EO COL WT 04D UNINFECTED,JD AT+EO COL WT EXP2 04D UNINFECTED,JD AT+EO TIME EXP3 UNINF 4D,	To the Experiment
[truncated: 1,180 more rows]
