# Supplementary material for: Plant Glycine-Rich Proteins in Stress Response: An Emerging, Still Prospective Story
Source: Front Plant Sci. 2018 Mar 8;9:302. doi: 10.3389/fpls.2018.00302 (PMC5852109; doi:10.3389/fpls.2018.00302)
Supplement: Supplementary file 3 [file Table3.XLSX]

## Sheet: Gene coexpression
SUPPLEMENTARY TABLE 3a The coexpression network for the selected Arabidopsis GRP genes
The coexpressed gene network was drawn by ATTED-II v. 9.0 database (http://atted.jp; Aoki et al., 2016). The network was constructed around the respective GRPgenes listed in the Supplementary Table 1a (here displayed within the yellow ovals) and accordingly to the respective microarray data.
The available data for the genes shown in Supplementary Table 1a was deposited.
At4g26780														At2g05380
At1g36390
														At3g20470
At5g07550
														At5g17710
At5g07560
														At5g55200
At5g07510
														At4g13850
														At3g23830
At5g07540
														At2g21660
At4g38680
														At4g39260
At2g21060
														At1g60650
At5g07530
At5g07520
														At4g36020
At2g32690
At2g05520
References
Aoki, Y., Okamura, Y., Tadaka, S., Kinoshita, K., and Obayashi, T. (2016). ATTED-II in 2016: a plant coexpression database towards lineage-specific coexpression. Plant Cell Physiol. 57, e5-e5. doi:10.1093/pcp/pcv165.

## Sheet: Interactions
SUPPLEMENTARY TABLE 3b Interactors of the Arabidopsis GRP genes
Details on the interactors of the Arabidopsis GRP genes deposited in the ThaleMining (Data mining on Arabidopsis thaliana Col-0 for the ARAPORT project; https://apps.araport.org/thalemine/begin.do) were shown in the table.
The available data (curated binary and complex protein-protein interactions [IntAct v. 8/02/2016] and the set of genetic and physical interactions [BioGRID v. 3.4.139] for Arabidopsis thaliana) for the genes shown in Supplementary Table 1a was deposited.
Gene	Gene symbol	Participant 2 symbol	Interactions- participant 2. primary identifier	Details name	Details role 1	Details role 2	Details type	Data sets name
AT4G26780	AR192	CLA1	AT4G15560	CLA1-AR192	prey	bait	physical	BioGRID interaction data set
AT4G26780	AR192	CLA1	AT4G15560	dxs-ar192	prey	bait	physical	IntAct interactions data set
AT5G07510	GRP14	AT3G08930	AT3G08930	AT3G08930-GRP14	prey	bait	physical	BioGRID interaction data set
AT5G07510	GRP14	AT3G12180	AT3G12180	GRP14-AT3G12180	bait	prey	physical	BioGRID interaction data set
AT5G07510	GRP14	AT3G66654	AT3G66654	GRP14-AT3G66654	bait	prey	physical	BioGRID interaction data set
AT5G07510	GRP14	AT5G49540	AT5G49540	GRP14-AT5G49540	bait	prey	physical	BioGRID interaction data set
AT5G07510	GRP14	GRP18	AT5G07520	GRP18-GRP14	prey	bait	physical	BioGRID interaction data set
AT5G07510	GRP14	HHP4	AT4G37680	GRP14-HHP4	bait	prey	physical	BioGRID interaction data set
AT5G07510	GRP14	UBC32	AT3G17000	GRP14-UBC32	bait	prey	physical	BioGRID interaction data set
AT5G07510	GRP14	UBC34	AT1G17280	GRP14-UBC34	bait	prey	physical	BioGRID interaction data set
AT5G07510	GRP14	WAK3	AT1G21240	GRP14-WAK3	bait	prey	physical	BioGRID interaction data set
AT2G05440	GRP9	CAD5	AT4G34230	atgrp9-atcad5	bait	prey	physical	IntAct interactions data set
AT4G38680	GRP2	AGB1	AT4G34460	AGB1-GRP2	prey	bait	physical	BioGRID interaction data set
AT2G21060	GRP2B	MC9	AT5G04200	MC9-GRP2B	prey	bait	physical	BioGRID interaction data set
AT2G21060	GRP2B	WOX5	AT3G11260	WOX5-GRP2B	prey	bait	physical	BioGRID interaction data set
AT5G07530	GRP17	CERK1	AT3G21630	CERK1-GRP17	prey	bait	physical	BioGRID interaction data set
AT5G07530	GRP17	SCE1	AT3G57870	SCE1-GRP17	prey	bait	physical	BioGRID interaction data set
AT5G07530	GRP17	UBQ3	AT5G03240	UBQ3-GRP17	prey	bait	physical	BioGRID interaction data set
AT5G07520	GRP18	AT1G47530	AT1G47530	AT1G47530-GRP18	prey	bait	physical	BioGRID interaction data set
AT5G07520	GRP18	AT1G57550	AT1G57550	GRP18-AT1G57550	bait	prey	physical	BioGRID interaction data set
AT5G07520	GRP18	AT2G25890	AT2G25890	AT2G25890-GRP18	prey	bait	physical	BioGRID interaction data set
AT5G07520	GRP18	AT2G25890	AT2G25890	GRP18-AT2G25890	bait	prey	physical	BioGRID interaction data set
AT5G07520	GRP18	AT4G03600	AT4G03600	GRP18-AT4G03600	bait	prey	physical	BioGRID interaction data set
AT5G07520	GRP18	AT4G26770	AT4G26770	GRP18-AT4G26770	bait	prey	physical	BioGRID interaction data set
AT5G07520	GRP18	GRP14	AT5G07510	GRP18-GRP14	bait	prey	physical	BioGRID interaction data set
AT5G07520	GRP18	OLEO2	AT5G40420	OLEO2-GRP18	prey	bait	physical	BioGRID interaction data set
AT5G07520	GRP18	TMKL1	AT3G24660	GRP18-TMKL1	bait	prey	physical	BioGRID interaction data set
AT2G05520	GRP-3	AT1G01910	AT1G01910	AT1G01910-GRP-3	prey	bait	physical	BioGRID interaction data set
AT2G05520	GRP-3	AT1G01910	AT1G01910	grp3-q949m9	bait	prey	physical	IntAct interactions data set
AT2G05520	GRP-3	AT4G30840	AT4G30840	AT4G30840-GRP-3	prey	bait	physical	BioGRID interaction data set
AT2G05520	GRP-3	KAPP	AT5G19280	GRP-3-KAPP	bait	prey	physical	BioGRID interaction data set
AT2G05520	GRP-3	KAPP	AT5G19280	wak1-grp3-kapp-1	neutral component	neutral component	physical	IntAct interactions data set
AT2G05520	GRP-3	WAK1	AT1G21250	GRP-3-WAK1	bait	prey	physical	BioGRID interaction data set
AT2G05520	GRP-3	WAK1	AT1G21250	WAK1-GRP-3	prey	bait	physical	BioGRID interaction data set
AT2G05520	GRP-3	WAK1	AT1G21250	WAK1-GRP-3	prey	bait	physical	BioGRID interaction data set
AT2G05520	GRP-3	WAK1	AT1G21250	wak1-grp3	prey	bait	physical	IntAct interactions data set
AT2G05520	GRP-3	WAK1	AT1G21250	wak1-grp3-1	prey	bait	physical	IntAct interactions data set
AT2G05520	GRP-3	WAK1	AT1G21250	wak1-grp3-2	prey	bait	physical	IntAct interactions data set
AT2G05520	GRP-3	WAK1	AT1G21250	wak1-grp3-kapp	prey	bait	physical	IntAct interactions data set
AT2G05520	GRP-3	WAK1	AT1G21250	wak1-grp3-kapp-1	neutral component	neutral component	physical	IntAct interactions data set
AT2G05520	GRP-3	WAK3	AT1G21240	WAK3-GRP-3	prey	bait	physical	BioGRID interaction data set
AT2G05520	GRP-3	WAK3	AT1G21240	wak3-grp3-1	prey	bait	physical	IntAct interactions data set
AT2G05520	GRP-3	WAK5	AT1G21230	WAK5-GRP-3	prey	bait	physical	BioGRID interaction data set
AT2G05520	GRP-3	WAK5	AT1G21230	wak5-grp3	prey	bait	physical	IntAct interactions data set
AT2G05520	GRP-3	ZAT7	AT3G46090	zat7-at2g05520	prey	bait	physical	IntAct interactions data set
AT2G05380	GRP3S	AT4G30840	AT4G30840	AT4G30840-GRP3S	prey	bait	physical	BioGRID interaction data set
AT2G05380	GRP3S	WAK1	AT1G21250	wak1-grp3s	prey	bait	physical	IntAct interactions data set
AT2G05380	GRP3S	WAK1	AT1G21250	wak1-grp3s-1	prey	bait	physical	IntAct interactions data set
AT3G20470	GRP5	AT1G01910	AT1G01910	grp5-q949m9	bait	prey	physical	IntAct interactions data set
AT5G55200	MGE1	AT1G14340	AT1G14340	AT1G14340-AT5G55200	prey	bait	physical	BioGRID interaction data set
AT5G55200	MGE1	AT1G14340	AT1G14340	mco15_15-q949s4	bait	prey	physical	IntAct interactions data set
AT5G55200	MGE1	AT4G25660	AT4G25660	mco15_15-l73g19_40	bait	prey	physical	IntAct interactions data set
AT5G55200	MGE1	GAMMA CA2	AT1G47260	GAMMA CA2-AT5G55200	prey	bait	physical	BioGRID interaction data set
AT5G55200	MGE1	GAMMA CA2	AT1G47260	mco15_15-f8g22_2	bait	prey	physical	IntAct interactions data set
AT5G55200	MGE1	PRA8	AT3G13720	PRA8-AT5G55200	prey	bait	physical	BioGRID interaction data set
AT5G55200	MGE1	PRA8	AT3G13720	mco15_15-pra1f3	bait	prey	physical	IntAct interactions data set
AT4G13850	GR-RBP2	AT3G21215	AT3G21215	AT3G21215-GR-RBP2	prey	bait	physical	BioGRID interaction data set
AT4G13850	GR-RBP2	AT3G21215	AT3G21215	grp2-at3g21215	bait	prey	physical	IntAct interactions data set
AT4G13850	GR-RBP2	CYCB2;2	AT4G35620	CYCB2;2-GR-RBP2	prey	bait	physical	BioGRID interaction data set
AT4G13850	GR-RBP2	CYCB2;2	AT4G35620	cycb2_2-cdkb1_2	prey	bait	physical	IntAct interactions data set
AT4G13850	GR-RBP2	CYCH;1	AT5G27620	CYCH;1-GR-RBP2	prey	bait	physical	BioGRID interaction data set
AT4G13850	GR-RBP2	CYCH;1	AT5G27620	cych1_1-a8mrp9	prey	bait	physical	IntAct interactions data set
AT2G21660	GRP7	CAD5	AT4G34230	CCR2-CAD5	bait	prey	physical	BioGRID interaction data set
AT2G21660	GRP7	CAD5	AT4G34230	grp7-cad5	bait	prey	physical	IntAct interactions data set
AT2G21660	GRP7	CCR1	AT4G39260	CCR1-CCR2	prey	bait	physical	BioGRID interaction data set
AT2G21660	GRP7	CCR1	AT4G39260	CCR2-CCR1	bait	prey	physical	BioGRID interaction data set
AT2G21660	GRP7	CSN5A	AT1G22920	CSN5A-CCR2	prey	bait	physical	BioGRID interaction data set
AT2G21660	GRP7	CSN5A	AT1G22920	grp7-a1a6g7	bait	prey	physical	IntAct interactions data set
AT2G21660	GRP7	CSP3	AT2G17870	CSP3-CCR2	prey	bait	physical	BioGRID interaction data set
AT2G21660	GRP7	EFR	AT5G20480	efr-rbg7	prey	bait	physical	IntAct interactions data set
AT2G21660	GRP7	EFR	AT5G20480	efr-rbg7-1	prey	bait	physical	IntAct interactions data set
AT2G21660	GRP7	EFR	AT5G20480	fls2-rbg7	neutral component	neutral component	physical	IntAct interactions data set
AT2G21660	GRP7	EFR	AT5G20480	rbg7-efr-1	bait	prey	physical	IntAct interactions data set
AT2G21660	GRP7	FLS2	AT5G46330	rbg7-efr-2	bait	prey	physical	IntAct interactions data set
AT2G21660	GRP7	FLS2	AT5G46330	rbg7-eif_iso_4e	bait	prey	physical	IntAct interactions data set
AT2G21660	GRP7	FLS2	AT5G46330	rbg7-fls2	bait	prey	physical	IntAct interactions data set
AT2G21660	GRP7	FLS2	AT5G46330	rbg7-fls2-1	neutral component	neutral component	physical	IntAct interactions data set
AT2G21660	GRP7	JAC1	AT1G75100	CCR2-JAC1	bait	prey	physical	BioGRID interaction data set
AT2G21660	GRP7	JAC1	AT1G75100	JAC1-CCR2	prey	bait	physical	BioGRID interaction data set
AT2G21660	GRP7	JAC1	AT1G75100	JAC1-CCR2	prey	bait	physical	BioGRID interaction data set
AT2G21660	GRP7	LSP1	AT5G35620	eif_iso_4e-rbg7	bait	prey	physical	IntAct interactions data set
AT2G21660	GRP7	LSP1	AT5G35620	rbg7-eif_iso_4e	bait	prey	physical	IntAct interactions data set
AT2G21660	GRP7	MC9	AT5G04200	MC9-CCR2	prey	bait	physical	BioGRID interaction data set
AT2G21660	GRP7	ROS4	AT3G14980	AT3G14980-CCR2	prey	bait	physical	BioGRID interaction data set
AT2G21660	GRP7	RPS14	ATCG00330	eif_iso_4e-rbg7	bait	prey	physical	IntAct interactions data set
AT2G21660	GRP7	RPS14	ATCG00330	rbg7-eif_iso_4e	bait	prey	physical	IntAct interactions data set
AT2G21660	GRP7	TRN1	AT2G16950	trn1-grp7	prey	bait	physical	IntAct interactions data set
AT4G39260	CCR1	GRF10	AT1G22300	GRF10-CCR1	prey	bait	physical	BioGRID interaction data set
AT4G39260	CCR1	GRP7	AT2G21660	CCR1-CCR2	bait	prey	physical	BioGRID interaction data set
AT4G39260	CCR1	GRP7	AT2G21660	CCR2-CCR1	prey	bait	physical	BioGRID interaction data set
AT4G39260	CCR1	MC9	AT5G04200	MC9-CCR1	prey	bait	physical	BioGRID interaction data set
AT4G39260	CCR1	UBQ3	AT5G03240	UBQ3-CCR1	prey	bait	physical	BioGRID interaction data set
AT3G26420	ATRZ-1A	NAPRT2	AT2G23420	NAPRT2-ATRZ-1A	prey	bait	physical	BioGRID interaction data set
AT3G26420	ATRZ-1A	NAPRT2	AT2G23420	at3g26430_f20-naprt2	bait	prey	physical	IntAct interactions data set
AT1G60650	AtRZ-1b	AT1G67580	AT1G67580	AT1G67580-AT1G60650	prey	bait	physical	BioGRID interaction data set
AT1G60650	AtRZ-1b	AT1G67580	AT1G67580	at1g67580-at1g60650	prey	bait	physical	IntAct interactions data set
AT1G60650	AtRZ-1b	AT2G36145	AT2G36145	AT1G60650-AT2G36145	bait	prey	physical	BioGRID interaction data set
AT1G60650	AtRZ-1b	AT2G36145	AT2G36145	q8vxy0-f8a5_17	prey	bait	physical	IntAct interactions data set
AT1G60650	AtRZ-1b	AT2G44710	AT2G44710	AT1G60650-AT2G44710	bait	prey	physical	BioGRID interaction data set
AT1G60650	AtRZ-1b	AT2G44710	AT2G44710	f8a5_17-q8rwq1	bait	prey	physical	IntAct interactions data set
AT1G60650	AtRZ-1b	AtRZ-1c	AT5G04280	AT1G60650-AT5G04280	bait	prey	physical	BioGRID interaction data set
AT1G60650	AtRZ-1b	AtRZ-1c	AT5G04280	q8rwn5-f8a5_17	prey	bait	physical	IntAct interactions data set
AT1G60650	AtRZ-1b	IMPA-2	AT4G16143	AT1G60650-IMPA-2	bait	prey	physical	BioGRID interaction data set
AT1G60650	AtRZ-1b	IMPA-2	AT4G16143	q9asv4-f8a5_17	prey	bait	physical	IntAct interactions data set
AT1G60650	AtRZ-1b	MOS6	AT4G02150	AT1G60650-MOS6	bait	prey	physical	BioGRID interaction data set
AT1G60650	AtRZ-1b	MOS6	AT4G02150	kap2-f8a5_17	prey	bait	physical	IntAct interactions data set
AT1G60650	AtRZ-1b	SCL30	AT3G55460	AT1G60650-SCL30	bait	prey	physical	BioGRID interaction data set
AT1G60650	AtRZ-1b	SCL30	AT3G55460	f8a5_17-scl30	bait	prey	physical	IntAct interactions data set
AT1G60650	AtRZ-1b	SR30	AT1G09140	ATSRP30-AT1G60650	prey	bait	physical	BioGRID interaction data set
AT1G60650	AtRZ-1b	SR30	AT1G09140	srp30-f8a5_17	prey	bait	physical	IntAct interactions data set
AT1G60650	AtRZ-1b	no data	AT1G67580/F12B7.13	at1g67580-at1g60650	prey	bait	physical	IntAct interactions data set
AT4G36020	CSDP1	AT4G30840	AT4G30840	AT4G30840-CSDP1	prey	bait	physical	BioGRID interaction data set

## Sheet: Phytozome Homologs
SUPPLEMENTARY TABLE 3c Phytozome Homologs
Members of gene families representing clade-specific orthology/paralogy relationships via PhytoMine web services (http://phytozome.jgi.doe.gov/phytomine/; Goodstein et al., 2012 ) for for the genes shown in Supplementary Table 1a were shown.
Homolog Ortholog_Gene	Ortholog_Gene Organism	Ortholog_Gene Defline
At4g26780
Aqcoe4G292400	A. coerulea	(1 of 2) K03687 - molecular chaperone GrpE (GRPE)
Aco024884	A. comosus	GrpE protein-like protein
Araha.7389s0009	A. halleri	(1 of 1) PTHR21237:SF23 - GRPE PROTEIN HOMOLOG, MITOCHONDRIAL
AHYPO_004547	A. hypochondriacus	(1 of 2) PTHR21237:SF23 - GRPE PROTEIN HOMOLOG, MITOCHONDRIAL
AHYPO_022248	A. hypochondriacus	(1 of 3) K03687 - molecular chaperone GrpE (GRPE)
AH008237	A. hypochondriacus early-release	(1 of 2) PTHR21237:SF23 - GRPE PROTEIN HOMOLOG, MITOCHONDRIAL
AH009876	A. hypochondriacus early-release	(1 of 3) K03687 - molecular chaperone GrpE (GRPE)
AL7G26050	A. lyrata	(1 of 3) K03687 - molecular chaperone GrpE (GRPE)
Anaoc.0001s2533	A. occidentale early-release	(1 of 2) K03687 - molecular chaperone GrpE (GRPE)
Anaoc.0020s0768	A. occidentale early-release	(1 of 2) PTHR21237:SF23 - GRPE PROTEIN HOMOLOG, MITOCHONDRIAL
evm_27.TU.AmTr_v1.0_scaffold00004.206	A. trichopoda	(1 of 2) PTHR21237:SF23 - GRPE PROTEIN HOMOLOG, MITOCHONDRIAL
evm_27.TU.AmTr_v1.0_scaffold00063.76	A. trichopoda	(1 of 2) PTHR21237:SF23 - GRPE PROTEIN HOMOLOG, MITOCHONDRIAL
Bradi3g22430	B. distachyon	adenyl-nucleotide exchange factor activity (Blast2GO)
Bradi4g27270	B. distachyon	adenyl-nucleotide exchange factor activity (Blast2GO)
BdiBd21-3.3G0310500	B. distachyon Bd21-3 early-release	(1 of 3) K03687 - molecular chaperone GrpE (GRPE)
BdiBd21-3.4G0381300	B. distachyon Bd21-3 early-release	(1 of 3) K03687 - molecular chaperone GrpE (GRPE)
Bol042307	B. oleracea capitata	(1 of 2) PTHR21237:SF23 - GRPE PROTEIN HOMOLOG, MITOCHONDRIAL
Brara.A01665	B. rapa FPsc	(1 of 6) K03687 - molecular chaperone GrpE (GRPE)
Brara.H01541	B. rapa FPsc	(1 of 6) K03687 - molecular chaperone GrpE (GRPE)
Brara.K00123	B. rapa FPsc	(1 of 6) K03687 - molecular chaperone GrpE (GRPE)
Brast03G101500	B. stacei	(1 of 3) K03687 - molecular chaperone GrpE (GRPE)
Brast05G087400	B. stacei	(1 of 3) K03687 - molecular chaperone GrpE (GRPE)
Bostr.7867s0501	B. stricta	(1 of 3) K03687 - molecular chaperone GrpE (GRPE)
Brasy3G139400	B. sylvaticum early-release	(1 of 3) K03687 - molecular chaperone GrpE (GRPE)
Brasy4G301000	B. sylvaticum early-release	(1 of 3) K03687 - molecular chaperone GrpE (GRPE)
evm.TU.Scaffold_770.1320	C. arabica early-release	(1 of 4) K03687 - molecular chaperone GrpE (GRPE)
evm.TU.Scaffold_770.804	C. arabica early-release	(1 of 4) K03687 - molecular chaperone GrpE (GRPE)
Ciclev10008685m.g	C. clementina	(1 of 1) PTHR21237:SF23 - GRPE PROTEIN HOMOLOG, MITOCHONDRIAL
Cagra.1696s0021	C. grandiflora	(1 of 3) K03687 - molecular chaperone GrpE (GRPE)
evm.TU.supercontig_284.7	C. papaya	(1 of 1) PTHR21237//PTHR21237:SF28 - GRPE PROTEIN // SUBFAMILY NOT NAMED
AUR62000291	C. quinoa early-release	grpE: Protein GrpE
AUR62006635	C. quinoa early-release	grpE: Protein GrpE
AUR62015879	C. quinoa early-release	grpE: Protein GrpE
AUR62020344	C. quinoa early-release	grpE: Protein GrpE
Cre08.g370450	C. reinhardtii	Mitochondrial grpE-type co-chaperone of the HSP70 system
Carubv10005244m.g	C. rubella	(1 of 3) K03687 - molecular chaperone GrpE (GRPE)
Cucsa.042750	C. sativus	(1 of 1) PTHR21237:SF23 - GRPE PROTEIN HOMOLOG, MITOCHONDRIAL
orange1.1g018157m.g	C. sinensis	(1 of 1) PTHR21237:SF23 - GRPE PROTEIN HOMOLOG, MITOCHONDRIAL
fgenesh1_kg.10_#_57_#_989_1_CBOZ_CBPA	C. subellipsoidea C-169	(1 of 1) PTHR21237:SF23 - GRPE PROTEIN HOMOLOG, MITOCHONDRIAL
Cz05g21220	C. zofingiensis early-release	(1 of 1) PTHR21237:SF23 - GRPE PROTEIN HOMOLOG, MITOCHONDRIAL
DCAR_016649	D. carota	hypothetical protein
DCAR_017107	D. carota	hypothetical protein
Dusal.0047s00025	D. salina	(1 of 1) PTHR21237:SF23 - GRPE PROTEIN HOMOLOG, MITOCHONDRIAL
Eucgr.F00651	E. grandis	(1 of 3) K03687 - molecular chaperone GrpE (GRPE)
Eucgr.F03503	E. grandis	(1 of 3) K03687 - molecular chaperone GrpE (GRPE)
gene03478-v1.0-hybrid	F. vesca	(1 of 1) PTHR21237:SF23 - GRPE PROTEIN HOMOLOG, MITOCHONDRIAL
Gohir.A01G084300	G. hirsutum early-release	(1 of 6) PTHR21237:SF23 - GRPE PROTEIN HOMOLOG, MITOCHONDRIAL
Gohir.A04G011900	G. hirsutum early-release	(1 of 8) K03687 - molecular chaperone GrpE (GRPE)
Gohir.A11G278100	G. hirsutum early-release	(1 of 6) PTHR21237:SF23 - GRPE PROTEIN HOMOLOG, MITOCHONDRIAL
Gohir.D01G070700	G. hirsutum early-release	(1 of 6) PTHR21237:SF23 - GRPE PROTEIN HOMOLOG, MITOCHONDRIAL
Gohir.D05G374700	G. hirsutum early-release	(1 of 8) K03687 - molecular chaperone GrpE (GRPE)
Gohir.D11G288200	G. hirsutum early-release	(1 of 6) PTHR21237:SF23 - GRPE PROTEIN HOMOLOG, MITOCHONDRIAL
Glyma.02G294600	G. max	(1 of 4) K03687 - molecular chaperone GrpE (GRPE)
Glyma.08G322000	G. max	(1 of 3) PTHR21237:SF23 - GRPE PROTEIN HOMOLOG, MITOCHONDRIAL
Glyma.18G090400	G. max	(1 of 4) K03687 - molecular chaperone GrpE (GRPE)
Gorai.002G093400	G. raimondii	(1 of 2) PTHR21237:SF23 - GRPE PROTEIN HOMOLOG, MITOCHONDRIAL
Gorai.007G312000	G. raimondii	(1 of 2) PTHR21237:SF23 - GRPE PROTEIN HOMOLOG, MITOCHONDRIAL
Gorai.009G443600	G. raimondii	(1 of 1) PTHR21237//PTHR21237:SF28 - GRPE PROTEIN // SUBFAMILY NOT NAMED
HanXRQChr03g0076841	H. annuus early-release	Probable co-chaperone GrpE family protein
HanXRQChr13g0408231	H. annuus early-release	Putative grpE nucleotide exchange factor
HORVU5Hr1G053680	H. vulgare early-release
Kaladp0051s0003	K. fedtschenkoi	(1 of 2) PTHR21237:SF23 - GRPE PROTEIN HOMOLOG, MITOCHONDRIAL
Kaladp1221s0044	K. fedtschenkoi	(1 of 2) PTHR21237:SF23 - GRPE PROTEIN HOMOLOG, MITOCHONDRIAL
Kalax.0014s0078	K. laxiflora	(1 of 4) PTHR21237:SF23 - GRPE PROTEIN HOMOLOG, MITOCHONDRIAL
Kalax.0289s0013	K. laxiflora	(1 of 4) PTHR21237:SF23 - GRPE PROTEIN HOMOLOG, MITOCHONDRIAL
Kalax.0372s0008	K. laxiflora	(1 of 4) PTHR21237:SF23 - GRPE PROTEIN HOMOLOG, MITOCHONDRIAL
Kalax.0452s0032	K. laxiflora	(1 of 4) PTHR21237:SF23 - GRPE PROTEIN HOMOLOG, MITOCHONDRIAL
Lsat_1_v5_gn_5_2460	L. sativa early-release	(1 of 5) K03687 - molecular chaperone GrpE (GRPE)
Lsat_1_v5_gn_9_92001	L. sativa early-release	(1 of 5) K03687 - molecular chaperone GrpE (GRPE)
Lus10000783.g	L. usitatissimum	(1 of 2) PTHR30560:SF3 - TRIGGER FACTOR-LIKE PROTEIN TIG
Lus10010247.g	L. usitatissimum	(1 of 2) PTHR21237:SF23 - GRPE PROTEIN HOMOLOG, MITOCHONDRIAL
Lus10032565.g	L. usitatissimum	(1 of 1) PTHR21237//PTHR21237:SF28 - GRPE PROTEIN // SUBFAMILY NOT NAMED
Lus10043180.g	L. usitatissimum	(1 of 2) PTHR21237:SF23 - GRPE PROTEIN HOMOLOG, MITOCHONDRIAL
GSMUA_Achr5G27100_001	M. acuminata	(1 of 2) PTHR21237:SF23 - GRPE PROTEIN HOMOLOG, MITOCHONDRIAL
MDP0000603684	M. domestica	(1 of 4) K03687 - molecular chaperone GrpE (GRPE)
Manes.03G136800	M. esculenta	(1 of 1) PTHR21237:SF23 - GRPE PROTEIN HOMOLOG, MITOCHONDRIAL
Migut.H01793	M. guttatus	(1 of 4) K03687 - molecular chaperone GrpE (GRPE)
Migut.M01710	M. guttatus	(1 of 4) K03687 - molecular chaperone GrpE (GRPE)
Mapoly0067s0028	M. polymorpha	(1 of 1) PTHR21237:SF23 - GRPE PROTEIN HOMOLOG, MITOCHONDRIAL
MicpuC2.gw1.4.622.1	M. pusilla CCMP1545	(1 of 1) PTHR21237:SF23 - GRPE PROTEIN HOMOLOG, MITOCHONDRIAL
EuGene.0800010242	M. sp. RCC299	(1 of 2) PTHR21237:SF23 - GRPE PROTEIN HOMOLOG, MITOCHONDRIAL
fgenesh2_pm.C_Chr_08000055	M. sp. RCC299	(1 of 2) K03687 - molecular chaperone GrpE (GRPE)
Medtr5g093770	M. truncatula	(1 of 3) K03687 - molecular chaperone GrpE (GRPE)
Oeu005988.1	O. europaea early-release	(1 of 3) K03687 - molecular chaperone GrpE (GRPE)
fgenesh1_pg.C_Chr_4000099	O. lucimarinus	(1 of 2) K03687 - molecular chaperone GrpE (GRPE)
gwEuk.4.533.1	O. lucimarinus	(1 of 2) PTHR21237:SF23 - GRPE PROTEIN HOMOLOG, MITOCHONDRIAL
LOC_Os08g25090	O. sativa	co-chaperone GrpE protein, putative, expressed
LOC_Os09g11250	O. sativa	co-chaperone GrpE protein, putative, expressed
Podel.11G087000	P. deltoides WV94 early-release	(1 of 2) PTHR21237:SF23 - GRPE PROTEIN HOMOLOG, MITOCHONDRIAL
Podel.15G068400	P. deltoides WV94 early-release	(1 of 2) PTHR21237:SF23 - GRPE PROTEIN HOMOLOG, MITOCHONDRIAL
Pahal.B03146	P. hallii	(1 of 4) K03687 - molecular chaperone GrpE (GRPE)
Pahal.F02887	P. hallii	(1 of 4) K03687 - molecular chaperone GrpE (GRPE)
Pahal.J01152	P. hallii	(1 of 4) K03687 - molecular chaperone GrpE (GRPE)
Pahal.2G205900	P. hallii early-release	(1 of 4) K03687 - molecular chaperone GrpE (GRPE)
Pahal.2G206600	P. hallii early-release	(1 of 4) K03687 - molecular chaperone GrpE (GRPE)
Pahal.6G144800	P. hallii early-release	(1 of 4) K03687 - molecular chaperone GrpE (GRPE)
PhHAL.2G200300	P. hallii HAL early-release	(1 of 3) K03687 - molecular chaperone GrpE (GRPE)
PhHAL.2G200400	P. hallii HAL early-release	(1 of 3) K03687 - molecular chaperone GrpE (GRPE)
Pp3c22_1060	P. patens	(1 of 2) PTHR21237:SF23 - GRPE PROTEIN HOMOLOG, MITOCHONDRIAL
Prupe.4G223200	P. persica	(1 of 1) PTHR21237:SF23 - GRPE PROTEIN HOMOLOG, MITOCHONDRIAL
Potri.011G089000	P. trichocarpa	(1 of 2) PTHR21237:SF23 - GRPE PROTEIN HOMOLOG, MITOCHONDRIAL
Potri.015G065800	P. trichocarpa	(1 of 2) PTHR21237:SF23 - GRPE PROTEIN HOMOLOG, MITOCHONDRIAL
Potri.011G089000	P. trichocarpa early-release	(1 of 2) PTHR21237:SF23 - GRPE PROTEIN HOMOLOG, MITOCHONDRIAL
Potri.015G065800	P. trichocarpa early-release	(1 of 2) PTHR21237:SF23 - GRPE PROTEIN HOMOLOG, MITOCHONDRIAL
Pavir.Fa00963	P. virgatum	(1 of 3) K03687 - molecular chaperone GrpE (GRPE)
Pavir.Fb01133	P. virgatum	(1 of 6) PTHR21237//PTHR21237:SF28 - GRPE PROTEIN // SUBFAMILY NOT NAMED
Pavir.2NG252100	P. virgatum early-release	(1 of 5) K03687 - molecular chaperone GrpE (GRPE)
Pavir.6KG138900	P. virgatum early-release	(1 of 5) K03687 - molecular chaperone GrpE (GRPE)
Pavir.6NG183300	P. virgatum early-release	(1 of 5) PTHR21237//PTHR21237:SF28 - GRPE PROTEIN // SUBFAMILY NOT NAMED
Phvul.008G271400	P. vulgaris	(1 of 3) K03687 - molecular chaperone GrpE (GRPE)
Phvul.009G196500	P. vulgaris	(1 of 3) K03687 - molecular chaperone GrpE (GRPE)
29640.t000007	R. communis	Protein grpE, putative
Sobic.002G157100	S. bicolor
Sobic.007G112600	S. bicolor
SbRio.02G163900	S. bicolor Rio early-release	(1 of 3) K03687 - molecular chaperone GrpE (GRPE)
SbRio.07G119700	S. bicolor Rio early-release	(1 of 3) K03687 - molecular chaperone GrpE (GRPE)
Sphfalx0013s0201	S. fallax	(1 of 2) K03687 - molecular chaperone GrpE (GRPE)
Sphfalx0086s0057	S. fallax	(1 of 2) PTHR21237:SF23 - GRPE PROTEIN HOMOLOG, MITOCHONDRIAL
Seita.2G161600	S. italica	(1 of 3) K03687 - molecular chaperone GrpE (GRPE)
Seita.6G116700	S. italica	(1 of 3) K03687 - molecular chaperone GrpE (GRPE)
Solyc07g064930.2	S. lycopersicum	(1 of 2) PTHR21237:SF23 - GRPE PROTEIN HOMOLOG, MITOCHONDRIAL
Solyc12g014470.1	S. lycopersicum	(1 of 2) PTHR21237:SF23 - GRPE PROTEIN HOMOLOG, MITOCHONDRIAL
71278	S. moellendorffii	(1 of 1) PTHR21237:SF23 - GRPE PROTEIN HOMOLOG, MITOCHONDRIAL
Spipo6G0045900	S. polyrhiza	GrpE protein homolog
SapurV1A.0714s0050	S. purpurea	chaperone GrpE type 1
PGSC0003DMG400012858	S. tuberosum	GrpE protein homolog
PGSC0003DMG400022301	S. tuberosum	GrpE protein homolog
Sevir.2G165800	S. viridis	(1 of 3) K03687 - molecular chaperone GrpE (GRPE)
Sevir.6G126300	S. viridis	(1 of 3) K03687 - molecular chaperone GrpE (GRPE)
Traes_5AL_FC1665DA7	T. aestivum early-release	(1 of 3) PTHR21237//PTHR21237:SF28 - GRPE PROTEIN // SUBFAMILY NOT NAMED
Traes_5BL_10BF821D1	T. aestivum early-release	(1 of 2) K03687 - molecular chaperone GrpE (GRPE)
Traes_5DL_CE81982AA	T. aestivum early-release	(1 of 3) PTHR21237//PTHR21237:SF28 - GRPE PROTEIN // SUBFAMILY NOT NAMED
Thecc1EG030793	T. cacao	Co-chaperone GrpE family protein
Tp57577_TGAC_v2_gene32246	T. pratense	(1 of 1) KOG3003 - Molecular chaperone of the GrpE family
Vocar.0037s0087	V. carteri	(1 of 1) PTHR21237:SF23 - GRPE PROTEIN HOMOLOG, MITOCHONDRIAL
Vigun08g202600	V. unguiculata early-release	(1 of 3) K03687 - molecular chaperone GrpE (GRPE)
Vigun09g066500	V. unguiculata early-release	(1 of 3) K03687 - molecular chaperone GrpE (GRPE)
GSVIVG01037720001	V. vinifera	(1 of 1) PTHR21237:SF23 - GRPE PROTEIN HOMOLOG, MITOCHONDRIAL
Zosma20g01440	Z. marina	GrpE protein homolog
GRMZM2G002440	Z. mays	(1 of 2) PTHR21237//PTHR21237:SF28 - GRPE PROTEIN // SUBFAMILY NOT NAMED
GRMZM2G030312	Z. mays	(1 of 2) PTHR21237//PTHR21237:SF28 - GRPE PROTEIN // SUBFAMILY NOT NAMED
Zm00008a016000	Z. mays PH207	(1 of 2) PTHR21237//PTHR21237:SF28 - GRPE PROTEIN // SUBFAMILY NOT NAMED
At1g36390
Aqcoe6G016500	A. coerulea	(1 of 1) PTHR21237:SF4 - GRPE PROTEIN HOMOLOG
Aco007882	A. comosus	Protein GrpE
Araha.15082s0001	A. halleri	(1 of 1) PTHR21237:SF4 - GRPE PROTEIN HOMOLOG
AHYPO_019060	A. hypochondriacus	(1 of 1) PTHR21237:SF4 - GRPE PROTEIN HOMOLOG
AH023619	A. hypochondriacus early-release	(1 of 1) PTHR21237:SF4 - GRPE PROTEIN HOMOLOG
AL1G51030	A. lyrata	(1 of 1) PTHR21237:SF4 - GRPE PROTEIN HOMOLOG
Anaoc.0012s0408	A. occidentale early-release	(1 of 2) PTHR21237:SF4 - GRPE PROTEIN HOMOLOG
Anaoc.1396s0004	A. occidentale early-release	(1 of 2) PTHR21237:SF4 - GRPE PROTEIN HOMOLOG
Bradi5g10250	B. distachyon	adenyl-nucleotide exchange factor activity (Blast2GO)
BdiBd21-3.5G0126400	B. distachyon Bd21-3 early-release	(1 of 1) PTHR21237:SF4 - GRPE PROTEIN HOMOLOG
Brara.H00599	B. rapa FPsc	(1 of 1) PTHR21237:SF4 - GRPE PROTEIN HOMOLOG
Brast09G082300	B. stacei	(1 of 1) PTHR21237:SF4 - GRPE PROTEIN HOMOLOG
Bostr.29938s0002	B. stricta	(1 of 1) PTHR21237:SF4 - GRPE PROTEIN HOMOLOG
Brasy9G133200	B. sylvaticum early-release	(1 of 3) PTHR21237//PTHR21237:SF4 - GRPE PROTEIN // GRPE PROTEIN HOMOLOG
Brasy9G133700	B. sylvaticum early-release	(1 of 3) PTHR21237//PTHR21237:SF4 - GRPE PROTEIN // GRPE PROTEIN HOMOLOG
Brasy9G134300	B. sylvaticum early-release	(1 of 3) PTHR21237//PTHR21237:SF4 - GRPE PROTEIN // GRPE PROTEIN HOMOLOG
Ciclev10001980m.g	C. clementina	(1 of 1) PTHR21237:SF4 - GRPE PROTEIN HOMOLOG
Cagra.12752s0001	C. grandiflora	(1 of 1) PTHR21237:SF4 - GRPE PROTEIN HOMOLOG
evm.TU.supercontig_49.121	C. papaya	(1 of 1) PTHR21237:SF4 - GRPE PROTEIN HOMOLOG
AUR62004682	C. quinoa early-release	grpE: Protein GrpE
AUR62023600	C. quinoa early-release	grpE: Protein GrpE
Cre07.g341600	C. reinhardtii	GrpE nucleotide release factor
Carubv10009969m.g	C. rubella	(1 of 1) PTHR21237:SF4 - GRPE PROTEIN HOMOLOG
Cucsa.381320	C. sativus	(1 of 1) PTHR21237:SF4 - GRPE PROTEIN HOMOLOG
e_gw1.16.270.1	C. subellipsoidea C-169	(1 of 1) PTHR21237:SF4 - GRPE PROTEIN HOMOLOG
Dusal.0705s00004	D. salina	(1 of 1) PTHR21237:SF4 - GRPE PROTEIN HOMOLOG
Eucgr.F04384	E. grandis	(1 of 1) PTHR21237:SF4 - GRPE PROTEIN HOMOLOG
Thhalv10025813m.g	E. salsugineum	(1 of 1) PTHR21237:SF4 - GRPE PROTEIN HOMOLOG
Gohir.A05G231200	G. hirsutum early-release	(1 of 2) PTHR21237:SF4 - GRPE PROTEIN HOMOLOG
Gohir.D05G233700	G. hirsutum early-release	(1 of 2) PTHR21237:SF4 - GRPE PROTEIN HOMOLOG
Glyma.06G108000	G. max	(1 of 1) PTHR21237:SF4 - GRPE PROTEIN HOMOLOG
Gorai.009G241800	G. raimondii	(1 of 1) PTHR21237:SF4 - GRPE PROTEIN HOMOLOG
HORVU2Hr1G075280	H. vulgare early-release
Kaladp0039s0386	K. fedtschenkoi	(1 of 1) PTHR21237:SF4 - GRPE PROTEIN HOMOLOG
Kalax.0239s0027	K. laxiflora	(1 of 2) PTHR21237:SF4 - GRPE PROTEIN HOMOLOG
Kalax.1074s0003	K. laxiflora	(1 of 2) PTHR21237:SF4 - GRPE PROTEIN HOMOLOG
Lus10024760.g	L. usitatissimum	(1 of 8) K03687 - molecular chaperone GrpE (GRPE)
GSMUA_Achr8G16160_001	M. acuminata	(1 of 1) PTHR21237:SF4 - GRPE PROTEIN HOMOLOG
Manes.02G158100	M. esculenta	(1 of 2) PTHR21237:SF4 - GRPE PROTEIN HOMOLOG
Manes.18G072300	M. esculenta	(1 of 2) PTHR21237:SF4 - GRPE PROTEIN HOMOLOG
Migut.N03330	M. guttatus	(1 of 1) PTHR21237:SF4 - GRPE PROTEIN HOMOLOG
MicpuC2.DRO_EuGene.0000050485	M. pusilla CCMP1545	(1 of 1) PTHR21237:SF27 - GRPE PROTEIN HOMOLOG
EuGene.0400010364	M. sp. RCC299	(1 of 2) K03687 - molecular chaperone GrpE (GRPE)
Medtr3g073450	M. truncatula	(1 of 1) PTHR21237:SF4 - GRPE PROTEIN HOMOLOG
Oeu001998.1	O. europaea early-release	(1 of 1) PTHR21237//PTHR21237:SF4 - GRPE PROTEIN // GRPE PROTEIN HOMOLOG
Oropetium_20150105_20892	O. thomaeum	(1 of 1) PTHR21237:SF4 - GRPE PROTEIN HOMOLOG
Podel.02G097700	P. deltoides WV94 early-release	(1 of 2) PTHR21237:SF4 - GRPE PROTEIN HOMOLOG
Podel.05G181800	P. deltoides WV94 early-release	(1 of 2) PTHR21237:SF4 - GRPE PROTEIN HOMOLOG
Pahal.G00199	P. hallii	(1 of 1) PTHR21237:SF4 - GRPE PROTEIN HOMOLOG
PhHAL.7G142400	P. hallii HAL early-release	(1 of 1) PTHR21237//PTHR21237:SF4 - GRPE PROTEIN // GRPE PROTEIN HOMOLOG
Prupe.1G507100	P. persica	(1 of 1) PTHR21237:SF4 - GRPE PROTEIN HOMOLOG
Potri.002G090000	P. trichocarpa	(1 of 2) PTHR21237:SF4 - GRPE PROTEIN HOMOLOG
Potri.005G171200	P. trichocarpa	(1 of 2) PTHR21237:SF4 - GRPE PROTEIN HOMOLOG
Potri.002G090000	P. trichocarpa early-release	(1 of 2) PTHR21237:SF4 - GRPE PROTEIN HOMOLOG
Potri.005G171201	P. trichocarpa early-release	(1 of 2) PTHR21237:SF4 - GRPE PROTEIN HOMOLOG
Pum0239s0031	P. umbilicalis early-release	(1 of 1) K03687 - molecular chaperone GrpE (GRPE)
Pavir.Gb01663	P. virgatum	(1 of 2) PTHR21237:SF4 - GRPE PROTEIN HOMOLOG
Pavir.J41084	P. virgatum	(1 of 2) PTHR21237:SF4 - GRPE PROTEIN HOMOLOG
Phvul.009G026300	P. vulgaris	(1 of 1) PTHR21237:SF4 - GRPE PROTEIN HOMOLOG
29908.t000005	R. communis	Protein grpE, putative
Sobic.006G082500	S. bicolor
Seita.7G099800	S. italica	(1 of 1) PTHR21237:SF4 - GRPE PROTEIN HOMOLOG
Spipo9G0041400	S. polyrhiza	GrpE protein homolog
SapurV1A.0010s0530	S. purpurea	co-chaperone GrpE
SapurV1A.0664s0100	S. purpurea	co-chaperone GrpE
PGSC0003DMG400006539	S. tuberosum	GrpE protein homolog
Sevir.7G107700	S. viridis	(1 of 1) PTHR21237:SF4 - GRPE PROTEIN HOMOLOG
Traes_2AL_18913037F	T. aestivum early-release	(1 of 4) PTHR21237:SF4 - GRPE PROTEIN HOMOLOG
Traes_2BL_F3EE344D7	T. aestivum early-release	(1 of 4) PTHR21237:SF4 - GRPE PROTEIN HOMOLOG
Traes_2DL_9BDB78425	T. aestivum early-release	(1 of 4) PTHR21237:SF4 - GRPE PROTEIN HOMOLOG
Thecc1EG035001	T. cacao	GrpE protein
Tp57577_TGAC_v2_gene32939	T. pratense	(1 of 1) PTHR21237:SF4 - GRPE PROTEIN HOMOLOG
Vigun09g171400	V. unguiculata early-release	(1 of 1) PTHR21237//PTHR21237:SF4 - GRPE PROTEIN // GRPE PROTEIN HOMOLOG
GSVIVG01008951001	V. vinifera	(1 of 1) PTHR21237:SF4 - GRPE PROTEIN HOMOLOG
At5g07550
Araha.1149s0002	A. halleri	(1 of 5) PTHR33203:SF7 - GLYCINE-RICH PROTEIN-RELATED
AL6G17860	A. lyrata	(1 of 9) PTHR33203:SF7 - GLYCINE-RICH PROTEIN-RELATED
Bol043890	B. oleracea capitata	(1 of 13) PTHR33203:SF7 - GLYCINE-RICH PROTEIN-RELATED
Brara.C00302	B. rapa FPsc	(1 of 15) PTHR33203:SF7 - GLYCINE-RICH PROTEIN-RELATED
Bostr.13129s0207	B. stricta	(1 of 6) PTHR33203:SF7 - GLYCINE-RICH PROTEIN-RELATED
Cagra.2925s0029	C. grandiflora	(1 of 9) PTHR33203:SF7 - GLYCINE-RICH PROTEIN-RELATED
Carubv10003652m.g	C. rubella	(1 of 9) PTHR33203:SF7 - GLYCINE-RICH PROTEIN-RELATED
Thhalv10015089m.g	E. salsugineum	(1 of 10) PTHR33203:SF7 - GLYCINE-RICH PROTEIN-RELATED
Thhalv10015090m.g	E. salsugineum	(1 of 10) PTHR33203:SF7 - GLYCINE-RICH PROTEIN-RELATED
Pahal.9G642500	P. hallii early-release	(1 of 7) PF01277 - Oleosin (Oleosin)
At5g07560
AL6G17870	A. lyrata	(1 of 17) PF01277 - Oleosin (Oleosin)
Bol024548	B. oleracea capitata	(1 of 23) PF01277 - Oleosin (Oleosin)
Bol024549	B. oleracea capitata	(1 of 13) PTHR33203:SF7 - GLYCINE-RICH PROTEIN-RELATED
Brara.B00251	B. rapa FPsc	(1 of 28) PF01277 - Oleosin (Oleosin)
Brara.B00252	B. rapa FPsc	(1 of 15) PTHR33203:SF7 - GLYCINE-RICH PROTEIN-RELATED
Bostr.13129s0206	B. stricta	(1 of 6) PTHR33203:SF7 - GLYCINE-RICH PROTEIN-RELATED
Cagra.2925s0028	C. grandiflora	(1 of 9) PTHR33203:SF7 - GLYCINE-RICH PROTEIN-RELATED
Carubv10003317m.g	C. rubella	(1 of 9) PTHR33203:SF7 - GLYCINE-RICH PROTEIN-RELATED
Thhalv10014500m.g	E. salsugineum	(1 of 10) PTHR33203:SF7 - GLYCINE-RICH PROTEIN-RELATED
Thhalv10015579m.g	E. salsugineum	(1 of 10) PTHR33203:SF7 - GLYCINE-RICH PROTEIN-RELATED
Pahal.9G642500	P. hallii early-release	(1 of 7) PF01277 - Oleosin (Oleosin)
At5g07510
AL6G17810	A. lyrata	(1 of 9) PTHR33203:SF7 - GLYCINE-RICH PROTEIN-RELATED
Bol043886	B. oleracea capitata	(1 of 13) PTHR33203:SF7 - GLYCINE-RICH PROTEIN-RELATED
Brara.H02445	B. rapa FPsc	(1 of 15) PTHR33203:SF7 - GLYCINE-RICH PROTEIN-RELATED
Thhalv10014560m.g	E. salsugineum	(1 of 10) PTHR33203:SF7 - GLYCINE-RICH PROTEIN-RELATED
Thhalv10014587m.g	E. salsugineum	(1 of 10) PTHR33203:SF7 - GLYCINE-RICH PROTEIN-RELATED
At5g07540
AL6G17850	A. lyrata	(1 of 9) PTHR33203:SF7 - GLYCINE-RICH PROTEIN-RELATED
Bol043889	B. oleracea capitata	(1 of 13) PTHR33203:SF7 - GLYCINE-RICH PROTEIN-RELATED
Bostr.13129s0208	B. stricta	(1 of 6) PTHR33203:SF7 - GLYCINE-RICH PROTEIN-RELATED
Cagra.2925s0030	C. grandiflora	(1 of 9) PTHR33203:SF7 - GLYCINE-RICH PROTEIN-RELATED
Carubv10003577m.g	C. rubella	(1 of 9) PTHR33203:SF7 - GLYCINE-RICH PROTEIN-RELATED
At2g05440
Araha.2265s0001	A. halleri	(1 of 5) PF07172 - Glycine rich protein family (GRP)
AL3G42930	A. lyrata	(1 of 5) PF07172 - Glycine rich protein family (GRP)
Brara.G00418	B. rapa FPsc	(1 of 5) PF07172 - Glycine rich protein family (GRP)
Bostr.19424s0306	B. stricta	(1 of 12) PF07172 - Glycine rich protein family (GRP)
Thhalv10011753m.g	E. salsugineum	no value
At4g38680
Aqcoe6G211100	A. coerulea	(1 of 2) PTHR11544 - COLD SHOCK DOMAIN CONTAINING PROTEINS
Aco003212	A. comosus	Cold shock protein
AHYPO_015922	A. hypochondriacus	(1 of 6) PTHR11544 - COLD SHOCK DOMAIN CONTAINING PROTEINS
AH000827	A. hypochondriacus early-release	(1 of 5) K09250 - cellular nucleic acid-binding protein (CNBP)
AH002246	A. hypochondriacus early-release	(1 of 5) PTHR11544 - COLD SHOCK DOMAIN CONTAINING PROTEINS
AL7G10570	A. lyrata	(1 of 2) PF00098//PF00313 - Zinc knuckle (zf-CCHC) // 'Cold-shock' DNA-binding domain (CSD)
Anaoc.0003s1353	A. occidentale early-release	(1 of 1) K18754 - protein lin-28 (LIN28)
Anaoc.0011s0401	A. occidentale early-release	(1 of 1) KOG3070 - Predicted RNA-binding protein containing PIN domain and invovled in translation or RNA processing
Bradi1g02640	B. distachyon	poly(A) binding, double-stranded DNA binding, single-stranded DNA binding, zinc ion binding (Blast2GO)
Bradi1g02650	B. distachyon	poly(A) binding, double-stranded DNA binding, single-stranded DNA binding, zinc ion binding (Blast2GO)
Bradi2g07090	B. distachyon	poly(A) binding, double-stranded DNA binding, single-stranded DNA binding, zinc ion binding (Blast2GO)
BdiBd21-3.1G0035300	B. distachyon Bd21-3 early-release	(1 of 3) PTHR11544 - COLD SHOCK DOMAIN CONTAINING PROTEINS
Bol016003	B. oleracea capitata	(1 of 9) PTHR11544 - COLD SHOCK DOMAIN CONTAINING PROTEINS
Brara.I04669	B. rapa FPsc	(1 of 3) KOG3070 - Predicted RNA-binding protein containing PIN domain and invovled in translation or RNA processing
Brast01G337700	B. stacei	(1 of 4) PTHR11544 - COLD SHOCK DOMAIN CONTAINING PROTEINS
Brast02G374600	B. stacei	(1 of 2) KOG3070 - Predicted RNA-binding protein containing PIN domain and invovled in translation or RNA processing
Brast04G207300	B. stacei	(1 of 2) KOG3070 - Predicted RNA-binding protein containing PIN domain and invovled in translation or RNA processing
Bostr.25542s0051	B. stricta	(1 of 1) PF00098//PF00313 - Zinc knuckle (zf-CCHC) // 'Cold-shock' DNA-binding domain (CSD)
Brasy1G458900	B. sylvaticum early-release	(1 of 3) PTHR11544 - COLD SHOCK DOMAIN CONTAINING PROTEINS
Brasy2G437000	B. sylvaticum early-release	(1 of 3) PTHR11544 - COLD SHOCK DOMAIN CONTAINING PROTEINS
BrasyJ030000	B. sylvaticum early-release	(1 of 3) PTHR11544 - COLD SHOCK DOMAIN CONTAINING PROTEINS
evm.TU.Scaffold_618.265	C. arabica early-release	(1 of 2) KOG3070 - Predicted RNA-binding protein containing PIN domain and invovled in translation or RNA processing
evm.TU.Scaffold_618.470	C. arabica early-release	(1 of 4) K09250 - cellular nucleic acid-binding protein (CNBP)
Ciclev10002696m.g	C. clementina	(1 of 1) PTHR11544//PTHR11544:SF57 - COLD SHOCK DOMAIN CONTAINING PROTEINS // SUBFAMILY NOT NAMED
evm.TU.supercontig_37.170	C. papaya	(1 of 3) PTHR11544 - COLD SHOCK DOMAIN CONTAINING PROTEINS
AUR62013061	C. quinoa early-release	CSP4: Cold shock domain-containing protein 4
Cre06.g268600	C. reinhardtii	Nucleic acid binding protein
Cucsa.381750	C. sativus	(1 of 2) PTHR11544 - COLD SHOCK DOMAIN CONTAINING PROTEINS
estExt_fgenesh1_pg.C_10541	C. subellipsoidea C-169	(1 of 2) PTHR11544 - COLD SHOCK DOMAIN CONTAINING PROTEINS
DCAR_003153	D. carota	hypothetical protein
Eucgr.I01395	E. grandis	(1 of 3) PTHR11544 - COLD SHOCK DOMAIN CONTAINING PROTEINS
gene07618-v1.0-hybrid	F. vesca	(1 of 4) PTHR11544 - COLD SHOCK DOMAIN CONTAINING PROTEINS
Gohir.A01G165500	G. hirsutum early-release	(1 of 16) PTHR11544 - COLD SHOCK DOMAIN CONTAINING PROTEINS
Gohir.A01G165700	G. hirsutum early-release	(1 of 16) PTHR11544 - COLD SHOCK DOMAIN CONTAINING PROTEINS
Gohir.A03G204100	G. hirsutum early-release	(1 of 16) PTHR11544 - COLD SHOCK DOMAIN CONTAINING PROTEINS
Gohir.D01G156900	G. hirsutum early-release	(1 of 16) PTHR11544 - COLD SHOCK DOMAIN CONTAINING PROTEINS
Gohir.D01G157000	G. hirsutum early-release	(1 of 16) PTHR11544 - COLD SHOCK DOMAIN CONTAINING PROTEINS
Gohir.D02G225400	G. hirsutum early-release	(1 of 16) PTHR11544 - COLD SHOCK DOMAIN CONTAINING PROTEINS
Glyma.04G004900	G. max	(1 of 8) PTHR11544 - COLD SHOCK DOMAIN CONTAINING PROTEINS
Glyma.11G105900	G. max	(1 of 8) PTHR11544 - COLD SHOCK DOMAIN CONTAINING PROTEINS
Glyma.12G030800	G. max	(1 of 8) PTHR11544 - COLD SHOCK DOMAIN CONTAINING PROTEINS
Gorai.002G195000	G. raimondii	(1 of 8) PTHR11544 - COLD SHOCK DOMAIN CONTAINING PROTEINS
Gorai.002G195100	G. raimondii	(1 of 8) PTHR11544 - COLD SHOCK DOMAIN CONTAINING PROTEINS
HanXRQChr17g0543861	H. annuus early-release	Putative zinc finger, CCHC-type; Cold shock, CspA
HORVU1Hr1G064210	H. vulgare early-release	no value
Kaladp0008s0141	K. fedtschenkoi	(1 of 6) K09250 - cellular nucleic acid-binding protein (CNBP)
Kaladp0016s0232	K. fedtschenkoi	(1 of 6) K09250 - cellular nucleic acid-binding protein (CNBP)
Kaladp0032s0021	K. fedtschenkoi	(1 of 5) PF00098//PF00313 - Zinc knuckle (zf-CCHC) // 'Cold-shock' DNA-binding domain (CSD)
Kaladp0032s0455	K. fedtschenkoi	(1 of 6) K09250 - cellular nucleic acid-binding protein (CNBP)
Kaladp0055s0126	K. fedtschenkoi	(1 of 6) K09250 - cellular nucleic acid-binding protein (CNBP)
Kalax.0006s0141	K. laxiflora	(1 of 11) K09250 - cellular nucleic acid-binding protein (CNBP)
Kalax.0273s0035	K. laxiflora	(1 of 11) K09250 - cellular nucleic acid-binding protein (CNBP)
Kalax.0354s0029	K. laxiflora	(1 of 11) K09250 - cellular nucleic acid-binding protein (CNBP)
Kalax.0377s0031	K. laxiflora	(1 of 6) KOG3070 - Predicted RNA-binding protein containing PIN domain and invovled in translation or RNA processing
Kalax.0497s0018	K. laxiflora	(1 of 11) K09250 - cellular nucleic acid-binding protein (CNBP)
Kalax.0571s0014	K. laxiflora	(1 of 11) K09250 - cellular nucleic acid-binding protein (CNBP)
Kalax.0606s0021	K. laxiflora	(1 of 17) PTHR11544 - COLD SHOCK DOMAIN CONTAINING PROTEINS
Kalax.0634s0010	K. laxiflora	(1 of 11) K09250 - cellular nucleic acid-binding protein (CNBP)
Kalax.0873s0016	K. laxiflora	(1 of 11) K09250 - cellular nucleic acid-binding protein (CNBP)
Kalax.1149s0004	K. laxiflora	(1 of 11) K09250 - cellular nucleic acid-binding protein (CNBP)
Lsat_1_v5_gn_3_46880	L. sativa early-release	(1 of 1) KOG3070 - Predicted RNA-binding protein containing PIN domain and invovled in translation or RNA processing
Lus10034487.g	L. usitatissimum	(1 of 7) PTHR11544 - COLD SHOCK DOMAIN CONTAINING PROTEINS
Manes.04G076800	M. esculenta	(1 of 2) K18754 - protein lin-28 (LIN28)
Manes.11G093000	M. esculenta	(1 of 2) K18754 - protein lin-28 (LIN28)
Migut.B00101	M. guttatus	(1 of 4) PTHR11544 - COLD SHOCK DOMAIN CONTAINING PROTEINS
Migut.N01302	M. guttatus	(1 of 3) K09250 - cellular nucleic acid-binding protein (CNBP)
MicpuC2.AZW_EuGene.0000110131	M. pusilla CCMP1545	(1 of 2) PTHR11544 - COLD SHOCK DOMAIN CONTAINING PROTEINS
e_gw2.06.845.1	M. sp. RCC299	(1 of 1) PF00076//PF00313 - RNA recognition motif. (a.k.a. RRM, RBD, or RNP domain) (RRM_1) // 'Cold-shock' DNA-binding domain (CSD)
EuGene.0200010100	M. sp. RCC299	(1 of 1) PTHR11544 - COLD SHOCK DOMAIN CONTAINING PROTEINS
Oeu006674.1	O. europaea early-release	(1 of 1) K18754 - protein lin-28 (LIN28)
gwEuk.7.470.1	O. lucimarinus	(1 of 4) PTHR23002 - ZINC FINGER CCHC DOMAIN CONTAINING PROTEIN
LOC_Os08g03520	O. sativa	retrotransposon protein, putative, Ty1-copia subclass, expressed
Podel.04G175100	P. deltoides WV94 early-release	(1 of 7) PTHR11544 - COLD SHOCK DOMAIN CONTAINING PROTEINS
Podel.09G137400	P. deltoides WV94 early-release	(1 of 1) K18754 - protein lin-28 (LIN28)
Pp3c5_6070	P. patens	(1 of 1) K18754 - protein lin-28 (LIN28)
Pp3c5_7920	P. patens	(1 of 3) KOG3070 - Predicted RNA-binding protein containing PIN domain and invovled in translation or RNA processing
Pp3c6_23240	P. patens	(1 of 3) KOG3070 - Predicted RNA-binding protein containing PIN domain and invovled in translation or RNA processing
Prupe.8G163000	P. persica	(1 of 1) KOG3070 - Predicted RNA-binding protein containing PIN domain and invovled in translation or RNA processing
Potri.004G172600	P. trichocarpa	cold-shock DNA-binding family protein; similar to encodes a glycine-rich protein that is present as several copies in the genome. It is expressed equally abundantly in all tis; [ ortholog of At4g38680...
Potri.009G132000	P. trichocarpa	(1 of 1) K18754 - protein lin-28 (LIN28)
Potri.004G172600	P. trichocarpa early-release	cold-shock DNA-binding family protein; similar to encodes a glycine-rich protein that is present as several copies in the genome. It is expressed equally abundantly in all tis; [ ortholog of At4g38680...
Potri.009G132000	P. trichocarpa early-release	(1 of 1) K18754 - protein lin-28 (LIN28)
Phvul.011G033900	P. vulgaris	(1 of 6) PTHR11544 - COLD SHOCK DOMAIN CONTAINING PROTEINS
29908.t000199	R. communis	cold shock protein, putative
Sobic.004G018200	S. bicolor	(1 of 1) PTHR11544//PTHR11544:SF49 - COLD SHOCK DOMAIN CONTAINING PROTEINS // SUBFAMILY NOT NAMED
Sphfalx0025s0001	S. fallax	(1 of 6) PTHR11544 - COLD SHOCK DOMAIN CONTAINING PROTEINS
Sphfalx0025s0004	S. fallax	(1 of 6) PTHR11544 - COLD SHOCK DOMAIN CONTAINING PROTEINS
Sphfalx0027s0043	S. fallax	(1 of 1) K18754 - protein lin-28 (LIN28)
Sphfalx0081s0021	S. fallax	(1 of 2) KOG3070 - Predicted RNA-binding protein containing PIN domain and invovled in translation or RNA processing
Sphfalx0178s0039	S. fallax	(1 of 6) PTHR11544 - COLD SHOCK DOMAIN CONTAINING PROTEINS
Sphfalx0335s0001	S. fallax	(1 of 6) PTHR11544 - COLD SHOCK DOMAIN CONTAINING PROTEINS
Solyc01g111300.2	S. lycopersicum	(1 of 5) PTHR11544 - COLD SHOCK DOMAIN CONTAINING PROTEINS
154869	S. moellendorffii	(1 of 2) K18754 - protein lin-28 (LIN28)
Spipo9G0041000	S. polyrhiza	Cold shock protein, putative
SapurV1A.0117s0150	S. purpurea	cold-shock DNA-binding domain protein
SapurV1A.0514s0160	S. purpurea	cold-shock DNA-binding domain protein
PGSC0003DMG400001591	S. tuberosum	Glycine-rich protein 2
Thecc1EG035057	T. cacao	Cold shock domain protein 1 (60%P)
Vocar.0002s0155	V. carteri	nucleic acid binding protein
Vigun09g273700	V. unguiculata early-release	(1 of 5) PTHR11544 - COLD SHOCK DOMAIN CONTAINING PROTEINS
Vigun11g189200	V. unguiculata early-release	(1 of 5) PTHR11544 - COLD SHOCK DOMAIN CONTAINING PROTEINS
At2g21060
Aqcoe6G211100	A. coerulea	(1 of 2) PTHR11544 - COLD SHOCK DOMAIN CONTAINING PROTEINS
Aco003212	A. comosus	Cold shock protein
Araha.6604s0011	A. halleri	(1 of 3) PTHR11544 - COLD SHOCK DOMAIN CONTAINING PROTEINS
AHYPO_015922	A. hypochondriacus	(1 of 6) PTHR11544 - COLD SHOCK DOMAIN CONTAINING PROTEINS
AH000827	A. hypochondriacus early-release	(1 of 5) K09250 - cellular nucleic acid-binding protein (CNBP)
AH002246	A. hypochondriacus early-release	(1 of 5) PTHR11544 - COLD SHOCK DOMAIN CONTAINING PROTEINS
AL4G10150	A. lyrata	(1 of 2) PF00098//PF00313 - Zinc knuckle (zf-CCHC) // 'Cold-shock' DNA-binding domain (CSD)
Anaoc.0003s1353	A. occidentale early-release	(1 of 1) K18754 - protein lin-28 (LIN28)
Anaoc.0011s0401	A. occidentale early-release	(1 of 1) KOG3070 - Predicted RNA-binding protein containing PIN domain and invovled in translation or RNA processing
Bradi1g02640	B. distachyon	poly(A) binding, double-stranded DNA binding, single-stranded DNA binding, zinc ion binding (Blast2GO)
Bradi1g02650	B. distachyon	poly(A) binding, double-stranded DNA binding, single-stranded DNA binding, zinc ion binding (Blast2GO)
Bradi2g07090	B. distachyon	poly(A) binding, double-stranded DNA binding, single-stranded DNA binding, zinc ion binding (Blast2GO)
BdiBd21-3.1G0035300	B. distachyon Bd21-3 early-release	(1 of 3) PTHR11544 - COLD SHOCK DOMAIN CONTAINING PROTEINS
Bol006747	B. oleracea capitata	(1 of 9) PTHR11544 - COLD SHOCK DOMAIN CONTAINING PROTEINS
Bol045886	B. oleracea capitata	(1 of 5) KOG3070 - Predicted RNA-binding protein containing PIN domain and invovled in translation or RNA processing
Brara.D01243	B. rapa FPsc	(1 of 6) PTHR11544 - COLD SHOCK DOMAIN CONTAINING PROTEINS
Brast01G337700	B. stacei	(1 of 4) PTHR11544 - COLD SHOCK DOMAIN CONTAINING PROTEINS
Brast02G374600	B. stacei	(1 of 2) KOG3070 - Predicted RNA-binding protein containing PIN domain and invovled in translation or RNA processing
Brast04G207300	B. stacei	(1 of 2) KOG3070 - Predicted RNA-binding protein containing PIN domain and invovled in translation or RNA processing
Brasy1G458900	B. sylvaticum early-release	(1 of 3) PTHR11544 - COLD SHOCK DOMAIN CONTAINING PROTEINS
Brasy2G437000	B. sylvaticum early-release	(1 of 3) PTHR11544 - COLD SHOCK DOMAIN CONTAINING PROTEINS
BrasyJ030000	B. sylvaticum early-release	(1 of 3) PTHR11544 - COLD SHOCK DOMAIN CONTAINING PROTEINS
evm.TU.Scaffold_618.265	C. arabica early-release	(1 of 2) KOG3070 - Predicted RNA-binding protein containing PIN domain and invovled in translation or RNA processing
evm.TU.Scaffold_618.470	C. arabica early-release	(1 of 4) K09250 - cellular nucleic acid-binding protein (CNBP)
Ciclev10002696m.g	C. clementina	(1 of 1) PTHR11544//PTHR11544:SF57 - COLD SHOCK DOMAIN CONTAINING PROTEINS // SUBFAMILY NOT NAMED
Cagra.2961s0009	C. grandiflora	(1 of 3) PTHR11544 - COLD SHOCK DOMAIN CONTAINING PROTEINS
evm.TU.supercontig_37.170	C. papaya	(1 of 3) PTHR11544 - COLD SHOCK DOMAIN CONTAINING PROTEINS
AUR62013061	C. quinoa early-release	CSP4: Cold shock domain-containing protein 4
Cre06.g268600	C. reinhardtii	Nucleic acid binding protein
Cucsa.381750	C. sativus	(1 of 2) PTHR11544 - COLD SHOCK DOMAIN CONTAINING PROTEINS
estExt_fgenesh1_pg.C_10541	C. subellipsoidea C-169	(1 of 2) PTHR11544 - COLD SHOCK DOMAIN CONTAINING PROTEINS
DCAR_003153	D. carota	hypothetical protein
Eucgr.I01395	E. grandis	(1 of 3) PTHR11544 - COLD SHOCK DOMAIN CONTAINING PROTEINS
gene07618-v1.0-hybrid	F. vesca	(1 of 4) PTHR11544 - COLD SHOCK DOMAIN CONTAINING PROTEINS
Gohir.A01G165500	G. hirsutum early-release	(1 of 16) PTHR11544 - COLD SHOCK DOMAIN CONTAINING PROTEINS
Gohir.A01G165700	G. hirsutum early-release	(1 of 16) PTHR11544 - COLD SHOCK DOMAIN CONTAINING PROTEINS
Gohir.A03G204100	G. hirsutum early-release	(1 of 16) PTHR11544 - COLD SHOCK DOMAIN CONTAINING PROTEINS
Gohir.D01G156900	G. hirsutum early-release	(1 of 16) PTHR11544 - COLD SHOCK DOMAIN CONTAINING PROTEINS
Gohir.D01G157000	G. hirsutum early-release	(1 of 16) PTHR11544 - COLD SHOCK DOMAIN CONTAINING PROTEINS
Gohir.D02G225400	G. hirsutum early-release	(1 of 16) PTHR11544 - COLD SHOCK DOMAIN CONTAINING PROTEINS
Glyma.04G004900	G. max	(1 of 8) PTHR11544 - COLD SHOCK DOMAIN CONTAINING PROTEINS
Glyma.11G105900	G. max	(1 of 8) PTHR11544 - COLD SHOCK DOMAIN CONTAINING PROTEINS
Glyma.12G030800	G. max	(1 of 8) PTHR11544 - COLD SHOCK DOMAIN CONTAINING PROTEINS
Gorai.002G195000	G. raimondii	(1 of 8) PTHR11544 - COLD SHOCK DOMAIN CONTAINING PROTEINS
Gorai.002G195100	G. raimondii	(1 of 8) PTHR11544 - COLD SHOCK DOMAIN CONTAINING PROTEINS
HanXRQChr17g0543861	H. annuus early-release	Putative zinc finger, CCHC-type; Cold shock, CspA
HORVU6Hr1G012510	H. vulgare early-release	no value
Kaladp0008s0141	K. fedtschenkoi	(1 of 6) K09250 - cellular nucleic acid-binding protein (CNBP)
Kaladp0016s0232	K. fedtschenkoi	(1 of 6) K09250 - cellular nucleic acid-binding protein (CNBP)
Kaladp0032s0021	K. fedtschenkoi	(1 of 5) PF00098//PF00313 - Zinc knuckle (zf-CCHC) // 'Cold-shock' DNA-binding domain (CSD)
Kaladp0032s0455	K. fedtschenkoi	(1 of 6) K09250 - cellular nucleic acid-binding protein (CNBP)
Kaladp0055s0126	K. fedtschenkoi	(1 of 6) K09250 - cellular nucleic acid-binding protein (CNBP)
Kalax.0006s0141	K. laxiflora	(1 of 11) K09250 - cellular nucleic acid-binding protein (CNBP)
Kalax.0273s0035	K. laxiflora	(1 of 11) K09250 - cellular nucleic acid-binding protein (CNBP)
Kalax.0354s0029	K. laxiflora	(1 of 11) K09250 - cellular nucleic acid-binding protein (CNBP)
Kalax.0377s0031	K. laxiflora	(1 of 6) KOG3070 - Predicted RNA-binding protein containing PIN domain and invovled in translation or RNA processing
Kalax.0497s0018	K. laxiflora	(1 of 11) K09250 - cellular nucleic acid-binding protein (CNBP)
Kalax.0571s0014	K. laxiflora	(1 of 11) K09250 - cellular nucleic acid-binding protein (CNBP)
Kalax.0606s0021	K. laxiflora	(1 of 17) PTHR11544 - COLD SHOCK DOMAIN CONTAINING PROTEINS
Kalax.0634s0010	K. laxiflora	(1 of 11) K09250 - cellular nucleic acid-binding protein (CNBP)
Kalax.0873s0016	K. laxiflora	(1 of 11) K09250 - cellular nucleic acid-binding protein (CNBP)
Kalax.1149s0004	K. laxiflora	(1 of 11) K09250 - cellular nucleic acid-binding protein (CNBP)
Lsat_1_v5_gn_3_46880	L. sativa early-release	(1 of 1) KOG3070 - Predicted RNA-binding protein containing PIN domain and invovled in translation or RNA processing
Lus10034487.g	L. usitatissimum	(1 of 7) PTHR11544 - COLD SHOCK DOMAIN CONTAINING PROTEINS
Manes.04G076800	M. esculenta	(1 of 2) K18754 - protein lin-28 (LIN28)
Manes.11G093000	M. esculenta	(1 of 2) K18754 - protein lin-28 (LIN28)
Migut.B00101	M. guttatus	(1 of 4) PTHR11544 - COLD SHOCK DOMAIN CONTAINING PROTEINS
Migut.N01302	M. guttatus	(1 of 3) K09250 - cellular nucleic acid-binding protein (CNBP)
MicpuC2.AZW_EuGene.0000110131	M. pusilla CCMP1545	(1 of 2) PTHR11544 - COLD SHOCK DOMAIN CONTAINING PROTEINS
e_gw2.06.845.1	M. sp. RCC299	(1 of 1) PF00076//PF00313 - RNA recognition motif. (a.k.a. RRM, RBD, or RNP domain) (RRM_1) // 'Cold-shock' DNA-binding domain (CSD)
EuGene.0200010100	M. sp. RCC299	(1 of 1) PTHR11544 - COLD SHOCK DOMAIN CONTAINING PROTEINS
Oeu006674.1	O. europaea early-release	(1 of 1) K18754 - protein lin-28 (LIN28)
gwEuk.7.470.1	O. lucimarinus	(1 of 4) PTHR23002 - ZINC FINGER CCHC DOMAIN CONTAINING PROTEIN
LOC_Os08g03520	O. sativa	retrotransposon protein, putative, Ty1-copia subclass, expressed
Podel.04G175100	P. deltoides WV94 early-release	(1 of 7) PTHR11544 - COLD SHOCK DOMAIN CONTAINING PROTEINS
Podel.09G137400	P. deltoides WV94 early-release	(1 of 1) K18754 - protein lin-28 (LIN28)
Pp3c5_6070	P. patens	(1 of 1) K18754 - protein lin-28 (LIN28)
Pp3c5_7920	P. patens	(1 of 3) KOG3070 - Predicted RNA-binding protein containing PIN domain and invovled in translation or RNA processing
Pp3c6_23240	P. patens	(1 of 3) KOG3070 - Predicted RNA-binding protein containing PIN domain and invovled in translation or RNA processing
Prupe.8G163000	P. persica	(1 of 1) KOG3070 - Predicted RNA-binding protein containing PIN domain and invovled in translation or RNA processing
Potri.004G172600	P. trichocarpa	cold-shock DNA-binding family protein; similar to encodes a glycine-rich protein that is present as several copies in the genome. It is expressed equally abundantly in all tis; [ ortholog of At4g38680...
Potri.009G132000	P. trichocarpa	(1 of 1) K18754 - protein lin-28 (LIN28)
Potri.004G172600	P. trichocarpa early-release	cold-shock DNA-binding family protein; similar to encodes a glycine-rich protein that is present as several copies in the genome. It is expressed equally abundantly in all tis; [ ortholog of At4g38680...
Potri.009G132000	P. trichocarpa early-release	(1 of 1) K18754 - protein lin-28 (LIN28)
Phvul.009G025100	P. vulgaris	(1 of 6) PTHR11544 - COLD SHOCK DOMAIN CONTAINING PROTEINS
29908.t000199	R. communis	cold shock protein, putative
Sobic.004G018200	S. bicolor	(1 of 1) PTHR11544//PTHR11544:SF49 - COLD SHOCK DOMAIN CONTAINING PROTEINS // SUBFAMILY NOT NAMED
Sphfalx0025s0001	S. fallax	(1 of 6) PTHR11544 - COLD SHOCK DOMAIN CONTAINING PROTEINS
Sphfalx0025s0004	S. fallax	(1 of 6) PTHR11544 - COLD SHOCK DOMAIN CONTAINING PROTEINS
Sphfalx0027s0043	S. fallax	(1 of 1) K18754 - protein lin-28 (LIN28)
Sphfalx0081s0021	S. fallax	(1 of 2) KOG3070 - Predicted RNA-binding protein containing PIN domain and invovled in translation or RNA processing
Sphfalx0178s0039	S. fallax	(1 of 6) PTHR11544 - COLD SHOCK DOMAIN CONTAINING PROTEINS
Sphfalx0335s0001	S. fallax	(1 of 6) PTHR11544 - COLD SHOCK DOMAIN CONTAINING PROTEINS
Solyc01g111300.2	S. lycopersicum	(1 of 5) PTHR11544 - COLD SHOCK DOMAIN CONTAINING PROTEINS
154869	S. moellendorffii	(1 of 2) K18754 - protein lin-28 (LIN28)
SapurV1A.0117s0150	S. purpurea	cold-shock DNA-binding domain protein
SapurV1A.0514s0160	S. purpurea	cold-shock DNA-binding domain protein
PGSC0003DMG400001591	S. tuberosum	Glycine-rich protein 2
Thecc1EG035057	T. cacao	Cold shock domain protein 1 (60%P)
Vocar.0002s0155	V. carteri	nucleic acid binding protein
Vigun09g273700	V. unguiculata early-release	(1 of 5) PTHR11544 - COLD SHOCK DOMAIN CONTAINING PROTEINS
Vigun11g189200	V. unguiculata early-release	(1 of 5) PTHR11544 - COLD SHOCK DOMAIN CONTAINING PROTEINS
At5g07530
AL6G17840	A. lyrata	(1 of 9) PTHR33203:SF7 - GLYCINE-RICH PROTEIN-RELATED
Bol043888	B. oleracea capitata	(1 of 13) PTHR33203:SF7 - GLYCINE-RICH PROTEIN-RELATED
Bostr.13129s0209	B. stricta	(1 of 6) PTHR33203:SF7 - GLYCINE-RICH PROTEIN-RELATED
Carubv10002873m.g	C. rubella	(1 of 9) PTHR33203:SF7 - GLYCINE-RICH PROTEIN-RELATED
Thhalv10013795m.g	E. salsugineum	(1 of 10) PTHR33203:SF7 - GLYCINE-RICH PROTEIN-RELATED
At5g07520
AL6G17830	A. lyrata	(1 of 9) PTHR33203:SF7 - GLYCINE-RICH PROTEIN-RELATED
Bol043886	B. oleracea capitata	(1 of 13) PTHR33203:SF7 - GLYCINE-RICH PROTEIN-RELATED
Brara.H02445	B. rapa FPsc	(1 of 15) PTHR33203:SF7 - GLYCINE-RICH PROTEIN-RELATED
Carubv10002758m.g	C. rubella	(1 of 9) PTHR33203:SF7 - GLYCINE-RICH PROTEIN-RELATED
Thhalv10014560m.g	E. salsugineum	(1 of 10) PTHR33203:SF7 - GLYCINE-RICH PROTEIN-RELATED
Thhalv10014587m.g	E. salsugineum	(1 of 10) PTHR33203:SF7 - GLYCINE-RICH PROTEIN-RELATED
At2g32690
AL4G28130	A. lyrata	no value
Bol037977	B. oleracea capitata	no value
Brara.C01660	B. rapa FPsc	no value
Bostr.23794s0840	B. stricta	no value
Cagra.0301s0114	C. grandiflora	no value
At2g05520
Araha.0588s0001	A. halleri	(1 of 5) PF07172 - Glycine rich protein family (GRP)
AL3G42950	A. lyrata	no value
Brara.C04042	B. rapa FPsc	(1 of 5) PF07172 - Glycine rich protein family (GRP)
Cagra.0123s0001	C. grandiflora	(1 of 5) PF07172 - Glycine rich protein family (GRP)
Carubv10014882m.g	C. rubella	(1 of 3) PF07172 - Glycine rich protein family (GRP)
orange1.1g032762m.g	C. sinensis	(1 of 3) PF07172 - Glycine rich protein family (GRP)
MDP0000164249	M. domestica	(1 of 8) PF07172 - Glycine rich protein family (GRP)
MDP0000314673	M. domestica	(1 of 8) PF07172 - Glycine rich protein family (GRP)
MDP0000410353	M. domestica	(1 of 8) PF07172 - Glycine rich protein family (GRP)
MDP0000645893	M. domestica	(1 of 8) PF07172 - Glycine rich protein family (GRP)
MDP0000702024	M. domestica	(1 of 8) PF07172 - Glycine rich protein family (GRP)
Solyc06g048440.2	S. lycopersicum	(1 of 11) PF07172 - Glycine rich protein family (GRP)
Solyc09g059610.2	S. lycopersicum	(1 of 11) PF07172 - Glycine rich protein family (GRP)
Solyc09g082810.2	S. lycopersicum	(1 of 11) PF07172 - Glycine rich protein family (GRP)
Solyc09g097760.2	S. lycopersicum	(1 of 11) PF07172 - Glycine rich protein family (GRP)
Solyc09g097780.2	S. lycopersicum	(1 of 11) PF07172 - Glycine rich protein family (GRP)
PGSC0003DMG400017916	S. tuberosum	Nodulin
PGSC0003DMG400031535	S. tuberosum	Glycine-rich protein A3
PGSC0003DMG400044286	S. tuberosum	Early nodulin-75
At2g05380
Araha.3282s0005	A. halleri	(1 of 5) PF07172 - Glycine rich protein family (GRP)
AL3G42860	A. lyrata	(1 of 5) PF07172 - Glycine rich protein family (GRP)
orange1.1g032762m.g	C. sinensis	(1 of 3) PF07172 - Glycine rich protein family (GRP)
Thhalv10017460m.g	E. salsugineum	(1 of 4) PF07172 - Glycine rich protein family (GRP)
MDP0000164249	M. domestica	(1 of 8) PF07172 - Glycine rich protein family (GRP)
MDP0000314673	M. domestica	(1 of 8) PF07172 - Glycine rich protein family (GRP)
MDP0000410353	M. domestica	(1 of 8) PF07172 - Glycine rich protein family (GRP)
MDP0000645893	M. domestica	(1 of 8) PF07172 - Glycine rich protein family (GRP)
MDP0000702024	M. domestica	(1 of 8) PF07172 - Glycine rich protein family (GRP)
Solyc06g048440.2	S. lycopersicum	(1 of 11) PF07172 - Glycine rich protein family (GRP)
Solyc09g059610.2	S. lycopersicum	(1 of 11) PF07172 - Glycine rich protein family (GRP)
Solyc09g082810.2	S. lycopersicum	(1 of 11) PF07172 - Glycine rich protein family (GRP)
Solyc09g097760.2	S. lycopersicum	(1 of 11) PF07172 - Glycine rich protein family (GRP)
Solyc09g097780.2	S. lycopersicum	(1 of 11) PF07172 - Glycine rich protein family (GRP)
PGSC0003DMG400017916	S. tuberosum	Nodulin
PGSC0003DMG400031535	S. tuberosum	Glycine-rich protein A3
PGSC0003DMG400044286	S. tuberosum	Early nodulin-75
At3g20470
AL3G34190	A. lyrata	no value
Bol004716	B. oleracea capitata	no value
Brara.E02131	B. rapa FPsc	no value
Bostr.19424s0608	B. stricta	no value
At5g17710
Aqcoe1G042100	A. coerulea	(1 of 1) PTHR21237:SF27 - GRPE PROTEIN HOMOLOG
Aco019691	A. comosus	Protein GrpE
Araha.1911s0001	A. halleri	(1 of 1) PTHR21237:SF27 - GRPE PROTEIN HOMOLOG
AHYPO_021500	A. hypochondriacus	(1 of 1) PTHR21237:SF27 - GRPE PROTEIN HOMOLOG
AH019081	A. hypochondriacus early-release	(1 of 1) PTHR21237:SF27 - GRPE PROTEIN HOMOLOG
AL6G28800	A. lyrata	(1 of 1) PTHR21237:SF27 - GRPE PROTEIN HOMOLOG
Anaoc.0008s0805	A. occidentale early-release	(1 of 1) PTHR21237:SF27 - GRPE PROTEIN HOMOLOG
evm_27.TU.AmTr_v1.0_scaffold00119.109	A. trichopoda	(1 of 1) PTHR21237:SF27 - GRPE PROTEIN HOMOLOG
Bradi3g48540	B. distachyon	adenyl-nucleotide exchange factor activity (Blast2GO)
BdiBd21-3.3G0643300	B. distachyon Bd21-3 early-release	(1 of 1) PTHR21237:SF27 - GRPE PROTEIN HOMOLOG
Bol019782	B. oleracea capitata	(1 of 2) PTHR21237:SF27 - GRPE PROTEIN HOMOLOG
Brara.J01784	B. rapa FPsc	(1 of 2) PTHR21237:SF27 - GRPE PROTEIN HOMOLOG
Brast04G140300	B. stacei	(1 of 1) PTHR21237:SF27 - GRPE PROTEIN HOMOLOG
Bostr.26527s0437	B. stricta	(1 of 1) PTHR21237:SF27 - GRPE PROTEIN HOMOLOG
Brasy4G149700	B. sylvaticum early-release	(1 of 1) PTHR21237//PTHR21237:SF27 - GRPE PROTEIN // GRPE PROTEIN HOMOLOG
evm.TU.Scaffold_1673.81	C. arabica early-release	(1 of 4) K03687 - molecular chaperone GrpE (GRPE)
evm.TU.Scaffold_1675.4	C. arabica early-release	(1 of 3) PTHR21237:SF4 - GRPE PROTEIN HOMOLOG
evm.TU.Scaffold_262.41	C. arabica early-release	(1 of 4) K03687 - molecular chaperone GrpE (GRPE)
Ciclev10031794m.g	C. clementina	(1 of 1) PTHR21237:SF27 - GRPE PROTEIN HOMOLOG
Cagra.6254s0017	C. grandiflora	(1 of 1) PTHR21237:SF27 - GRPE PROTEIN HOMOLOG
evm.TU.supercontig_73.20	C. papaya	(1 of 1) PTHR21237:SF27 - GRPE PROTEIN HOMOLOG
AUR62036503	C. quinoa early-release	grpE: Protein GrpE
AUR62037072	C. quinoa early-release	grpE: Protein GrpE
Cre07.g341600	C. reinhardtii	GrpE nucleotide release factor
Carubv10001443m.g	C. rubella	(1 of 1) PTHR21237:SF27 - GRPE PROTEIN HOMOLOG
Cucsa.336010	C. sativus	(1 of 1) PTHR21237:SF27 - GRPE PROTEIN HOMOLOG
orange1.1g019043m.g	C. sinensis	(1 of 1) PTHR21237:SF27 - GRPE PROTEIN HOMOLOG
e_gw1.16.270.1	C. subellipsoidea C-169	(1 of 1) PTHR21237:SF4 - GRPE PROTEIN HOMOLOG
Cz15g01110	C. zofingiensis early-release	(1 of 1) PTHR21237:SF4 - GRPE PROTEIN HOMOLOG
DCAR_013500	D. carota	hypothetical protein
Dusal.0705s00004	D. salina	(1 of 1) PTHR21237:SF4 - GRPE PROTEIN HOMOLOG
Eucgr.K01549	E. grandis	(1 of 1) PTHR21237:SF27 - GRPE PROTEIN HOMOLOG
Thhalv10014120m.g	E. salsugineum	(1 of 1) PTHR21237:SF27 - GRPE PROTEIN HOMOLOG
gene10237-v1.0-hybrid	F. vesca	(1 of 1) PTHR21237:SF27 - GRPE PROTEIN HOMOLOG
Gohir.A08G163600	G. hirsutum early-release	(1 of 4) PTHR21237:SF27 - GRPE PROTEIN HOMOLOG
Gohir.A13G160200	G. hirsutum early-release	(1 of 4) PTHR21237:SF27 - GRPE PROTEIN HOMOLOG
Gohir.D11G237900	G. hirsutum early-release	(1 of 4) PTHR21237:SF27 - GRPE PROTEIN HOMOLOG
Gohir.D13G165400	G. hirsutum early-release	(1 of 4) PTHR21237:SF27 - GRPE PROTEIN HOMOLOG
Glyma.03G005900	G. max	(1 of 2) PTHR21237:SF27 - GRPE PROTEIN HOMOLOG
Glyma.19G120100	G. max	(1 of 2) PTHR21237:SF27 - GRPE PROTEIN HOMOLOG
Gorai.007G251400	G. raimondii	(1 of 2) PTHR21237:SF27 - GRPE PROTEIN HOMOLOG
Gorai.013G197200	G. raimondii	(1 of 2) PTHR21237:SF27 - GRPE PROTEIN HOMOLOG
HanXRQChr04g0125461	H. annuus early-release	Putative grpE nucleotide exchange factor
HORVU6Hr1G056280	H. vulgare early-release	no value
Kaladp0011s0741	K. fedtschenkoi	(1 of 2) PTHR21237:SF27 - GRPE PROTEIN HOMOLOG
Kaladp0037s0400	K. fedtschenkoi	(1 of 2) PTHR21237:SF27 - GRPE PROTEIN HOMOLOG
Kalax.0026s0201	K. laxiflora	(1 of 4) PTHR21237:SF27 - GRPE PROTEIN HOMOLOG
Kalax.0125s0035	K. laxiflora	(1 of 4) PTHR21237:SF27 - GRPE PROTEIN HOMOLOG
Kalax.0156s0071	K. laxiflora	(1 of 4) PTHR21237:SF27 - GRPE PROTEIN HOMOLOG
Kalax.0585s0004	K. laxiflora	(1 of 4) PTHR21237:SF27 - GRPE PROTEIN HOMOLOG
Lsat_1_v5_gn_8_85320	L. sativa early-release	(1 of 1) PTHR21237//PTHR21237:SF27 - GRPE PROTEIN // GRPE PROTEIN HOMOLOG
Lus10003741.g	L. usitatissimum	(1 of 8) K03687 - molecular chaperone GrpE (GRPE)
Lus10028034.g	L. usitatissimum	(1 of 8) K03687 - molecular chaperone GrpE (GRPE)
Lus10029654.g	L. usitatissimum	(1 of 8) K03687 - molecular chaperone GrpE (GRPE)
Lus10042696.g	L. usitatissimum	(1 of 8) K03687 - molecular chaperone GrpE (GRPE)
GSMUA_Achr10G24020_001	M. acuminata	(1 of 2) PTHR21237:SF27 - GRPE PROTEIN HOMOLOG
GSMUA_Achr7G16120_001	M. acuminata	(1 of 2) PTHR21237:SF27 - GRPE PROTEIN HOMOLOG
MDP0000128030	M. domestica	(1 of 4) K03687 - molecular chaperone GrpE (GRPE)
MDP0000213223	M. domestica	(1 of 4) K03687 - molecular chaperone GrpE (GRPE)
MDP0000687864	M. domestica	(1 of 4) K03687 - molecular chaperone GrpE (GRPE)
Manes.09G135400	M. esculenta	(1 of 3) K03687 - molecular chaperone GrpE (GRPE)
Migut.J01582	M. guttatus	(1 of 1) PTHR21237:SF27 - GRPE PROTEIN HOMOLOG
Mapoly0164s0013	M. polymorpha	(1 of 1) PTHR21237:SF27 - GRPE PROTEIN HOMOLOG
MicpuC2.DRO_EuGene.0000050485	M. pusilla CCMP1545	(1 of 1) PTHR21237:SF27 - GRPE PROTEIN HOMOLOG
EuGene.0400010364	M. sp. RCC299	(1 of 2) K03687 - molecular chaperone GrpE (GRPE)
Medtr7g087250	M. truncatula	(1 of 1) PTHR21237:SF27 - GRPE PROTEIN HOMOLOG
Oeu020254.1	O. europaea early-release	(1 of 3) K03687 - molecular chaperone GrpE (GRPE)
e_gwEuk.8.390.1	O. lucimarinus	(1 of 1) PTHR21237:SF4 - GRPE PROTEIN HOMOLOG
estExt_fgenesh1_pg.C_Chr_80162	O. lucimarinus	(1 of 1) PTHR21237:SF27 - GRPE PROTEIN HOMOLOG
LOC_Os02g39870	O. sativa	co-chaperone GrpE protein, putative, expressed
Oropetium_20150105_02738	O. thomaeum	(1 of 1) PTHR21237:SF27 - GRPE PROTEIN HOMOLOG
Podel.13G072000	P. deltoides WV94 early-release	(1 of 1) PTHR21237:SF27 - GRPE PROTEIN HOMOLOG
Pahal.A02509	P. hallii	(1 of 1) PTHR21237:SF27 - GRPE PROTEIN HOMOLOG
Pahal.1G304300	P. hallii early-release	(1 of 1) PTHR21237//PTHR21237:SF27 - GRPE PROTEIN // GRPE PROTEIN HOMOLOG
PhHAL.1G297400	P. hallii HAL early-release	(1 of 1) PTHR21237//PTHR21237:SF27 - GRPE PROTEIN // GRPE PROTEIN HOMOLOG
Pp3c12_24950	P. patens	(1 of 2) PTHR21237:SF4 - GRPE PROTEIN HOMOLOG
Pp3c4_3730	P. patens	(1 of 2) PTHR21237:SF4 - GRPE PROTEIN HOMOLOG
Prupe.7G026500	P. persica	(1 of 1) PTHR21237:SF27 - GRPE PROTEIN HOMOLOG
Potri.013G067900	P. trichocarpa	(1 of 1) PTHR21237:SF27 - GRPE PROTEIN HOMOLOG
Potri.013G067900	P. trichocarpa early-release	(1 of 1) PTHR21237:SF27 - GRPE PROTEIN HOMOLOG
Pum0239s0031	P. umbilicalis early-release	(1 of 1) K03687 - molecular chaperone GrpE (GRPE)
Pavir.Aa01371	P. virgatum	(1 of 3) K03687 - molecular chaperone GrpE (GRPE)
Pavir.Ab02271	P. virgatum	(1 of 3) K03687 - molecular chaperone GrpE (GRPE)
Pavir.1KG379000	P. virgatum early-release	(1 of 5) K03687 - molecular chaperone GrpE (GRPE)
Pavir.1NG344700	P. virgatum early-release	(1 of 5) K03687 - molecular chaperone GrpE (GRPE)
Pavir.1NG362700	P. virgatum early-release	(1 of 5) K03687 - molecular chaperone GrpE (GRPE)
Phvul.001G108000	P. vulgaris	(1 of 1) PTHR21237:SF27 - GRPE PROTEIN HOMOLOG
29818.t000011	R. communis	Protein grpE, putative
Sobic.004G212400	S. bicolor	(1 of 1) PTHR21237:SF27 - GRPE PROTEIN HOMOLOG
SbRio.04G226500	S. bicolor Rio early-release	(1 of 1) PTHR21237:SF27 - GRPE PROTEIN HOMOLOG
Sphfalx0294s0017	S. fallax	(1 of 2) K03687 - molecular chaperone GrpE (GRPE)
Seita.1G230200	S. italica	(1 of 1) PTHR21237:SF27 - GRPE PROTEIN HOMOLOG
Solyc10g081240.1	S. lycopersicum	(1 of 1) PTHR21237:SF27 - GRPE PROTEIN HOMOLOG
83859	S. moellendorffii	(1 of 1) PTHR21237:SF4 - GRPE PROTEIN HOMOLOG
Spipo22G0021000	S. polyrhiza	GrpE protein homolog
SapurV1A.0812s0010	S. purpurea	co-chaperone GrpE
PGSC0003DMG400028115	S. tuberosum	GrpE protein homolog
Sevir.1G234200	S. viridis	(1 of 1) PTHR21237:SF27 - GRPE PROTEIN HOMOLOG
Traes_6AL_96665E11C	T. aestivum early-release	(1 of 4) PTHR21237:SF27 - GRPE PROTEIN HOMOLOG
Traes_6BL_2CD26F5E7	T. aestivum early-release	(1 of 4) PTHR21237:SF27 - GRPE PROTEIN HOMOLOG
Traes_6DL_29F3EDA86	T. aestivum early-release	(1 of 2) K03687 - molecular chaperone GrpE (GRPE)
Thecc1EG025770	T. cacao	Co-chaperone GrpE family protein (63%P)
Tp57577_TGAC_v2_gene29591	T. pratense	(1 of 1) PTHR21237:SF27 - GRPE PROTEIN HOMOLOG
Vocar.0067s0025	V. carteri	(1 of 1) PTHR21237:SF4 - GRPE PROTEIN HOMOLOG
Vigun01g095800	V. unguiculata early-release	(1 of 1) PTHR21237//PTHR21237:SF27 - GRPE PROTEIN // GRPE PROTEIN HOMOLOG
Zosma187g00220	Z. marina	GrpE protein homolog
GRMZM2G036590	Z. mays	(1 of 2) PTHR21237:SF27 - GRPE PROTEIN HOMOLOG
GRMZM2G044684	Z. mays	(1 of 2) PTHR21237:SF27 - GRPE PROTEIN HOMOLOG
Zm00008a016675	Z. mays PH207	(1 of 2) PTHR21237:SF27 - GRPE PROTEIN HOMOLOG
Zm00008a022296	Z. mays PH207	(1 of 2) PTHR21237:SF27 - GRPE PROTEIN HOMOLOG
At5g55200
Aqcoe4G292400	A. coerulea	(1 of 2) K03687 - molecular chaperone GrpE (GRPE)
Aco024884	A. comosus	GrpE protein-like protein
AHYPO_004547	A. hypochondriacus	(1 of 2) PTHR21237:SF23 - GRPE PROTEIN HOMOLOG, MITOCHONDRIAL
AHYPO_022248	A. hypochondriacus	(1 of 3) K03687 - molecular chaperone GrpE (GRPE)
AH008237	A. hypochondriacus early-release	(1 of 2) PTHR21237:SF23 - GRPE PROTEIN HOMOLOG, MITOCHONDRIAL
AH009876	A. hypochondriacus early-release	(1 of 3) K03687 - molecular chaperone GrpE (GRPE)
AL8G30750	A. lyrata	(1 of 3) K03687 - molecular chaperone GrpE (GRPE)
Anaoc.0001s2533	A. occidentale early-release	(1 of 2) K03687 - molecular chaperone GrpE (GRPE)
Anaoc.0020s0768	A. occidentale early-release	(1 of 2) PTHR21237:SF23 - GRPE PROTEIN HOMOLOG, MITOCHONDRIAL
evm_27.TU.AmTr_v1.0_scaffold00004.206	A. trichopoda	(1 of 2) PTHR21237:SF23 - GRPE PROTEIN HOMOLOG, MITOCHONDRIAL
evm_27.TU.AmTr_v1.0_scaffold00063.76	A. trichopoda	(1 of 2) PTHR21237:SF23 - GRPE PROTEIN HOMOLOG, MITOCHONDRIAL
Bradi3g22430	B. distachyon	adenyl-nucleotide exchange factor activity (Blast2GO)
Bradi4g27270	B. distachyon	adenyl-nucleotide exchange factor activity (Blast2GO)
BdiBd21-3.3G0310500	B. distachyon Bd21-3 early-release	(1 of 3) K03687 - molecular chaperone GrpE (GRPE)
BdiBd21-3.4G0381300	B. distachyon Bd21-3 early-release	(1 of 3) K03687 - molecular chaperone GrpE (GRPE)
Brara.J00971	B. rapa FPsc	(1 of 6) K03687 - molecular chaperone GrpE (GRPE)
Brast03G101500	B. stacei	(1 of 3) K03687 - molecular chaperone GrpE (GRPE)
Brast05G087400	B. stacei	(1 of 3) K03687 - molecular chaperone GrpE (GRPE)
Bostr.26833s0738	B. stricta	(1 of 3) K03687 - molecular chaperone GrpE (GRPE)
Brasy3G139400	B. sylvaticum early-release	(1 of 3) K03687 - molecular chaperone GrpE (GRPE)
Brasy4G301000	B. sylvaticum early-release	(1 of 3) K03687 - molecular chaperone GrpE (GRPE)
evm.TU.Scaffold_770.1320	C. arabica early-release	(1 of 4) K03687 - molecular chaperone GrpE (GRPE)
evm.TU.Scaffold_770.804	C. arabica early-release	(1 of 4) K03687 - molecular chaperone GrpE (GRPE)
Ciclev10008685m.g	C. clementina	(1 of 1) PTHR21237:SF23 - GRPE PROTEIN HOMOLOG, MITOCHONDRIAL
Cagra.2897s0025	C. grandiflora	(1 of 3) K03687 - molecular chaperone GrpE (GRPE)
AUR62000291	C. quinoa early-release	grpE: Protein GrpE
AUR62006635	C. quinoa early-release	grpE: Protein GrpE
AUR62015879	C. quinoa early-release	grpE: Protein GrpE
AUR62020344	C. quinoa early-release	grpE: Protein GrpE
Cre08.g370450	C. reinhardtii	Mitochondrial grpE-type co-chaperone of the HSP70 system
Carubv10026859m.g	C. rubella	(1 of 3) K03687 - molecular chaperone GrpE (GRPE)
Cucsa.042750	C. sativus	(1 of 1) PTHR21237:SF23 - GRPE PROTEIN HOMOLOG, MITOCHONDRIAL
fgenesh1_kg.10_#_57_#_989_1_CBOZ_CBPA	C. subellipsoidea C-169	(1 of 1) PTHR21237:SF23 - GRPE PROTEIN HOMOLOG, MITOCHONDRIAL
Cz05g21220	C. zofingiensis early-release	(1 of 1) PTHR21237:SF23 - GRPE PROTEIN HOMOLOG, MITOCHONDRIAL
DCAR_016649	D. carota	hypothetical protein
DCAR_017107	D. carota	hypothetical protein
Dusal.0047s00025	D. salina	(1 of 1) PTHR21237:SF23 - GRPE PROTEIN HOMOLOG, MITOCHONDRIAL
Thhalv10014177m.g	E. salsugineum	(1 of 3) K03687 - molecular chaperone GrpE (GRPE)
gene03478-v1.0-hybrid	F. vesca	(1 of 1) PTHR21237:SF23 - GRPE PROTEIN HOMOLOG, MITOCHONDRIAL
Gohir.A01G084300	G. hirsutum early-release	(1 of 6) PTHR21237:SF23 - GRPE PROTEIN HOMOLOG, MITOCHONDRIAL
Gohir.A04G011900	G. hirsutum early-release	(1 of 8) K03687 - molecular chaperone GrpE (GRPE)
Gohir.A11G278100	G. hirsutum early-release	(1 of 6) PTHR21237:SF23 - GRPE PROTEIN HOMOLOG, MITOCHONDRIAL
Gohir.D01G070700	G. hirsutum early-release	(1 of 6) PTHR21237:SF23 - GRPE PROTEIN HOMOLOG, MITOCHONDRIAL
Gohir.D05G374700	G. hirsutum early-release	(1 of 8) K03687 - molecular chaperone GrpE (GRPE)
Gohir.D11G288200	G. hirsutum early-release	(1 of 6) PTHR21237:SF23 - GRPE PROTEIN HOMOLOG, MITOCHONDRIAL
Glyma.02G294600	G. max	(1 of 4) K03687 - molecular chaperone GrpE (GRPE)
Glyma.08G322000	G. max	(1 of 3) PTHR21237:SF23 - GRPE PROTEIN HOMOLOG, MITOCHONDRIAL
Glyma.18G090400	G. max	(1 of 4) K03687 - molecular chaperone GrpE (GRPE)
HanXRQChr03g0076841	H. annuus early-release	Probable co-chaperone GrpE family protein
HanXRQChr13g0408231	H. annuus early-release	Putative grpE nucleotide exchange factor
HORVU5Hr1G053680	H. vulgare early-release	no value
Kaladp0051s0003	K. fedtschenkoi	(1 of 2) PTHR21237:SF23 - GRPE PROTEIN HOMOLOG, MITOCHONDRIAL
Kaladp1221s0044	K. fedtschenkoi	(1 of 2) PTHR21237:SF23 - GRPE PROTEIN HOMOLOG, MITOCHONDRIAL
Kalax.0014s0078	K. laxiflora	(1 of 4) PTHR21237:SF23 - GRPE PROTEIN HOMOLOG, MITOCHONDRIAL
Kalax.0289s0013	K. laxiflora	(1 of 4) PTHR21237:SF23 - GRPE PROTEIN HOMOLOG, MITOCHONDRIAL
Kalax.0372s0008	K. laxiflora	(1 of 4) PTHR21237:SF23 - GRPE PROTEIN HOMOLOG, MITOCHONDRIAL
Kalax.0452s0032	K. laxiflora	(1 of 4) PTHR21237:SF23 - GRPE PROTEIN HOMOLOG, MITOCHONDRIAL
Lsat_1_v5_gn_5_2460	L. sativa early-release	(1 of 5) K03687 - molecular chaperone GrpE (GRPE)
Lsat_1_v5_gn_9_92001	L. sativa early-release	(1 of 5) K03687 - molecular chaperone GrpE (GRPE)
Lus10000783.g	L. usitatissimum	(1 of 2) PTHR30560:SF3 - TRIGGER FACTOR-LIKE PROTEIN TIG
Lus10010247.g	L. usitatissimum	(1 of 2) PTHR21237:SF23 - GRPE PROTEIN HOMOLOG, MITOCHONDRIAL
Lus10032565.g	L. usitatissimum	(1 of 1) PTHR21237//PTHR21237:SF28 - GRPE PROTEIN // SUBFAMILY NOT NAMED
Lus10043180.g	L. usitatissimum	(1 of 2) PTHR21237:SF23 - GRPE PROTEIN HOMOLOG, MITOCHONDRIAL
GSMUA_Achr5G27100_001	M. acuminata	(1 of 2) PTHR21237:SF23 - GRPE PROTEIN HOMOLOG, MITOCHONDRIAL
Migut.H01793	M. guttatus	(1 of 4) K03687 - molecular chaperone GrpE (GRPE)
Migut.M01710	M. guttatus	(1 of 4) K03687 - molecular chaperone GrpE (GRPE)
Mapoly0067s0028	M. polymorpha	(1 of 1) PTHR21237:SF23 - GRPE PROTEIN HOMOLOG, MITOCHONDRIAL
MicpuC2.gw1.4.622.1	M. pusilla CCMP1545	(1 of 1) PTHR21237:SF23 - GRPE PROTEIN HOMOLOG, MITOCHONDRIAL
EuGene.0800010242	M. sp. RCC299	(1 of 2) PTHR21237:SF23 - GRPE PROTEIN HOMOLOG, MITOCHONDRIAL
fgenesh2_pm.C_Chr_08000055	M. sp. RCC299	(1 of 2) K03687 - molecular chaperone GrpE (GRPE)
Medtr5g093770	M. truncatula	(1 of 3) K03687 - molecular chaperone GrpE (GRPE)
Oeu005988.1	O. europaea early-release	(1 of 3) K03687 - molecular chaperone GrpE (GRPE)
fgenesh1_pg.C_Chr_4000099	O. lucimarinus	(1 of 2) K03687 - molecular chaperone GrpE (GRPE)
gwEuk.4.533.1	O. lucimarinus	(1 of 2) PTHR21237:SF23 - GRPE PROTEIN HOMOLOG, MITOCHONDRIAL
LOC_Os08g25090	O. sativa	co-chaperone GrpE protein, putative, expressed
LOC_Os09g11250	O. sativa	co-chaperone GrpE protein, putative, expressed
Pahal.B03146	P. hallii	(1 of 4) K03687 - molecular chaperone GrpE (GRPE)
Pahal.F02887	P. hallii	(1 of 4) K03687 - molecular chaperone GrpE (GRPE)
Pahal.J01152	P. hallii	(1 of 4) K03687 - molecular chaperone GrpE (GRPE)
Pahal.2G205900	P. hallii early-release	(1 of 4) K03687 - molecular chaperone GrpE (GRPE)
Pahal.2G206600	P. hallii early-release	(1 of 4) K03687 - molecular chaperone GrpE (GRPE)
Pahal.6G144800	P. hallii early-release	(1 of 4) K03687 - molecular chaperone GrpE (GRPE)
PhHAL.2G200300	P. hallii HAL early-release	(1 of 3) K03687 - molecular chaperone GrpE (GRPE)
PhHAL.2G200400	P. hallii HAL early-release	(1 of 3) K03687 - molecular chaperone GrpE (GRPE)
Pp3c22_1060	P. patens	(1 of 2) PTHR21237:SF23 - GRPE PROTEIN HOMOLOG, MITOCHONDRIAL
Potri.011G089000	P. trichocarpa	(1 of 2) PTHR21237:SF23 - GRPE PROTEIN HOMOLOG, MITOCHONDRIAL
Potri.015G065800	P. trichocarpa	(1 of 2) PTHR21237:SF23 - GRPE PROTEIN HOMOLOG, MITOCHONDRIAL
Potri.011G089000	P. trichocarpa early-release	(1 of 2) PTHR21237:SF23 - GRPE PROTEIN HOMOLOG, MITOCHONDRIAL
Potri.015G065800	P. trichocarpa early-release	(1 of 2) PTHR21237:SF23 - GRPE PROTEIN HOMOLOG, MITOCHONDRIAL
Pavir.Fa00963	P. virgatum	(1 of 3) K03687 - molecular chaperone GrpE (GRPE)
Pavir.Fb01133	P. virgatum	(1 of 6) PTHR21237//PTHR21237:SF28 - GRPE PROTEIN // SUBFAMILY NOT NAMED
Pavir.2NG252100	P. virgatum early-release	(1 of 5) K03687 - molecular chaperone GrpE (GRPE)
Pavir.6KG138900	P. virgatum early-release	(1 of 5) K03687 - molecular chaperone GrpE (GRPE)
Pavir.6NG183300	P. virgatum early-release	(1 of 5) PTHR21237//PTHR21237:SF28 - GRPE PROTEIN // SUBFAMILY NOT NAMED
Phvul.008G271400	P. vulgaris	(1 of 3) K03687 - molecular chaperone GrpE (GRPE)
Phvul.009G196500	P. vulgaris	(1 of 3) K03687 - molecular chaperone GrpE (GRPE)
29640.t000007	R. communis	Protein grpE, putative
Sobic.002G157100	S. bicolor	no value
Sobic.007G112600	S. bicolor	no value
SbRio.02G163900	S. bicolor Rio early-release	(1 of 3) K03687 - molecular chaperone GrpE (GRPE)
SbRio.07G119700	S. bicolor Rio early-release	(1 of 3) K03687 - molecular chaperone GrpE (GRPE)
Sphfalx0013s0201	S. fallax	(1 of 2) K03687 - molecular chaperone GrpE (GRPE)
Sphfalx0086s0057	S. fallax	(1 of 2) PTHR21237:SF23 - GRPE PROTEIN HOMOLOG, MITOCHONDRIAL
Seita.2G161600	S. italica	(1 of 3) K03687 - molecular chaperone GrpE (GRPE)
Seita.6G116700	S. italica	(1 of 3) K03687 - molecular chaperone GrpE (GRPE)
Solyc07g064930.2	S. lycopersicum	(1 of 2) PTHR21237:SF23 - GRPE PROTEIN HOMOLOG, MITOCHONDRIAL
Solyc12g014470.1	S. lycopersicum	(1 of 2) PTHR21237:SF23 - GRPE PROTEIN HOMOLOG, MITOCHONDRIAL
71278	S. moellendorffii	(1 of 1) PTHR21237:SF23 - GRPE PROTEIN HOMOLOG, MITOCHONDRIAL
Spipo6G0045900	S. polyrhiza	GrpE protein homolog
SapurV1A.0714s0050	S. purpurea	chaperone GrpE type 1
PGSC0003DMG400012858	S. tuberosum	GrpE protein homolog
PGSC0003DMG400022301	S. tuberosum	GrpE protein homolog
Sevir.2G165800	S. viridis	(1 of 3) K03687 - molecular chaperone GrpE (GRPE)
Sevir.6G126300	S. viridis	(1 of 3) K03687 - molecular chaperone GrpE (GRPE)
Traes_5AL_FC1665DA7	T. aestivum early-release	(1 of 3) PTHR21237//PTHR21237:SF28 - GRPE PROTEIN // SUBFAMILY NOT NAMED
Traes_5BL_10BF821D1	T. aestivum early-release	(1 of 2) K03687 - molecular chaperone GrpE (GRPE)
Traes_5DL_CE81982AA	T. aestivum early-release	(1 of 3) PTHR21237//PTHR21237:SF28 - GRPE PROTEIN // SUBFAMILY NOT NAMED
Tp57577_TGAC_v2_gene32246	T. pratense	(1 of 1) KOG3003 - Molecular chaperone of the GrpE family
Vocar.0037s0087	V. carteri	(1 of 1) PTHR21237:SF23 - GRPE PROTEIN HOMOLOG, MITOCHONDRIAL
Vigun08g202600	V. unguiculata early-release	(1 of 3) K03687 - molecular chaperone GrpE (GRPE)
Vigun09g066500	V. unguiculata early-release	(1 of 3) K03687 - molecular chaperone GrpE (GRPE)
GSVIVG01037720001	V. vinifera	(1 of 1) PTHR21237:SF23 - GRPE PROTEIN HOMOLOG, MITOCHONDRIAL
Zosma20g01440	Z. marina	GrpE protein homolog
GRMZM2G002440	Z. mays	(1 of 2) PTHR21237//PTHR21237:SF28 - GRPE PROTEIN // SUBFAMILY NOT NAMED
GRMZM2G030312	Z. mays	(1 of 2) PTHR21237//PTHR21237:SF28 - GRPE PROTEIN // SUBFAMILY NOT NAMED
Zm00008a016000	Z. mays PH207	(1 of 2) PTHR21237//PTHR21237:SF28 - GRPE PROTEIN // SUBFAMILY NOT NAMED
At4g13850
Aqcoe2G406200	A. coerulea	(1 of 213) PF00076 - RNA recognition motif. (a.k.a. RRM, RBD, or RNP domain) (RRM_1)
Araha.18609s0004	A. halleri	(1 of 225) PF00076 - RNA recognition motif. (a.k.a. RRM, RBD, or RNP domain) (RRM_1)
AHYPO_009354	A. hypochondriacus	(1 of 193) PF00076 - RNA recognition motif. (a.k.a. RRM, RBD, or RNP domain) (RRM_1)
AHYPO_009926	A. hypochondriacus	(1 of 193) PF00076 - RNA recognition motif. (a.k.a. RRM, RBD, or RNP domain) (RRM_1)
AH020576	A. hypochondriacus early-release	(1 of 188) PF00076 - RNA recognition motif. (a.k.a. RRM, RBD, or RNP domain) (RRM_1)
AL7G42640	A. lyrata	(1 of 260) PF00076 - RNA recognition motif. (a.k.a. RRM, RBD, or RNP domain) (RRM_1)
evm_27.TU.AmTr_v1.0_scaffold00154.7	A. trichopoda	(1 of 10) K12741 - heterogeneous nuclear ribonucleoprotein A1/A3 (HNRNPA1_3)
Bol033426	B. oleracea capitata	(1 of 291) PF00076 - RNA recognition motif. (a.k.a. RRM, RBD, or RNP domain) (RRM_1)
Brara.E01401	B. rapa FPsc	(1 of 340) PF00076 - RNA recognition motif. (a.k.a. RRM, RBD, or RNP domain) (RRM_1)
Brara.H00482	B. rapa FPsc	(1 of 340) PF00076 - RNA recognition motif. (a.k.a. RRM, RBD, or RNP domain) (RRM_1)
Bostr.9017s0024	B. stricta	(1 of 225) PF00076 - RNA recognition motif. (a.k.a. RRM, RBD, or RNP domain) (RRM_1)
evm.TU.Scaffold_372.10	C. arabica early-release	(1 of 394) PF00076 - RNA recognition motif. (a.k.a. RRM, RBD, or RNP domain) (RRM_1)
evm.TU.Scaffold_624.21	C. arabica early-release	(1 of 394) PF00076 - RNA recognition motif. (a.k.a. RRM, RBD, or RNP domain) (RRM_1)
Ciclev10006159m.g	C. clementina	(1 of 192) PF00076 - RNA recognition motif. (a.k.a. RRM, RBD, or RNP domain) (RRM_1)
Cagra.26163s0001	C. grandiflora	(1 of 222) PF00076 - RNA recognition motif. (a.k.a. RRM, RBD, or RNP domain) (RRM_1)
Carubv10005796m.g	C. rubella	(1 of 226) PF00076 - RNA recognition motif. (a.k.a. RRM, RBD, or RNP domain) (RRM_1)
Cucsa.113220	C. sativus	(1 of 163) PF00076 - RNA recognition motif. (a.k.a. RRM, RBD, or RNP domain) (RRM_1)
Cucsa.113230	C. sativus	(1 of 7) K12741 - heterogeneous nuclear ribonucleoprotein A1/A3 (HNRNPA1_3)
orange1.1g032107m.g	C. sinensis	(1 of 186) PF00076 - RNA recognition motif. (a.k.a. RRM, RBD, or RNP domain) (RRM_1)
Cz08g09080	C. zofingiensis early-release	(1 of 104) PF00076 - RNA recognition motif. (a.k.a. RRM, RBD, or RNP domain) (RRM_1)
Cz14g08190	C. zofingiensis early-release	(1 of 104) PF00076 - RNA recognition motif. (a.k.a. RRM, RBD, or RNP domain) (RRM_1)
Cz14g18060	C. zofingiensis early-release	(1 of 104) PF00076 - RNA recognition motif. (a.k.a. RRM, RBD, or RNP domain) (RRM_1)
Dusal.0983s00004	D. salina	(1 of 87) PF00076 - RNA recognition motif. (a.k.a. RRM, RBD, or RNP domain) (RRM_1)
Eucgr.B00593	E. grandis	(1 of 9) K12741 - heterogeneous nuclear ribonucleoprotein A1/A3 (HNRNPA1_3)
Eucgr.H00026	E. grandis	(1 of 194) PF00076 - RNA recognition motif. (a.k.a. RRM, RBD, or RNP domain) (RRM_1)
gene06554-v1.0-hybrid	F. vesca	(1 of 205) PF00076 - RNA recognition motif. (a.k.a. RRM, RBD, or RNP domain) (RRM_1)
Glyma.11G255000	G. max	(1 of 477) PF00076 - RNA recognition motif. (a.k.a. RRM, RBD, or RNP domain) (RRM_1)
Glyma.18G002000	G. max	(1 of 477) PF00076 - RNA recognition motif. (a.k.a. RRM, RBD, or RNP domain) (RRM_1)
HanXRQChr02g0058751	H. annuus early-release	Probable glycine-rich RNA-binding protein 2
HanXRQChr07g0185611	H. annuus early-release	Probable glycine-rich RNA-binding protein 4
Kaladp0081s0054	K. fedtschenkoi	(1 of 266) PF00076 - RNA recognition motif. (a.k.a. RRM, RBD, or RNP domain) (RRM_1)
Kaladp0180s0001	K. fedtschenkoi	(1 of 266) PF00076 - RNA recognition motif. (a.k.a. RRM, RBD, or RNP domain) (RRM_1)
Lsat_1_v5_gn_6_59181	L. sativa early-release	(1 of 335) PF00076 - RNA recognition motif. (a.k.a. RRM, RBD, or RNP domain) (RRM_1)
Lus10016639.g	L. usitatissimum	(1 of 373) PF00076 - RNA recognition motif. (a.k.a. RRM, RBD, or RNP domain) (RRM_1)
Lus10022551.g	L. usitatissimum	(1 of 373) PF00076 - RNA recognition motif. (a.k.a. RRM, RBD, or RNP domain) (RRM_1)
Lus10032591.g	L. usitatissimum	(1 of 373) PF00076 - RNA recognition motif. (a.k.a. RRM, RBD, or RNP domain) (RRM_1)
Lus10043158.g	L. usitatissimum	(1 of 373) PF00076 - RNA recognition motif. (a.k.a. RRM, RBD, or RNP domain) (RRM_1)
GSMUA_Achr4G16080_001	M. acuminata	(1 of 328) PF00076 - RNA recognition motif. (a.k.a. RRM, RBD, or RNP domain) (RRM_1)
GSMUA_Achr7G02750_001	M. acuminata	(1 of 328) PF00076 - RNA recognition motif. (a.k.a. RRM, RBD, or RNP domain) (RRM_1)
MDP0000216169	M. domestica	(1 of 424) PF00076 - RNA recognition motif. (a.k.a. RRM, RBD, or RNP domain) (RRM_1)
Manes.03G144500	M. esculenta	(1 of 258) PF00076 - RNA recognition motif. (a.k.a. RRM, RBD, or RNP domain) (RRM_1)
Manes.15G056500	M. esculenta	(1 of 258) PF00076 - RNA recognition motif. (a.k.a. RRM, RBD, or RNP domain) (RRM_1)
Mapoly0001s0454	M. polymorpha	(1 of 109) PF00076 - RNA recognition motif. (a.k.a. RRM, RBD, or RNP domain) (RRM_1)
MicpuC2.gw1.6.512.1	M. pusilla CCMP1545	(1 of 74) PF00076 - RNA recognition motif. (a.k.a. RRM, RBD, or RNP domain) (RRM_1)
gw2.03.781.1	M. sp. RCC299	(1 of 73) PF00076 - RNA recognition motif. (a.k.a. RRM, RBD, or RNP domain) (RRM_1)
Medtr3g084040	M. truncatula	(1 of 243) PF00076 - RNA recognition motif. (a.k.a. RRM, RBD, or RNP domain) (RRM_1)
Oeu002924.1	O. europaea early-release	(1 of 285) PF00076 - RNA recognition motif. (a.k.a. RRM, RBD, or RNP domain) (RRM_1)
Oeu043440.1	O. europaea early-release	(1 of 285) PF00076 - RNA recognition motif. (a.k.a. RRM, RBD, or RNP domain) (RRM_1)
gwEuk.6.623.1	O. lucimarinus	(1 of 1) K12876 - RNA-binding protein 8A (RBM8A, Y14)
Oropetium_20150105_09054	O. thomaeum	(1 of 201) PF00076 - RNA recognition motif. (a.k.a. RRM, RBD, or RNP domain) (RRM_1)
Pahal.3G214100	P. hallii early-release	(1 of 229) PF00076 - RNA recognition motif. (a.k.a. RRM, RBD, or RNP domain) (RRM_1)
Pahal.5G044000	P. hallii early-release	(1 of 229) PF00076 - RNA recognition motif. (a.k.a. RRM, RBD, or RNP domain) (RRM_1)
PhHAL.3G203600	P. hallii HAL early-release	(1 of 219) PF00076 - RNA recognition motif. (a.k.a. RRM, RBD, or RNP domain) (RRM_1)
PhHAL.5G042800	P. hallii HAL early-release	(1 of 219) PF00076 - RNA recognition motif. (a.k.a. RRM, RBD, or RNP domain) (RRM_1)
Prupe.5G205300	P. persica	(1 of 11) K12741 - heterogeneous nuclear ribonucleoprotein A1/A3 (HNRNPA1_3)
Potri.001G319800	P. trichocarpa	similar to glycine-rich RNA-binding protein - garden pea. [ORG:Pisum sativum]; [ co-ortholog (2of3) of T06796, AAB71417, ]
Potri.001G319900	P. trichocarpa	(1 of 306) PF00076 - RNA recognition motif. (a.k.a. RRM, RBD, or RNP domain) (RRM_1)
Potri.017G059000	P. trichocarpa	similar to glycine-rich RNA-binding protein - garden pea. [ORG:Pisum sativum]; [ co-ortholog (1of3) of T06796, AAB71417, ]
Potri.T162000	P. trichocarpa	(1 of 306) PF00076 - RNA recognition motif. (a.k.a. RRM, RBD, or RNP domain) (RRM_1)
Potri.001G319800	P. trichocarpa early-release	similar to glycine-rich RNA-binding protein - garden pea. [ORG:Pisum sativum]; [ co-ortholog (2of3) of T06796, AAB71417, ]
Potri.001G319900	P. trichocarpa early-release	(1 of 305) PF00076 - RNA recognition motif. (a.k.a. RRM, RBD, or RNP domain) (RRM_1)
Potri.017G059000	P. trichocarpa early-release	similar to glycine-rich RNA-binding protein - garden pea. [ORG:Pisum sativum]; [ co-ortholog (1of3) of T06796, AAB71417, ]
Potri.T162000	P. trichocarpa early-release	(1 of 305) PF00076 - RNA recognition motif. (a.k.a. RRM, RBD, or RNP domain) (RRM_1)
Pum0290s0019	P. umbilicalis early-release	(1 of 26) PF00076 - RNA recognition motif. (a.k.a. RRM, RBD, or RNP domain) (RRM_1)
Pum1583s0001	P. umbilicalis early-release	(1 of 1) K13195 - cold-inducible RNA-binding protein (CIRBP)
Pavir.Ca01701	P. virgatum	(1 of 463) PF00076 - RNA recognition motif. (a.k.a. RRM, RBD, or RNP domain) (RRM_1)
Pavir.Ea03950	P. virgatum	(1 of 463) PF00076 - RNA recognition motif. (a.k.a. RRM, RBD, or RNP domain) (RRM_1)
Pavir.J00520	P. virgatum	(1 of 463) PF00076 - RNA recognition motif. (a.k.a. RRM, RBD, or RNP domain) (RRM_1)
Pavir.J04063	P. virgatum	(1 of 463) PF00076 - RNA recognition motif. (a.k.a. RRM, RBD, or RNP domain) (RRM_1)
Phvul.001G267100	P. vulgaris	(1 of 252) PF00076 - RNA recognition motif. (a.k.a. RRM, RBD, or RNP domain) (RRM_1)
Sobic.003G401400	S. bicolor	no value
Seita.5G427300	S. italica	(1 of 227) PF00076 - RNA recognition motif. (a.k.a. RRM, RBD, or RNP domain) (RRM_1)
Solyc05g053780.2	S. lycopersicum	(1 of 243) PF00076 - RNA recognition motif. (a.k.a. RRM, RBD, or RNP domain) (RRM_1)
140819	S. moellendorffii	(1 of 141) PF00076 - RNA recognition motif. (a.k.a. RRM, RBD, or RNP domain) (RRM_1)
Spipo2G0085700	S. polyrhiza	RNA binding protein-like protein
Spipo4G0048400	S. polyrhiza	RNA binding protein
Sevir.5G433200	S. viridis	(1 of 221) PF00076 - RNA recognition motif. (a.k.a. RRM, RBD, or RNP domain) (RRM_1)
Traes_5BL_F08C5D7AE	T. aestivum early-release	(1 of 17) K12741 - heterogeneous nuclear ribonucleoprotein A1/A3 (HNRNPA1_3)
Traes_5DL_F149F6BD2	T. aestivum early-release	(1 of 17) K12741 - heterogeneous nuclear ribonucleoprotein A1/A3 (HNRNPA1_3)
Thecc1EG020236	T. cacao	Glycine-rich RNA-binding protein 4 (64%P)
Tp57577_TGAC_v2_gene17154	T. pratense	(1 of 231) PF00076 - RNA recognition motif. (a.k.a. RRM, RBD, or RNP domain) (RRM_1)
Vigun01g253300	V. unguiculata early-release	(1 of 207) PF00076 - RNA recognition motif. (a.k.a. RRM, RBD, or RNP domain) (RRM_1)
GSVIVG01021024001	V. vinifera	(1 of 196) PF00076 - RNA recognition motif. (a.k.a. RRM, RBD, or RNP domain) (RRM_1)
Zosma56g00620	Z. marina	Glycine-rich RNA-binding protein 4, mitochondrial
Zosma56g00640	Z. marina	Glycine-rich RNA-binding protein 4, mitochondrial
Zosma56g00720	Z. marina	Glycine-rich RNA-binding protein 4, mitochondrial
Zm00008a032659	Z. mays PH207	(1 of 299) PF00076 - RNA recognition motif. (a.k.a. RRM, RBD, or RNP domain) (RRM_1)
At3g23830
AHYPO_009354	A. hypochondriacus	(1 of 193) PF00076 - RNA recognition motif. (a.k.a. RRM, RBD, or RNP domain) (RRM_1)
AHYPO_009926	A. hypochondriacus	(1 of 193) PF00076 - RNA recognition motif. (a.k.a. RRM, RBD, or RNP domain) (RRM_1)
AH020576	A. hypochondriacus early-release	(1 of 188) PF00076 - RNA recognition motif. (a.k.a. RRM, RBD, or RNP domain) (RRM_1)
AL3G38820	A. lyrata	(1 of 260) PF00076 - RNA recognition motif. (a.k.a. RRM, RBD, or RNP domain) (RRM_1)
evm_27.TU.AmTr_v1.0_scaffold00154.7	A. trichopoda	(1 of 10) K12741 - heterogeneous nuclear ribonucleoprotein A1/A3 (HNRNPA1_3)
Bostr.19424s0251	B. stricta	(1 of 225) PF00076 - RNA recognition motif. (a.k.a. RRM, RBD, or RNP domain) (RRM_1)
evm.TU.Scaffold_372.10	C. arabica early-release	(1 of 394) PF00076 - RNA recognition motif. (a.k.a. RRM, RBD, or RNP domain) (RRM_1)
evm.TU.Scaffold_624.21	C. arabica early-release	(1 of 394) PF00076 - RNA recognition motif. (a.k.a. RRM, RBD, or RNP domain) (RRM_1)
Ciclev10006159m.g	C. clementina	(1 of 192) PF00076 - RNA recognition motif. (a.k.a. RRM, RBD, or RNP domain) (RRM_1)
Cagra.0026s0046	C. grandiflora	(1 of 222) PF00076 - RNA recognition motif. (a.k.a. RRM, RBD, or RNP domain) (RRM_1)
Carubv10014791m.g	C. rubella	(1 of 226) PF00076 - RNA recognition motif. (a.k.a. RRM, RBD, or RNP domain) (RRM_1)
Cucsa.113220	C. sativus	(1 of 163) PF00076 - RNA recognition motif. (a.k.a. RRM, RBD, or RNP domain) (RRM_1)
Cucsa.113230	C. sativus	(1 of 7) K12741 - heterogeneous nuclear ribonucleoprotein A1/A3 (HNRNPA1_3)
orange1.1g032107m.g	C. sinensis	(1 of 186) PF00076 - RNA recognition motif. (a.k.a. RRM, RBD, or RNP domain) (RRM_1)
e_gw1.7.293.1	C. subellipsoidea C-169	(1 of 77) PF00076 - RNA recognition motif. (a.k.a. RRM, RBD, or RNP domain) (RRM_1)
Dusal.0983s00004	D. salina	(1 of 87) PF00076 - RNA recognition motif. (a.k.a. RRM, RBD, or RNP domain) (RRM_1)
Eucgr.B00593	E. grandis	(1 of 9) K12741 - heterogeneous nuclear ribonucleoprotein A1/A3 (HNRNPA1_3)
Eucgr.H00026	E. grandis	(1 of 194) PF00076 - RNA recognition motif. (a.k.a. RRM, RBD, or RNP domain) (RRM_1)
Thhalv10002711m.g	E. salsugineum	(1 of 230) PF00076 - RNA recognition motif. (a.k.a. RRM, RBD, or RNP domain) (RRM_1)
gene06554-v1.0-hybrid	F. vesca	(1 of 205) PF00076 - RNA recognition motif. (a.k.a. RRM, RBD, or RNP domain) (RRM_1)
Glyma.11G255000	G. max	(1 of 477) PF00076 - RNA recognition motif. (a.k.a. RRM, RBD, or RNP domain) (RRM_1)
Glyma.18G002000	G. max	(1 of 477) PF00076 - RNA recognition motif. (a.k.a. RRM, RBD, or RNP domain) (RRM_1)
HanXRQChr02g0058751	H. annuus early-release	Probable glycine-rich RNA-binding protein 2
HanXRQChr07g0185611	H. annuus early-release	Probable glycine-rich RNA-binding protein 4
Kaladp0081s0054	K. fedtschenkoi	(1 of 266) PF00076 - RNA recognition motif. (a.k.a. RRM, RBD, or RNP domain) (RRM_1)
Kaladp0180s0001	K. fedtschenkoi	(1 of 266) PF00076 - RNA recognition motif. (a.k.a. RRM, RBD, or RNP domain) (RRM_1)
Lsat_1_v5_gn_6_59181	L. sativa early-release	(1 of 335) PF00076 - RNA recognition motif. (a.k.a. RRM, RBD, or RNP domain) (RRM_1)
GSMUA_Achr4G16080_001	M. acuminata	(1 of 328) PF00076 - RNA recognition motif. (a.k.a. RRM, RBD, or RNP domain) (RRM_1)
GSMUA_Achr7G02750_001	M. acuminata	(1 of 328) PF00076 - RNA recognition motif. (a.k.a. RRM, RBD, or RNP domain) (RRM_1)
MDP0000216169	M. domestica	(1 of 424) PF00076 - RNA recognition motif. (a.k.a. RRM, RBD, or RNP domain) (RRM_1)
Manes.03G144500	M. esculenta	(1 of 258) PF00076 - RNA recognition motif. (a.k.a. RRM, RBD, or RNP domain) (RRM_1)
Manes.15G056500	M. esculenta	(1 of 258) PF00076 - RNA recognition motif. (a.k.a. RRM, RBD, or RNP domain) (RRM_1)
Mapoly0001s0454	M. polymorpha	(1 of 109) PF00076 - RNA recognition motif. (a.k.a. RRM, RBD, or RNP domain) (RRM_1)
MicpuC2.gw1.6.512.1	M. pusilla CCMP1545	(1 of 74) PF00076 - RNA recognition motif. (a.k.a. RRM, RBD, or RNP domain) (RRM_1)
gw2.03.781.1	M. sp. RCC299	(1 of 73) PF00076 - RNA recognition motif. (a.k.a. RRM, RBD, or RNP domain) (RRM_1)
Medtr3g084040	M. truncatula	(1 of 243) PF00076 - RNA recognition motif. (a.k.a. RRM, RBD, or RNP domain) (RRM_1)
Oeu002924.1	O. europaea early-release	(1 of 285) PF00076 - RNA recognition motif. (a.k.a. RRM, RBD, or RNP domain) (RRM_1)
Oeu043440.1	O. europaea early-release	(1 of 285) PF00076 - RNA recognition motif. (a.k.a. RRM, RBD, or RNP domain) (RRM_1)
Oropetium_20150105_09054	O. thomaeum	(1 of 201) PF00076 - RNA recognition motif. (a.k.a. RRM, RBD, or RNP domain) (RRM_1)
Pahal.3G214100	P. hallii early-release	(1 of 229) PF00076 - RNA recognition motif. (a.k.a. RRM, RBD, or RNP domain) (RRM_1)
Pahal.5G044000	P. hallii early-release	(1 of 229) PF00076 - RNA recognition motif. (a.k.a. RRM, RBD, or RNP domain) (RRM_1)
PhHAL.3G203600	P. hallii HAL early-release	(1 of 219) PF00076 - RNA recognition motif. (a.k.a. RRM, RBD, or RNP domain) (RRM_1)
PhHAL.5G042800	P. hallii HAL early-release	(1 of 219) PF00076 - RNA recognition motif. (a.k.a. RRM, RBD, or RNP domain) (RRM_1)
Prupe.5G205300	P. persica	(1 of 11) K12741 - heterogeneous nuclear ribonucleoprotein A1/A3 (HNRNPA1_3)
Potri.001G319800	P. trichocarpa	similar to glycine-rich RNA-binding protein - garden pea. [ORG:Pisum sativum]; [ co-ortholog (2of3) of T06796, AAB71417, ]
Potri.001G319900	P. trichocarpa	(1 of 306) PF00076 - RNA recognition motif. (a.k.a. RRM, RBD, or RNP domain) (RRM_1)
Potri.017G059000	P. trichocarpa	similar to glycine-rich RNA-binding protein - garden pea. [ORG:Pisum sativum]; [ co-ortholog (1of3) of T06796, AAB71417, ]
Potri.T162000	P. trichocarpa	(1 of 306) PF00076 - RNA recognition motif. (a.k.a. RRM, RBD, or RNP domain) (RRM_1)
Potri.001G319800	P. trichocarpa early-release	similar to glycine-rich RNA-binding protein - garden pea. [ORG:Pisum sativum]; [ co-ortholog (2of3) of T06796, AAB71417, ]
Potri.001G319900	P. trichocarpa early-release	(1 of 305) PF00076 - RNA recognition motif. (a.k.a. RRM, RBD, or RNP domain) (RRM_1)
Potri.017G059000	P. trichocarpa early-release	similar to glycine-rich RNA-binding protein - garden pea. [ORG:Pisum sativum]; [ co-ortholog (1of3) of T06796, AAB71417, ]
Potri.T162000	P. trichocarpa early-release	(1 of 305) PF00076 - RNA recognition motif. (a.k.a. RRM, RBD, or RNP domain) (RRM_1)
Pum0290s0019	P. umbilicalis early-release	(1 of 26) PF00076 - RNA recognition motif. (a.k.a. RRM, RBD, or RNP domain) (RRM_1)
Pum1583s0001	P. umbilicalis early-release	(1 of 1) K13195 - cold-inducible RNA-binding protein (CIRBP)
Pavir.Ca01701	P. virgatum	(1 of 463) PF00076 - RNA recognition motif. (a.k.a. RRM, RBD, or RNP domain) (RRM_1)
Pavir.Ea03950	P. virgatum	(1 of 463) PF00076 - RNA recognition motif. (a.k.a. RRM, RBD, or RNP domain) (RRM_1)
Pavir.J00520	P. virgatum	(1 of 463) PF00076 - RNA recognition motif. (a.k.a. RRM, RBD, or RNP domain) (RRM_1)
Pavir.J04063	P. virgatum	(1 of 463) PF00076 - RNA recognition motif. (a.k.a. RRM, RBD, or RNP domain) (RRM_1)
Phvul.001G267100	P. vulgaris	(1 of 252) PF00076 - RNA recognition motif. (a.k.a. RRM, RBD, or RNP domain) (RRM_1)
Sobic.003G401400	S. bicolor	no value
140819	S. moellendorffii	(1 of 141) PF00076 - RNA recognition motif. (a.k.a. RRM, RBD, or RNP domain) (RRM_1)
Spipo2G0085700	S. polyrhiza	RNA binding protein-like protein
Spipo4G0048400	S. polyrhiza	RNA binding protein
Traes_5BL_F08C5D7AE	T. aestivum early-release	(1 of 17) K12741 - heterogeneous nuclear ribonucleoprotein A1/A3 (HNRNPA1_3)
Traes_5DL_F149F6BD2	T. aestivum early-release	(1 of 17) K12741 - heterogeneous nuclear ribonucleoprotein A1/A3 (HNRNPA1_3)
Thecc1EG020236	T. cacao	Glycine-rich RNA-binding protein 4 (64%P)
Tp57577_TGAC_v2_gene17154	T. pratense	(1 of 231) PF00076 - RNA recognition motif. (a.k.a. RRM, RBD, or RNP domain) (RRM_1)
GSVIVG01021024001	V. vinifera	(1 of 196) PF00076 - RNA recognition motif. (a.k.a. RRM, RBD, or RNP domain) (RRM_1)
Zosma56g00620	Z. marina	Glycine-rich RNA-binding protein 4, mitochondrial
Zosma56g00640	Z. marina	Glycine-rich RNA-binding protein 4, mitochondrial
Zosma56g00720	Z. marina	Glycine-rich RNA-binding protein 4, mitochondrial
Zm00008a032659	Z. mays PH207	(1 of 299) PF00076 - RNA recognition motif. (a.k.a. RRM, RBD, or RNP domain) (RRM_1)
At2g21660
Aqcoe1G413200	A. coerulea	(1 of 213) PF00076 - RNA recognition motif. (a.k.a. RRM, RBD, or RNP domain) (RRM_1)
Aco004999	A. comosus	RNA-binding protein 1
Araha.0897s0004	A. halleri	(1 of 2) PTHR24012:SF308 - PROTEIN Y55F3AM.3, ISOFORM A
AH001813	A. hypochondriacus early-release	(1 of 188) PF00076 - RNA recognition motif. (a.k.a. RRM, RBD, or RNP domain) (RRM_1)
AL4G10860	A. lyrata	(1 of 260) PF00076 - RNA recognition motif. (a.k.a. RRM, RBD, or RNP domain) (RRM_1)
Anaoc.0003s1547	A. occidentale early-release	(1 of 307) PF00076 - RNA recognition motif. (a.k.a. RRM, RBD, or RNP domain) (RRM_1)
Anaoc.0011s0433	A. occidentale early-release	(1 of 3) PTHR24012:SF308 - PROTEIN Y55F3AM.3, ISOFORM A
evm_27.TU.AmTr_v1.0_scaffold00030.127	A. trichopoda	(1 of 167) PF00076 - RNA recognition motif. (a.k.a. RRM, RBD, or RNP domain) (RRM_1)
evm_27.TU.AmTr_v1.0_scaffold00030.135	A. trichopoda	(1 of 167) PF00076 - RNA recognition motif. (a.k.a. RRM, RBD, or RNP domain) (RRM_1)
Bradi1g12787	B. distachyon	(1 of 235) PF00076 - RNA recognition motif. (a.k.a. RRM, RBD, or RNP domain) (RRM_1)
BdiBd21-3.1G0170800	B. distachyon Bd21-3 early-release	(1 of 236) PF00076 - RNA recognition motif. (a.k.a. RRM, RBD, or RNP domain) (RRM_1)
Bol045859	B. oleracea capitata	(1 of 291) PF00076 - RNA recognition motif. (a.k.a. RRM, RBD, or RNP domain) (RRM_1)
Brara.I04624	B. rapa FPsc	(1 of 340) PF00076 - RNA recognition motif. (a.k.a. RRM, RBD, or RNP domain) (RRM_1)
Brast02G258600	B. stacei	(1 of 223) PF00076 - RNA recognition motif. (a.k.a. RRM, RBD, or RNP domain) (RRM_1)
Brast10G008200	B. stacei	(1 of 223) PF00076 - RNA recognition motif. (a.k.a. RRM, RBD, or RNP domain) (RRM_1)
Bostr.5022s0064	B. stricta	(1 of 225) PF00076 - RNA recognition motif. (a.k.a. RRM, RBD, or RNP domain) (RRM_1)
Brasy5G011700	B. sylvaticum early-release	(1 of 239) PF00076 - RNA recognition motif. (a.k.a. RRM, RBD, or RNP domain) (RRM_1)
Brasy7G060300	B. sylvaticum early-release	(1 of 239) PF00076 - RNA recognition motif. (a.k.a. RRM, RBD, or RNP domain) (RRM_1)
evm.TU.Scaffold_2038.8	C. arabica early-release	(1 of 394) PF00076 - RNA recognition motif. (a.k.a. RRM, RBD, or RNP domain) (RRM_1)
evm.TU.Scaffold_634.870	C. arabica early-release	(1 of 394) PF00076 - RNA recognition motif. (a.k.a. RRM, RBD, or RNP domain) (RRM_1)
Cagra.0157s0007	C. grandiflora	(1 of 222) PF00076 - RNA recognition motif. (a.k.a. RRM, RBD, or RNP domain) (RRM_1)
evm.TU.supercontig_62.156	C. papaya	(1 of 158) PF00076 - RNA recognition motif. (a.k.a. RRM, RBD, or RNP domain) (RRM_1)
AUR62011317	C. quinoa early-release	Glycine-rich RNA-binding protein GRP1A
AUR62016740	C. quinoa early-release	Glycine-rich RNA-binding protein GRP1A
Cucsa.109630	C. sativus	(1 of 163) PF00076 - RNA recognition motif. (a.k.a. RRM, RBD, or RNP domain) (RRM_1)
Cz08g09080	C. zofingiensis early-release	(1 of 104) PF00076 - RNA recognition motif. (a.k.a. RRM, RBD, or RNP domain) (RRM_1)
Cz14g08190	C. zofingiensis early-release	(1 of 104) PF00076 - RNA recognition motif. (a.k.a. RRM, RBD, or RNP domain) (RRM_1)
Cz14g18060	C. zofingiensis early-release	(1 of 104) PF00076 - RNA recognition motif. (a.k.a. RRM, RBD, or RNP domain) (RRM_1)
DCAR_001576	D. carota	hypothetical protein
Eucgr.I02029	E. grandis	(1 of 9) K12741 - heterogeneous nuclear ribonucleoprotein A1/A3 (HNRNPA1_3)
Thhalv10000386m.g	E. salsugineum	(1 of 3) PTHR24012:SF308 - PROTEIN Y55F3AM.3, ISOFORM A
gene25231-v1.0-hybrid	F. vesca	(1 of 205) PF00076 - RNA recognition motif. (a.k.a. RRM, RBD, or RNP domain) (RRM_1)
Gohir.A12G029000	G. hirsutum early-release	(1 of 609) PF00076 - RNA recognition motif. (a.k.a. RRM, RBD, or RNP domain) (RRM_1)
Gohir.A13G034000	G. hirsutum early-release	(1 of 609) PF00076 - RNA recognition motif. (a.k.a. RRM, RBD, or RNP domain) (RRM_1)
Gohir.D12G028500	G. hirsutum early-release	(1 of 609) PF00076 - RNA recognition motif. (a.k.a. RRM, RBD, or RNP domain) (RRM_1)
Gohir.D13G032300	G. hirsutum early-release	(1 of 609) PF00076 - RNA recognition motif. (a.k.a. RRM, RBD, or RNP domain) (RRM_1)
Glyma.04G012700	G. max	(1 of 477) PF00076 - RNA recognition motif. (a.k.a. RRM, RBD, or RNP domain) (RRM_1)
Glyma.06G012600	G. max	(1 of 477) PF00076 - RNA recognition motif. (a.k.a. RRM, RBD, or RNP domain) (RRM_1)
Glyma.11G117300	G. max	(1 of 477) PF00076 - RNA recognition motif. (a.k.a. RRM, RBD, or RNP domain) (RRM_1)
Gorai.013G036800	G. raimondii	(1 of 310) PF00076 - RNA recognition motif. (a.k.a. RRM, RBD, or RNP domain) (RRM_1)
HORVU6Hr1G055440	H. vulgare early-release	no value
Kaladp0018s0148	K. fedtschenkoi	(1 of 266) PF00076 - RNA recognition motif. (a.k.a. RRM, RBD, or RNP domain) (RRM_1)
Kalax.0001s0083	K. laxiflora	(1 of 490) PF00076 - RNA recognition motif. (a.k.a. RRM, RBD, or RNP domain) (RRM_1)
Kalax.0813s0002	K. laxiflora	(1 of 490) PF00076 - RNA recognition motif. (a.k.a. RRM, RBD, or RNP domain) (RRM_1)
Kalax.1031s0014	K. laxiflora	(1 of 490) PF00076 - RNA recognition motif. (a.k.a. RRM, RBD, or RNP domain) (RRM_1)
Lsat_1_v5_gn_5_119120	L. sativa early-release	(1 of 1) PTHR24012//PTHR24012:SF308 - FAMILY NOT NAMED // PROTEIN Y55F3AM.3, ISOFORM A
Lsat_1_v5_gn_7_91241	L. sativa early-release	(1 of 1) PTHR24012//PTHR24012:SF41 - FAMILY NOT NAMED // RNA-BINDING PROTEIN 42
Lsat_1_v5_gn_7_91261	L. sativa early-release	(1 of 335) PF00076 - RNA recognition motif. (a.k.a. RRM, RBD, or RNP domain) (RRM_1)
Lus10026343.g	L. usitatissimum	(1 of 373) PF00076 - RNA recognition motif. (a.k.a. RRM, RBD, or RNP domain) (RRM_1)
Lus10042321.g	L. usitatissimum	(1 of 373) PF00076 - RNA recognition motif. (a.k.a. RRM, RBD, or RNP domain) (RRM_1)
GSMUA_Achr3G30570_001	M. acuminata	(1 of 328) PF00076 - RNA recognition motif. (a.k.a. RRM, RBD, or RNP domain) (RRM_1)
GSMUA_Achr8G05200_001	M. acuminata	(1 of 328) PF00076 - RNA recognition motif. (a.k.a. RRM, RBD, or RNP domain) (RRM_1)
MDP0000797759	M. domestica	(1 of 424) PF00076 - RNA recognition motif. (a.k.a. RRM, RBD, or RNP domain) (RRM_1)
Manes.15G163200	M. esculenta	(1 of 258) PF00076 - RNA recognition motif. (a.k.a. RRM, RBD, or RNP domain) (RRM_1)
Manes.17G101400	M. esculenta	(1 of 258) PF00076 - RNA recognition motif. (a.k.a. RRM, RBD, or RNP domain) (RRM_1)
Migut.B00230	M. guttatus	(1 of 222) PF00076 - RNA recognition motif. (a.k.a. RRM, RBD, or RNP domain) (RRM_1)
Migut.N01242	M. guttatus	(1 of 222) PF00076 - RNA recognition motif. (a.k.a. RRM, RBD, or RNP domain) (RRM_1)
MicpuC2.gw1.6.512.1	M. pusilla CCMP1545	(1 of 74) PF00076 - RNA recognition motif. (a.k.a. RRM, RBD, or RNP domain) (RRM_1)
est_orfs.Chr_01_1199_3200166:2	M. sp. RCC299	(1 of 1) K14411 - RNA-binding protein Musashi (MSI)
Medtr4g070140	M. truncatula	(1 of 243) PF00076 - RNA recognition motif. (a.k.a. RRM, RBD, or RNP domain) (RRM_1)
Medtr4g070190	M. truncatula	(1 of 243) PF00076 - RNA recognition motif. (a.k.a. RRM, RBD, or RNP domain) (RRM_1)
eugene.1000010344	O. lucimarinus	(1 of 1) PTHR12999:SF16 - TRANSCRIPTION INITIATION FACTOR TFIID SUBUNIT 15B
LOC_Os03g46770	O. sativa	RNA recognition motif containing protein, expressed
LOC_Os12g43600	O. sativa	RNA recognition motif containing protein, expressed
Oropetium_20150105_26111	O. thomaeum	(1 of 201) PF00076 - RNA recognition motif. (a.k.a. RRM, RBD, or RNP domain) (RRM_1)
Podel.04G159200	P. deltoides WV94 early-release	(1 of 4) K13195 - cold-inducible RNA-binding protein (CIRBP)
Pahal.I02287	P. hallii	(1 of 235) PF00076 - RNA recognition motif. (a.k.a. RRM, RBD, or RNP domain) (RRM_1)
Pp3c11_19620	P. patens	(1 of 187) PF00076 - RNA recognition motif. (a.k.a. RRM, RBD, or RNP domain) (RRM_1)
Pp3c7_3360	P. patens	(1 of 187) PF00076 - RNA recognition motif. (a.k.a. RRM, RBD, or RNP domain) (RRM_1)
Pp3c7_6560	P. patens	(1 of 187) PF00076 - RNA recognition motif. (a.k.a. RRM, RBD, or RNP domain) (RRM_1)
Prupe.8G096400	P. persica	(1 of 201) PF00076 - RNA recognition motif. (a.k.a. RRM, RBD, or RNP domain) (RRM_1)
Potri.004G155300	P. trichocarpa	similar to glycine-rich RNA-binding protein. [ORG:Ricinus communis]; [ co-ortholog (1of2) of AAC61786, CAC80549, At2g21660, AAD48471, AAF06329, AAL13082, ]
Potri.009G116400	P. trichocarpa	(1 of 306) PF00076 - RNA recognition motif. (a.k.a. RRM, RBD, or RNP domain) (RRM_1)
Potri.004G155300	P. trichocarpa early-release	similar to glycine-rich RNA-binding protein. [ORG:Ricinus communis]; [ co-ortholog (1of2) of AAC61786, CAC80549, At2g21660, AAD48471, AAF06329, AAL13082, ]
Potri.009G116400	P. trichocarpa early-release	(1 of 305) PF00076 - RNA recognition motif. (a.k.a. RRM, RBD, or RNP domain) (RRM_1)
Pum0290s0019	P. umbilicalis early-release	(1 of 26) PF00076 - RNA recognition motif. (a.k.a. RRM, RBD, or RNP domain) (RRM_1)
Pum1583s0001	P. umbilicalis early-release	(1 of 1) K13195 - cold-inducible RNA-binding protein (CIRBP)
Pavir.Ia01006	P. virgatum	(1 of 463) PF00076 - RNA recognition motif. (a.k.a. RRM, RBD, or RNP domain) (RRM_1)
Pavir.Ib04093	P. virgatum	(1 of 463) PF00076 - RNA recognition motif. (a.k.a. RRM, RBD, or RNP domain) (RRM_1)
Pavir.3KG561700	P. virgatum early-release	(1 of 483) PF00076 - RNA recognition motif. (a.k.a. RRM, RBD, or RNP domain) (RRM_1)
Pavir.3NG267500	P. virgatum early-release	(1 of 483) PF00076 - RNA recognition motif. (a.k.a. RRM, RBD, or RNP domain) (RRM_1)
Phvul.009G023700	P. vulgaris	(1 of 252) PF00076 - RNA recognition motif. (a.k.a. RRM, RBD, or RNP domain) (RRM_1)
Phvul.011G045000	P. vulgaris	(1 of 252) PF00076 - RNA recognition motif. (a.k.a. RRM, RBD, or RNP domain) (RRM_1)
29633.t000001	R. communis	glycine-rich RNA-binding protein, putative
SbRio.01G147700	S. bicolor Rio early-release	(1 of 235) PF00076 - RNA recognition motif. (a.k.a. RRM, RBD, or RNP domain) (RRM_1)
Sphfalx0315s0007	S. fallax	(1 of 187) PF00076 - RNA recognition motif. (a.k.a. RRM, RBD, or RNP domain) (RRM_1)
Seita.3G401500	S. italica	(1 of 227) PF00076 - RNA recognition motif. (a.k.a. RRM, RBD, or RNP domain) (RRM_1)
Solyc01g109660.2	S. lycopersicum	(1 of 243) PF00076 - RNA recognition motif. (a.k.a. RRM, RBD, or RNP domain) (RRM_1)
49298	S. moellendorffii	(1 of 3) K12885 - heterogeneous nuclear ribonucleoprotein G (RBMX, HNRNPG)
Spipo3G0108100	S. polyrhiza	RNA-binding protein
SapurV1A.0037s0460	S. purpurea	RNA recognition motif, a.k.a. RRM, RBD protein
SapurV1A.1439s0010	S. purpurea	RNA-binding protein 42 (RBM42)-like RNA recognition motif protein
PGSC0003DMG400000708	S. tuberosum	Glycine-rich RNA binding protein
PGSC0003DMG400033903	S. tuberosum	SGRP-1 protein
Sevir.3G419300	S. viridis	(1 of 221) PF00076 - RNA recognition motif. (a.k.a. RRM, RBD, or RNP domain) (RRM_1)
Traes_4DS_ED523F482	T. aestivum early-release	(1 of 7) PTHR24012:SF308 - PROTEIN Y55F3AM.3, ISOFORM A
Thecc1EG006886	T. cacao	Glycine-rich RNA-binding protein 7 (80%P)
Vocar.0009s0275	V. carteri	(1 of 90) PF00076 - RNA recognition motif. (a.k.a. RRM, RBD, or RNP domain) (RRM_1)
Vigun09g265400	V. unguiculata early-release	(1 of 207) PF00076 - RNA recognition motif. (a.k.a. RRM, RBD, or RNP domain) (RRM_1)
Vigun11g175800	V. unguiculata early-release	(1 of 207) PF00076 - RNA recognition motif. (a.k.a. RRM, RBD, or RNP domain) (RRM_1)
GSVIVG01031973001	V. vinifera	(1 of 1) K13195 - cold-inducible RNA-binding protein (CIRBP)
GRMZM2G080603	Z. mays	(1 of 327) PF00076 - RNA recognition motif. (a.k.a. RRM, RBD, or RNP domain) (RRM_1)
GRMZM2G165901	Z. mays	(1 of 327) PF00076 - RNA recognition motif. (a.k.a. RRM, RBD, or RNP domain) (RRM_1)
Zm00008a011989	Z. mays PH207	(1 of 299) PF00076 - RNA recognition motif. (a.k.a. RRM, RBD, or RNP domain) (RRM_1)
At4g39260
Aqcoe1G413200	A. coerulea	(1 of 213) PF00076 - RNA recognition motif. (a.k.a. RRM, RBD, or RNP domain) (RRM_1)
Aco004999	A. comosus	RNA-binding protein 1
Araha.4538s0008	A. halleri	(1 of 225) PF00076 - RNA recognition motif. (a.k.a. RRM, RBD, or RNP domain) (RRM_1)
AH001813	A. hypochondriacus early-release	(1 of 188) PF00076 - RNA recognition motif. (a.k.a. RRM, RBD, or RNP domain) (RRM_1)
AL7G11250	A. lyrata	(1 of 260) PF00076 - RNA recognition motif. (a.k.a. RRM, RBD, or RNP domain) (RRM_1)
Anaoc.0003s1547	A. occidentale early-release	(1 of 307) PF00076 - RNA recognition motif. (a.k.a. RRM, RBD, or RNP domain) (RRM_1)
Anaoc.0011s0433	A. occidentale early-release	(1 of 3) PTHR24012:SF308 - PROTEIN Y55F3AM.3, ISOFORM A
evm_27.TU.AmTr_v1.0_scaffold00030.127	A. trichopoda	(1 of 167) PF00076 - RNA recognition motif. (a.k.a. RRM, RBD, or RNP domain) (RRM_1)
evm_27.TU.AmTr_v1.0_scaffold00030.135	A. trichopoda	(1 of 167) PF00076 - RNA recognition motif. (a.k.a. RRM, RBD, or RNP domain) (RRM_1)
Bradi1g12787	B. distachyon	(1 of 235) PF00076 - RNA recognition motif. (a.k.a. RRM, RBD, or RNP domain) (RRM_1)
BdiBd21-3.1G0170800	B. distachyon Bd21-3 early-release	(1 of 236) PF00076 - RNA recognition motif. (a.k.a. RRM, RBD, or RNP domain) (RRM_1)
Bol016025	B. oleracea capitata	(1 of 291) PF00076 - RNA recognition motif. (a.k.a. RRM, RBD, or RNP domain) (RRM_1)
Bol028809	B. oleracea capitata	(1 of 291) PF00076 - RNA recognition motif. (a.k.a. RRM, RBD, or RNP domain) (RRM_1)
Brara.H01810	B. rapa FPsc	(1 of 340) PF00076 - RNA recognition motif. (a.k.a. RRM, RBD, or RNP domain) (RRM_1)
Brast02G258600	B. stacei	(1 of 223) PF00076 - RNA recognition motif. (a.k.a. RRM, RBD, or RNP domain) (RRM_1)
Brast10G008200	B. stacei	(1 of 223) PF00076 - RNA recognition motif. (a.k.a. RRM, RBD, or RNP domain) (RRM_1)
Bostr.25542s0115	B. stricta	(1 of 225) PF00076 - RNA recognition motif. (a.k.a. RRM, RBD, or RNP domain) (RRM_1)
Brasy5G011700	B. sylvaticum early-release	(1 of 239) PF00076 - RNA recognition motif. (a.k.a. RRM, RBD, or RNP domain) (RRM_1)
Brasy7G060300	B. sylvaticum early-release	(1 of 239) PF00076 - RNA recognition motif. (a.k.a. RRM, RBD, or RNP domain) (RRM_1)
evm.TU.Scaffold_2038.8	C. arabica early-release	(1 of 394) PF00076 - RNA recognition motif. (a.k.a. RRM, RBD, or RNP domain) (RRM_1)
evm.TU.Scaffold_634.870	C. arabica early-release	(1 of 394) PF00076 - RNA recognition motif. (a.k.a. RRM, RBD, or RNP domain) (RRM_1)
Cagra.2374s0022	C. grandiflora	(1 of 222) PF00076 - RNA recognition motif. (a.k.a. RRM, RBD, or RNP domain) (RRM_1)
evm.TU.supercontig_62.156	C. papaya	(1 of 158) PF00076 - RNA recognition motif. (a.k.a. RRM, RBD, or RNP domain) (RRM_1)
AUR62011317	C. quinoa early-release	Glycine-rich RNA-binding protein GRP1A
AUR62016740	C. quinoa early-release	Glycine-rich RNA-binding protein GRP1A
Cucsa.109630	C. sativus	(1 of 163) PF00076 - RNA recognition motif. (a.k.a. RRM, RBD, or RNP domain) (RRM_1)
Cz08g09080	C. zofingiensis early-release	(1 of 104) PF00076 - RNA recognition motif. (a.k.a. RRM, RBD, or RNP domain) (RRM_1)
Cz14g08190	C. zofingiensis early-release	(1 of 104) PF00076 - RNA recognition motif. (a.k.a. RRM, RBD, or RNP domain) (RRM_1)
Cz14g18060	C. zofingiensis early-release	(1 of 104) PF00076 - RNA recognition motif. (a.k.a. RRM, RBD, or RNP domain) (RRM_1)
DCAR_001576	D. carota	hypothetical protein
Eucgr.I02029	E. grandis	(1 of 9) K12741 - heterogeneous nuclear ribonucleoprotein A1/A3 (HNRNPA1_3)
Thhalv10000386m.g	E. salsugineum	(1 of 3) PTHR24012:SF308 - PROTEIN Y55F3AM.3, ISOFORM A
gene25231-v1.0-hybrid	F. vesca	(1 of 205) PF00076 - RNA recognition motif. (a.k.a. RRM, RBD, or RNP domain) (RRM_1)
Gohir.A12G029000	G. hirsutum early-release	(1 of 609) PF00076 - RNA recognition motif. (a.k.a. RRM, RBD, or RNP domain) (RRM_1)
Gohir.A13G034000	G. hirsutum early-release	(1 of 609) PF00076 - RNA recognition motif. (a.k.a. RRM, RBD, or RNP domain) (RRM_1)
Gohir.D12G028500	G. hirsutum early-release	(1 of 609) PF00076 - RNA recognition motif. (a.k.a. RRM, RBD, or RNP domain) (RRM_1)
Gohir.D13G032300	G. hirsutum early-release	(1 of 609) PF00076 - RNA recognition motif. (a.k.a. RRM, RBD, or RNP domain) (RRM_1)
Glyma.04G012700	G. max	(1 of 477) PF00076 - RNA recognition motif. (a.k.a. RRM, RBD, or RNP domain) (RRM_1)
Glyma.06G012600	G. max	(1 of 477) PF00076 - RNA recognition motif. (a.k.a. RRM, RBD, or RNP domain) (RRM_1)
Glyma.11G117300	G. max	(1 of 477) PF00076 - RNA recognition motif. (a.k.a. RRM, RBD, or RNP domain) (RRM_1)
Gorai.013G036800	G. raimondii	(1 of 310) PF00076 - RNA recognition motif. (a.k.a. RRM, RBD, or RNP domain) (RRM_1)
HORVU6Hr1G055440	H. vulgare early-release	no value
Kaladp0018s0148	K. fedtschenkoi	(1 of 266) PF00076 - RNA recognition motif. (a.k.a. RRM, RBD, or RNP domain) (RRM_1)
Lsat_1_v5_gn_5_119120	L. sativa early-release	(1 of 1) PTHR24012//PTHR24012:SF308 - FAMILY NOT NAMED // PROTEIN Y55F3AM.3, ISOFORM A
Lsat_1_v5_gn_7_91241	L. sativa early-release	(1 of 1) PTHR24012//PTHR24012:SF41 - FAMILY NOT NAMED // RNA-BINDING PROTEIN 42
Lsat_1_v5_gn_7_91261	L. sativa early-release	(1 of 335) PF00076 - RNA recognition motif. (a.k.a. RRM, RBD, or RNP domain) (RRM_1)
Lus10026343.g	L. usitatissimum	(1 of 373) PF00076 - RNA recognition motif. (a.k.a. RRM, RBD, or RNP domain) (RRM_1)
Lus10042321.g	L. usitatissimum	(1 of 373) PF00076 - RNA recognition motif. (a.k.a. RRM, RBD, or RNP domain) (RRM_1)
GSMUA_Achr3G30570_001	M. acuminata	(1 of 328) PF00076 - RNA recognition motif. (a.k.a. RRM, RBD, or RNP domain) (RRM_1)
GSMUA_Achr8G05200_001	M. acuminata	(1 of 328) PF00076 - RNA recognition motif. (a.k.a. RRM, RBD, or RNP domain) (RRM_1)
MDP0000797759	M. domestica	(1 of 424) PF00076 - RNA recognition motif. (a.k.a. RRM, RBD, or RNP domain) (RRM_1)
Manes.15G163200	M. esculenta	(1 of 258) PF00076 - RNA recognition motif. (a.k.a. RRM, RBD, or RNP domain) (RRM_1)
Manes.17G101400	M. esculenta	(1 of 258) PF00076 - RNA recognition motif. (a.k.a. RRM, RBD, or RNP domain) (RRM_1)
Migut.B00230	M. guttatus	(1 of 222) PF00076 - RNA recognition motif. (a.k.a. RRM, RBD, or RNP domain) (RRM_1)
Migut.N01242	M. guttatus	(1 of 222) PF00076 - RNA recognition motif. (a.k.a. RRM, RBD, or RNP domain) (RRM_1)
MicpuC2.gw1.6.512.1	M. pusilla CCMP1545	(1 of 74) PF00076 - RNA recognition motif. (a.k.a. RRM, RBD, or RNP domain) (RRM_1)
gw2.03.781.1	M. sp. RCC299	(1 of 73) PF00076 - RNA recognition motif. (a.k.a. RRM, RBD, or RNP domain) (RRM_1)
eugene.1000010344	O. lucimarinus	(1 of 1) PTHR12999:SF16 - TRANSCRIPTION INITIATION FACTOR TFIID SUBUNIT 15B
LOC_Os03g46770	O. sativa	RNA recognition motif containing protein, expressed
LOC_Os12g43600	O. sativa	RNA recognition motif containing protein, expressed
Oropetium_20150105_26111	O. thomaeum	(1 of 201) PF00076 - RNA recognition motif. (a.k.a. RRM, RBD, or RNP domain) (RRM_1)
Podel.04G159200	P. deltoides WV94 early-release	(1 of 4) K13195 - cold-inducible RNA-binding protein (CIRBP)
Pahal.I02287	P. hallii	(1 of 235) PF00076 - RNA recognition motif. (a.k.a. RRM, RBD, or RNP domain) (RRM_1)
Pp3c11_19620	P. patens	(1 of 187) PF00076 - RNA recognition motif. (a.k.a. RRM, RBD, or RNP domain) (RRM_1)
Pp3c7_3360	P. patens	(1 of 187) PF00076 - RNA recognition motif. (a.k.a. RRM, RBD, or RNP domain) (RRM_1)
Pp3c7_6560	P. patens	(1 of 187) PF00076 - RNA recognition motif. (a.k.a. RRM, RBD, or RNP domain) (RRM_1)
Prupe.8G096400	P. persica	(1 of 201) PF00076 - RNA recognition motif. (a.k.a. RRM, RBD, or RNP domain) (RRM_1)
Potri.004G155300	P. trichocarpa	similar to glycine-rich RNA-binding protein. [ORG:Ricinus communis]; [ co-ortholog (1of2) of AAC61786, CAC80549, At2g21660, AAD48471, AAF06329, AAL13082, ]
Potri.009G116400	P. trichocarpa	(1 of 306) PF00076 - RNA recognition motif. (a.k.a. RRM, RBD, or RNP domain) (RRM_1)
Potri.004G155300	P. trichocarpa early-release	similar to glycine-rich RNA-binding protein. [ORG:Ricinus communis]; [ co-ortholog (1of2) of AAC61786, CAC80549, At2g21660, AAD48471, AAF06329, AAL13082, ]
Potri.009G116400	P. trichocarpa early-release	(1 of 305) PF00076 - RNA recognition motif. (a.k.a. RRM, RBD, or RNP domain) (RRM_1)
Pum0290s0019	P. umbilicalis early-release	(1 of 26) PF00076 - RNA recognition motif. (a.k.a. RRM, RBD, or RNP domain) (RRM_1)
Pum1583s0001	P. umbilicalis early-release	(1 of 1) K13195 - cold-inducible RNA-binding protein (CIRBP)
Pavir.Ia01006	P. virgatum	(1 of 463) PF00076 - RNA recognition motif. (a.k.a. RRM, RBD, or RNP domain) (RRM_1)
Pavir.Ib04093	P. virgatum	(1 of 463) PF00076 - RNA recognition motif. (a.k.a. RRM, RBD, or RNP domain) (RRM_1)
Pavir.3KG561700	P. virgatum early-release	(1 of 483) PF00076 - RNA recognition motif. (a.k.a. RRM, RBD, or RNP domain) (RRM_1)
Pavir.3NG267500	P. virgatum early-release	(1 of 483) PF00076 - RNA recognition motif. (a.k.a. RRM, RBD, or RNP domain) (RRM_1)
Phvul.009G023700	P. vulgaris	(1 of 252) PF00076 - RNA recognition motif. (a.k.a. RRM, RBD, or RNP domain) (RRM_1)
Phvul.011G045000	P. vulgaris	(1 of 252) PF00076 - RNA recognition motif. (a.k.a. RRM, RBD, or RNP domain) (RRM_1)
29633.t000001	R. communis	glycine-rich RNA-binding protein, putative
SbRio.01G147700	S. bicolor Rio early-release	(1 of 235) PF00076 - RNA recognition motif. (a.k.a. RRM, RBD, or RNP domain) (RRM_1)
Sphfalx0004s0143	S. fallax	(1 of 187) PF00076 - RNA recognition motif. (a.k.a. RRM, RBD, or RNP domain) (RRM_1)
Sphfalx0032s0172	S. fallax	(1 of 187) PF00076 - RNA recognition motif. (a.k.a. RRM, RBD, or RNP domain) (RRM_1)
Sphfalx0050s0072	S. fallax	(1 of 187) PF00076 - RNA recognition motif. (a.k.a. RRM, RBD, or RNP domain) (RRM_1)
Sphfalx0061s0003	S. fallax	(1 of 187) PF00076 - RNA recognition motif. (a.k.a. RRM, RBD, or RNP domain) (RRM_1)
Seita.3G401500	S. italica	(1 of 227) PF00076 - RNA recognition motif. (a.k.a. RRM, RBD, or RNP domain) (RRM_1)
Solyc01g109660.2	S. lycopersicum	(1 of 243) PF00076 - RNA recognition motif. (a.k.a. RRM, RBD, or RNP domain) (RRM_1)
49298	S. moellendorffii	(1 of 3) K12885 - heterogeneous nuclear ribonucleoprotein G (RBMX, HNRNPG)
Spipo3G0108100	S. polyrhiza	RNA-binding protein
SapurV1A.0037s0460	S. purpurea	RNA recognition motif, a.k.a. RRM, RBD protein
SapurV1A.1439s0010	S. purpurea	RNA-binding protein 42 (RBM42)-like RNA recognition motif protein
PGSC0003DMG400000708	S. tuberosum	Glycine-rich RNA binding protein
PGSC0003DMG400033903	S. tuberosum	SGRP-1 protein
Sevir.3G419300	S. viridis	(1 of 221) PF00076 - RNA recognition motif. (a.k.a. RRM, RBD, or RNP domain) (RRM_1)
Traes_4DS_ED523F482	T. aestivum early-release	(1 of 7) PTHR24012:SF308 - PROTEIN Y55F3AM.3, ISOFORM A
Thecc1EG006886	T. cacao	Glycine-rich RNA-binding protein 7 (80%P)
Vigun09g265400	V. unguiculata early-release	(1 of 207) PF00076 - RNA recognition motif. (a.k.a. RRM, RBD, or RNP domain) (RRM_1)
Vigun11g175800	V. unguiculata early-release	(1 of 207) PF00076 - RNA recognition motif. (a.k.a. RRM, RBD, or RNP domain) (RRM_1)
GSVIVG01031973001	V. vinifera	(1 of 1) K13195 - cold-inducible RNA-binding protein (CIRBP)
GRMZM2G080603	Z. mays	(1 of 327) PF00076 - RNA recognition motif. (a.k.a. RRM, RBD, or RNP domain) (RRM_1)
GRMZM2G165901	Z. mays	(1 of 327) PF00076 - RNA recognition motif. (a.k.a. RRM, RBD, or RNP domain) (RRM_1)
Zm00008a011989	Z. mays PH207	(1 of 299) PF00076 - RNA recognition motif. (a.k.a. RRM, RBD, or RNP domain) (RRM_1)
At3g26420
Aqcoe5G241900	A. coerulea	(1 of 2) K12885 - heterogeneous nuclear ribonucleoprotein G (RBMX, HNRNPG)
Araha.29736s0001	A. halleri	(1 of 3) K12885 - heterogeneous nuclear ribonucleoprotein G (RBMX, HNRNPG)
AL5G15190	A. lyrata	(1 of 3) K12885 - heterogeneous nuclear ribonucleoprotein G (RBMX, HNRNPG)
Anaoc.0016s1560	A. occidentale early-release	(1 of 4) K12885 - heterogeneous nuclear ribonucleoprotein G (RBMX, HNRNPG)
evm_27.TU.AmTr_v1.0_scaffold00030.79	A. trichopoda	(1 of 167) PF00076 - RNA recognition motif. (a.k.a. RRM, RBD, or RNP domain) (RRM_1)
Bradi1g02570	B. distachyon	RRM domain containing protein similar to Zinc finger-containing glycine-rich RNA-binding protein (ATRZ-1A), [Arabidopsis thaliana] AT3G26420
Bradi3g13040	B. distachyon	RRM domain containing protein similar to Zinc finger-containing glycine-rich RNA-binding protein, ATRZ-1A, [Arabidopsis thaliana] AT3G26420
BdiBd21-3.1G0034200	B. distachyon Bd21-3 early-release	(1 of 5) K12885 - heterogeneous nuclear ribonucleoprotein G (RBMX, HNRNPG)
BdiBd21-3.3G0172700	B. distachyon Bd21-3 early-release	(1 of 5) K12885 - heterogeneous nuclear ribonucleoprotein G (RBMX, HNRNPG)
Bol042810	B. oleracea capitata	(1 of 2) K12885 - heterogeneous nuclear ribonucleoprotein G (RBMX, HNRNPG)
Brara.F03273	B. rapa FPsc	(1 of 4) K12885 - heterogeneous nuclear ribonucleoprotein G (RBMX, HNRNPG)
Brast02G373700	B. stacei	(1 of 4) K12885 - heterogeneous nuclear ribonucleoprotein G (RBMX, HNRNPG)
Brast03G056400	B. stacei	(1 of 4) K12885 - heterogeneous nuclear ribonucleoprotein G (RBMX, HNRNPG)
Bostr.0556s0314	B. stricta	(1 of 1) KOG0126//KOG4207 - Predicted RNA-binding protein (RRM superfamily) // Predicted splicing factor, SR protein superfamily
Brasy3G081500	B. sylvaticum early-release	(1 of 5) K12885 - heterogeneous nuclear ribonucleoprotein G (RBMX, HNRNPG)
evm.TU.Scaffold_634.307	C. arabica early-release	(1 of 3) K12885 - heterogeneous nuclear ribonucleoprotein G (RBMX, HNRNPG)
Cagra.3514s0003	C. grandiflora	(1 of 3) K12885 - heterogeneous nuclear ribonucleoprotein G (RBMX, HNRNPG)
evm.TU.supercontig_2.51	C. papaya	(1 of 2) K12885 - heterogeneous nuclear ribonucleoprotein G (RBMX, HNRNPG)
AUR62013535	C. quinoa early-release	RZ1A: Glycine-rich RNA-binding protein RZ1A
AUR62026752	C. quinoa early-release	RZ1A: Glycine-rich RNA-binding protein RZ1A
Carubv10017941m.g	C. rubella	(1 of 2) K12885 - heterogeneous nuclear ribonucleoprotein G (RBMX, HNRNPG)
Cucsa.345780	C. sativus	(1 of 3) K12885 - heterogeneous nuclear ribonucleoprotein G (RBMX, HNRNPG)
Genemark1.6988_g	C. subellipsoidea C-169	(1 of 1) K12885 - heterogeneous nuclear ribonucleoprotein G (RBMX, HNRNPG)
DCAR_014420	D. carota	hypothetical protein
Eucgr.G00661	E. grandis	(1 of 1) K12885 - heterogeneous nuclear ribonucleoprotein G (RBMX, HNRNPG)
Thhalv10004793m.g	E. salsugineum	(1 of 2) K12885 - heterogeneous nuclear ribonucleoprotein G (RBMX, HNRNPG)
gene22297-v1.0-hybrid	F. vesca	(1 of 1) K12885 - heterogeneous nuclear ribonucleoprotein G (RBMX, HNRNPG)
Gohir.A07G066300	G. hirsutum early-release	(1 of 7) K12885 - heterogeneous nuclear ribonucleoprotein G (RBMX, HNRNPG)
Gohir.A12G177700	G. hirsutum early-release	(1 of 7) K12885 - heterogeneous nuclear ribonucleoprotein G (RBMX, HNRNPG)
Gohir.A13G087800	G. hirsutum early-release	(1 of 2) KOG0107//KOG0114//KOG0121 - Alternative splicing factor SRp20/9G8 (RRM superfamily) // Predicted RNA-binding protein (RRM superfamily) // Nuclear cap-binding protein complex, subunit CBP20 (R...
Gohir.D07G070800	G. hirsutum early-release	(1 of 2) KOG0121//KOG4207 - Nuclear cap-binding protein complex, subunit CBP20 (RRM superfamily) // Predicted splicing factor, SR protein superfamily
Gohir.D13G092200	G. hirsutum early-release	(1 of 2) KOG0107//KOG0114//KOG0121 - Alternative splicing factor SRp20/9G8 (RRM superfamily) // Predicted RNA-binding protein (RRM superfamily) // Nuclear cap-binding protein complex, subunit CBP20 (R...
Glyma.05G121100	G. max	(1 of 3) K12885 - heterogeneous nuclear ribonucleoprotein G (RBMX, HNRNPG)
Glyma.08G075700	G. max	(1 of 3) K12885 - heterogeneous nuclear ribonucleoprotein G (RBMX, HNRNPG)
Gorai.001G074700	G. raimondii	(1 of 1) KOG0121//KOG4207 - Nuclear cap-binding protein complex, subunit CBP20 (RRM superfamily) // Predicted splicing factor, SR protein superfamily
Gorai.008G193200	G. raimondii	(1 of 3) K12885 - heterogeneous nuclear ribonucleoprotein G (RBMX, HNRNPG)
Gorai.010G139100	G. raimondii	(1 of 1) KOG0107//KOG0114//KOG0121 - Alternative splicing factor SRp20/9G8 (RRM superfamily) // Predicted RNA-binding protein (RRM superfamily) // Nuclear cap-binding protein complex, subunit CBP20 (R...
HORVU5Hr1G118010	H. vulgare early-release	no value
HORVU7Hr1G078140	H. vulgare early-release	no value
Kaladp0040s0487	K. fedtschenkoi	(1 of 2) K12885 - heterogeneous nuclear ribonucleoprotein G (RBMX, HNRNPG)
Kalax.0001s0120	K. laxiflora	(1 of 7) K12885 - heterogeneous nuclear ribonucleoprotein G (RBMX, HNRNPG)
Kalax.0455s0004	K. laxiflora	(1 of 7) K12885 - heterogeneous nuclear ribonucleoprotein G (RBMX, HNRNPG)
Lsat_1_v5_gn_6_98781	L. sativa early-release	(1 of 2) K12885 - heterogeneous nuclear ribonucleoprotein G (RBMX, HNRNPG)
Lus10020953.g	L. usitatissimum	(1 of 3) K12885 - heterogeneous nuclear ribonucleoprotein G (RBMX, HNRNPG)
MDP0000126558	M. domestica	(1 of 5) K12885 - heterogeneous nuclear ribonucleoprotein G (RBMX, HNRNPG)
MDP0000313210	M. domestica	(1 of 5) K12885 - heterogeneous nuclear ribonucleoprotein G (RBMX, HNRNPG)
MDP0000672129	M. domestica	(1 of 5) K12885 - heterogeneous nuclear ribonucleoprotein G (RBMX, HNRNPG)
Manes.11G107800	M. esculenta	(1 of 2) K12885 - heterogeneous nuclear ribonucleoprotein G (RBMX, HNRNPG)
Migut.N01014	M. guttatus	(1 of 3) K12885 - heterogeneous nuclear ribonucleoprotein G (RBMX, HNRNPG)
MicpuC2.EuGene.0000010805	M. pusilla CCMP1545	(1 of 1) PF00076//PF00098 - RNA recognition motif. (a.k.a. RRM, RBD, or RNP domain) (RRM_1) // Zinc knuckle (zf-CCHC)
Oeu000227.1	O. europaea early-release	(1 of 2) K12885 - heterogeneous nuclear ribonucleoprotein G (RBMX, HNRNPG)
estExt_fgenesh1_pg.C_Chr_50120	O. lucimarinus	(1 of 1) K14411 - RNA-binding protein Musashi (MSI)
LOC_Os03g61990	O. sativa	glycine-rich RNA-binding protein 7, putative, expressed
Oropetium_20150105_15840	O. thomaeum	(1 of 4) K12885 - heterogeneous nuclear ribonucleoprotein G (RBMX, HNRNPG)
Oropetium_20150105_24837	O. thomaeum	(1 of 4) K12885 - heterogeneous nuclear ribonucleoprotein G (RBMX, HNRNPG)
Podel.01G217700	P. deltoides WV94 early-release	(1 of 3) K12885 - heterogeneous nuclear ribonucleoprotein G (RBMX, HNRNPG)
Pahal.A01083	P. hallii	(1 of 3) K12885 - heterogeneous nuclear ribonucleoprotein G (RBMX, HNRNPG)
Pahal.9G019600	P. hallii early-release	(1 of 3) K12885 - heterogeneous nuclear ribonucleoprotein G (RBMX, HNRNPG)
PhHAL.9G018900	P. hallii HAL early-release	(1 of 3) K12885 - heterogeneous nuclear ribonucleoprotein G (RBMX, HNRNPG)
Pp3c12_1830	P. patens	(1 of 2) K12885 - heterogeneous nuclear ribonucleoprotein G (RBMX, HNRNPG)
Pp3c17_4050	P. patens	(1 of 2) K12885 - heterogeneous nuclear ribonucleoprotein G (RBMX, HNRNPG)
Prupe.6G329800	P. persica	(1 of 2) K12885 - heterogeneous nuclear ribonucleoprotein G (RBMX, HNRNPG)
Potri.001G207100	P. trichocarpa	(1 of 3) K12885 - heterogeneous nuclear ribonucleoprotein G (RBMX, HNRNPG)
Potri.001G207100	P. trichocarpa early-release	(1 of 3) K12885 - heterogeneous nuclear ribonucleoprotein G (RBMX, HNRNPG)
Pavir.Ia00206	P. virgatum	(1 of 4) K12885 - heterogeneous nuclear ribonucleoprotein G (RBMX, HNRNPG)
Pavir.J04556	P. virgatum	(1 of 4) K12885 - heterogeneous nuclear ribonucleoprotein G (RBMX, HNRNPG)
Pavir.8KG219700	P. virgatum early-release	(1 of 6) K12885 - heterogeneous nuclear ribonucleoprotein G (RBMX, HNRNPG)
Pavir.9NG199400	P. virgatum early-release	(1 of 6) K12885 - heterogeneous nuclear ribonucleoprotein G (RBMX, HNRNPG)
Phvul.002G205400	P. vulgaris	(1 of 2) K12885 - heterogeneous nuclear ribonucleoprotein G (RBMX, HNRNPG)
30094.t000010	R. communis	dc50, putative
Sobic.007G002200	S. bicolor	(1 of 4) K12885 - heterogeneous nuclear ribonucleoprotein G (RBMX, HNRNPG)
SbRio.01G023500	S. bicolor Rio early-release	(1 of 4) K12885 - heterogeneous nuclear ribonucleoprotein G (RBMX, HNRNPG)
SbRio.07G002200	S. bicolor Rio early-release	(1 of 4) K12885 - heterogeneous nuclear ribonucleoprotein G (RBMX, HNRNPG)
Sphfalx0003s0275	S. fallax	(1 of 2) K12885 - heterogeneous nuclear ribonucleoprotein G (RBMX, HNRNPG)
Sphfalx0015s0161	S. fallax	(1 of 2) K12885 - heterogeneous nuclear ribonucleoprotein G (RBMX, HNRNPG)
Sphfalx0044s0007	S. fallax	(1 of 18) KOG0107 - Alternative splicing factor SRp20/9G8 (RRM superfamily)
Sphfalx0126s0049	S. fallax	(1 of 18) KOG0107 - Alternative splicing factor SRp20/9G8 (RRM superfamily)
Sphfalx0212s0028	S. fallax	(1 of 15) PF00076//PF00098 - RNA recognition motif. (a.k.a. RRM, RBD, or RNP domain) (RRM_1) // Zinc knuckle (zf-CCHC)
Seita.9G021300	S. italica	(1 of 4) K12885 - heterogeneous nuclear ribonucleoprotein G (RBMX, HNRNPG)
Seita.9G092500	S. italica	(1 of 4) K12885 - heterogeneous nuclear ribonucleoprotein G (RBMX, HNRNPG)
Solyc10g047130.1	S. lycopersicum	(1 of 4) K12885 - heterogeneous nuclear ribonucleoprotein G (RBMX, HNRNPG)
172546	S. moellendorffii	(1 of 3) K12885 - heterogeneous nuclear ribonucleoprotein G (RBMX, HNRNPG)
Spipo7G0038200	S. polyrhiza	RNA-binding protein RZ-1
SapurV1A.0869s0190	S. purpurea	heterogeneous nuclear ribonucleoprotein G RNA recognition motif protein
PGSC0003DMG400017696	S. tuberosum	RNA binding protein RZ-1
PGSC0003DMG400029743	S. tuberosum	RNA-binding protein RZ-1
Sevir.9G021000	S. viridis	(1 of 4) K12885 - heterogeneous nuclear ribonucleoprotein G (RBMX, HNRNPG)
Sevir.9G090900	S. viridis	(1 of 4) K12885 - heterogeneous nuclear ribonucleoprotein G (RBMX, HNRNPG)
Traes_4AL_DED61AE35	T. aestivum early-release	(1 of 10) K12885 - heterogeneous nuclear ribonucleoprotein G (RBMX, HNRNPG)
Traes_5BL_145ECF1B1	T. aestivum early-release	(1 of 28) PF00076//PF00098 - RNA recognition motif. (a.k.a. RRM, RBD, or RNP domain) (RRM_1) // Zinc knuckle (zf-CCHC)
Traes_5DL_53C2BB8B9	T. aestivum early-release	(1 of 10) K12885 - heterogeneous nuclear ribonucleoprotein G (RBMX, HNRNPG)
Traes_7BL_50D6BDE7B	T. aestivum early-release	(1 of 26) KOG0107 - Alternative splicing factor SRp20/9G8 (RRM superfamily)
Traes_7DL_7AF52054F	T. aestivum early-release	(1 of 10) K12885 - heterogeneous nuclear ribonucleoprotein G (RBMX, HNRNPG)
Thecc1EG014006	T. cacao	RNA-binding family protein with retrovirus zinc finger-like domain (70%P)
Tp57577_TGAC_v2_gene19739	T. pratense	(1 of 2) K12885 - heterogeneous nuclear ribonucleoprotein G (RBMX, HNRNPG)
Vigun03g135500	V. unguiculata early-release	(1 of 2) K12885 - heterogeneous nuclear ribonucleoprotein G (RBMX, HNRNPG)
GSVIVG01001672001	V. vinifera	(1 of 3) K12885 - heterogeneous nuclear ribonucleoprotein G (RBMX, HNRNPG)
Zosma230g00090	Z. marina	RNA-binding protein RZ-1
GRMZM5G874478	Z. mays	(1 of 5) K12885 - heterogeneous nuclear ribonucleoprotein G (RBMX, HNRNPG)
At1g60650
Araha.9271s0004	A. halleri	(1 of 3) K12885 - heterogeneous nuclear ribonucleoprotein G (RBMX, HNRNPG)
AH012741	A. hypochondriacus early-release	(1 of 2) K12885 - heterogeneous nuclear ribonucleoprotein G (RBMX, HNRNPG)
AL2G15940	A. lyrata	(1 of 3) K12885 - heterogeneous nuclear ribonucleoprotein G (RBMX, HNRNPG)
evm_27.TU.AmTr_v1.0_scaffold00002.357	A. trichopoda	(1 of 1) K12885 - heterogeneous nuclear ribonucleoprotein G (RBMX, HNRNPG)
Brara.A02479	B. rapa FPsc	(1 of 4) K12885 - heterogeneous nuclear ribonucleoprotein G (RBMX, HNRNPG)
Bostr.10040s0149	B. stricta	(1 of 1) KOG0107//KOG0109 - Alternative splicing factor SRp20/9G8 (RRM superfamily) // RNA-binding protein LARK, contains RRM and retroviral-type Zn-finger domains
Cagra.12428s0007	C. grandiflora	(1 of 3) K12885 - heterogeneous nuclear ribonucleoprotein G (RBMX, HNRNPG)
AUR62026923	C. quinoa early-release	RZ1B: Glycine-rich RNA-binding protein RZ1B
AUR62042058	C. quinoa early-release	RZ1C: Glycine-rich RNA-binding protein RZ1C
Thhalv10023624m.g	E. salsugineum	(1 of 2) K12885 - heterogeneous nuclear ribonucleoprotein G (RBMX, HNRNPG)
MicpuC2.EuGene.0000010805	M. pusilla CCMP1545	(1 of 1) PF00076//PF00098 - RNA recognition motif. (a.k.a. RRM, RBD, or RNP domain) (RRM_1) // Zinc knuckle (zf-CCHC)
estExt_fgenesh1_pg.C_Chr_50120	O. lucimarinus	(1 of 1) K14411 - RNA-binding protein Musashi (MSI)
Pavir.Ia00971	P. virgatum	(1 of 1) KOG0107//KOG0114 - Alternative splicing factor SRp20/9G8 (RRM superfamily) // Predicted RNA-binding protein (RRM superfamily)
Pavir.Ib04259	P. virgatum	(1 of 2) PTHR24012:SF459 - RNA-BINDING PROTEIN 4F
Pavir.J20396	P. virgatum	(1 of 2) PTHR24012:SF459 - RNA-BINDING PROTEIN 4F
Spipo3G0088000	S. polyrhiza	RNA-binding protein
Tp57577_TGAC_v2_gene26271	T. pratense	(1 of 2) K12885 - heterogeneous nuclear ribonucleoprotein G (RBMX, HNRNPG)
At4g36020
AHYPO_018859	A. hypochondriacus	(1 of 1) KOG3070 - Predicted RNA-binding protein containing PIN domain and invovled in translation or RNA processing
AHYPO_018861	A. hypochondriacus	(1 of 6) PTHR11544 - COLD SHOCK DOMAIN CONTAINING PROTEINS
AHYPO_023021	A. hypochondriacus	(1 of 2) PTHR11544//PTHR11544:SF50 - COLD SHOCK DOMAIN CONTAINING PROTEINS // SUBFAMILY NOT NAMED
AH006435	A. hypochondriacus early-release	(1 of 5) PTHR11544 - COLD SHOCK DOMAIN CONTAINING PROTEINS
AH006438	A. hypochondriacus early-release	(1 of 1) PTHR11544//PTHR11544:SF50 - COLD SHOCK DOMAIN CONTAINING PROTEINS // SUBFAMILY NOT NAMED
AL7G15030	A. lyrata	(1 of 5) K09250 - cellular nucleic acid-binding protein (CNBP)
Anaoc.0001s1009	A. occidentale early-release	(1 of 5) K09250 - cellular nucleic acid-binding protein (CNBP)
Anaoc.0017s0104	A. occidentale early-release	(1 of 3) PTHR11544//PTHR11544:SF50 - COLD SHOCK DOMAIN CONTAINING PROTEINS // SUBFAMILY NOT NAMED
Anaoc.1335s0001	A. occidentale early-release	(1 of 3) PTHR11544//PTHR11544:SF50 - COLD SHOCK DOMAIN CONTAINING PROTEINS // SUBFAMILY NOT NAMED
evm_27.TU.AmTr_v1.0_scaffold00017.126	A. trichopoda	(1 of 1) PTHR11544 - COLD SHOCK DOMAIN CONTAINING PROTEINS
Bradi3g01960	B. distachyon	poly(A) binding, double-stranded DNA binding, single-stranded DNA binding, zinc ion binding (Blast2GO)
BdiBd21-3.3G0023000	B. distachyon Bd21-3 early-release	(1 of 1) PTHR11544//PTHR11544:SF49 - COLD SHOCK DOMAIN CONTAINING PROTEINS // SUBFAMILY NOT NAMED
Brara.K01332	B. rapa FPsc	(1 of 4) K09250 - cellular nucleic acid-binding protein (CNBP)
Brast04G325500	B. stacei	(1 of 1) PTHR11544//PTHR11544:SF49 - COLD SHOCK DOMAIN CONTAINING PROTEINS // SUBFAMILY NOT NAMED
Bostr.7867s1467	B. stricta	(1 of 1) KOG3070 - Predicted RNA-binding protein containing PIN domain and invovled in translation or RNA processing
evm.TU.Scaffold_370.530	C. arabica early-release	(1 of 2) PTHR11544//PTHR11544:SF50 - COLD SHOCK DOMAIN CONTAINING PROTEINS // SUBFAMILY NOT NAMED
Ciclev10027474m.g	C. clementina	(1 of 1) PTHR11544//PTHR11544:SF50 - COLD SHOCK DOMAIN CONTAINING PROTEINS // SUBFAMILY NOT NAMED
evm.TU.supercontig_6.261	C. papaya	(1 of 2) K09250 - cellular nucleic acid-binding protein (CNBP)
Cre06.g268600	C. reinhardtii	Nucleic acid binding protein
orange1.1g047168m.g	C. sinensis	(1 of 1) KOG3070 - Predicted RNA-binding protein containing PIN domain and invovled in translation or RNA processing
Cz05g02010	C. zofingiensis early-release	(1 of 2) PTHR23003 - RNA RECOGNITION MOTIF RRM DOMAIN CONTAINING PROTEIN
DCAR_021506	D. carota	hypothetical protein
Eucgr.I01395	E. grandis	(1 of 3) PTHR11544 - COLD SHOCK DOMAIN CONTAINING PROTEINS
gene14603-v1.0-hybrid	F. vesca	(1 of 3) K09250 - cellular nucleic acid-binding protein (CNBP)
Gohir.A11G174600	G. hirsutum early-release	(1 of 6) K09250 - cellular nucleic acid-binding protein (CNBP)
Gohir.A12G059100	G. hirsutum early-release	(1 of 6) K09250 - cellular nucleic acid-binding protein (CNBP)
Gohir.D11G182000	G. hirsutum early-release	(1 of 16) PTHR11544 - COLD SHOCK DOMAIN CONTAINING PROTEINS
Gohir.D12G059500	G. hirsutum early-release	(1 of 6) K09250 - cellular nucleic acid-binding protein (CNBP)
Glyma.02G047500	G. max	(1 of 2) PTHR11544//PTHR11544:SF50 - COLD SHOCK DOMAIN CONTAINING PROTEINS // SUBFAMILY NOT NAMED
Glyma.16G127200	G. max	(1 of 2) PTHR11544//PTHR11544:SF50 - COLD SHOCK DOMAIN CONTAINING PROTEINS // SUBFAMILY NOT NAMED
Gorai.007G193700	G. raimondii	(1 of 8) PTHR11544 - COLD SHOCK DOMAIN CONTAINING PROTEINS
Gorai.008G062500	G. raimondii	(1 of 3) K09250 - cellular nucleic acid-binding protein (CNBP)
HanXRQChr16g0531371	H. annuus early-release	Putative zinc finger, CCHC-type; Nucleic acid-binding, OB-fold
Lus10028449.g	L. usitatissimum	(1 of 3) K09250 - cellular nucleic acid-binding protein (CNBP)
Lus10041902.g	L. usitatissimum	(1 of 3) K09250 - cellular nucleic acid-binding protein (CNBP)
MDP0000121628	M. domestica	(1 of 6) K09250 - cellular nucleic acid-binding protein (CNBP)
MDP0000198079	M. domestica	(1 of 6) K09250 - cellular nucleic acid-binding protein (CNBP)
MDP0000632148	M. domestica	(1 of 6) K09250 - cellular nucleic acid-binding protein (CNBP)
Manes.01G146700	M. esculenta	(1 of 3) PTHR11544//PTHR11544:SF50 - COLD SHOCK DOMAIN CONTAINING PROTEINS // SUBFAMILY NOT NAMED
Manes.02G105200	M. esculenta	(1 of 1) PF00098//PF00313//PF14392 - Zinc knuckle (zf-CCHC) // 'Cold-shock' DNA-binding domain (CSD) // Zinc knuckle (zf-CCHC_4)
Migut.H02169	M. guttatus	(1 of 3) K09250 - cellular nucleic acid-binding protein (CNBP)
Mapoly0005s0203	M. polymorpha	(1 of 1) K18754 - protein lin-28 (LIN28)
MicpuC2.e_gw1.5.590.1	M. pusilla CCMP1545	(1 of 1) PTHR23002//PTHR23002:SF69 - ZINC FINGER CCHC DOMAIN CONTAINING PROTEIN // SUBFAMILY NOT NAMED
e_gw2.06.845.1	M. sp. RCC299	(1 of 1) PF00076//PF00313 - RNA recognition motif. (a.k.a. RRM, RBD, or RNP domain) (RRM_1) // 'Cold-shock' DNA-binding domain (CSD)
EuGene.0200010100	M. sp. RCC299	(1 of 1) PTHR11544 - COLD SHOCK DOMAIN CONTAINING PROTEINS
Oeu005137.1	O. europaea early-release	(1 of 5) K09250 - cellular nucleic acid-binding protein (CNBP)
e_gwEuk.11.405.1	O. lucimarinus	(1 of 1) K09250 - cellular nucleic acid-binding protein (CNBP)
LOC_Os02g02870	O. sativa	glycine-rich protein 2, putative, expressed
Podel.05G125800	P. deltoides WV94 early-release	(1 of 3) PTHR11544//PTHR11544:SF50 - COLD SHOCK DOMAIN CONTAINING PROTEINS // SUBFAMILY NOT NAMED
Podel.07G064500	P. deltoides WV94 early-release	(1 of 3) PTHR11544//PTHR11544:SF50 - COLD SHOCK DOMAIN CONTAINING PROTEINS // SUBFAMILY NOT NAMED
Podel.07G066100	P. deltoides WV94 early-release	(1 of 3) PTHR11544//PTHR11544:SF50 - COLD SHOCK DOMAIN CONTAINING PROTEINS // SUBFAMILY NOT NAMED
Pahal.A00096	P. hallii	(1 of 1) PTHR11544//PTHR11544:SF49 - COLD SHOCK DOMAIN CONTAINING PROTEINS // SUBFAMILY NOT NAMED
Pahal.G02428	P. hallii	(1 of 3) PTHR11544 - COLD SHOCK DOMAIN CONTAINING PROTEINS
Pahal.1G016100	P. hallii early-release	(1 of 1) PTHR11544//PTHR11544:SF49 - COLD SHOCK DOMAIN CONTAINING PROTEINS // SUBFAMILY NOT NAMED
PhHAL.1G014900	P. hallii HAL early-release	(1 of 1) PTHR11544//PTHR11544:SF49 - COLD SHOCK DOMAIN CONTAINING PROTEINS // SUBFAMILY NOT NAMED
Prupe.1G503000	P. persica	(1 of 3) PTHR11544 - COLD SHOCK DOMAIN CONTAINING PROTEINS
Potri.005G112800	P. trichocarpa	cold-shock DNA-binding family protein; [ co-ortholog (2of2) of At4g36020, At2g17870, ]
Potri.007G057100	P. trichocarpa	cold-shock DNA-binding family protein; [ co-ortholog (1of2) of At4g36020, At2g17870, ]
Potri.005G112800	P. trichocarpa early-release	cold-shock DNA-binding family protein; [ co-ortholog (2of2) of At4g36020, At2g17870, ]
Potri.007G057100	P. trichocarpa early-release	cold-shock DNA-binding family protein; [ co-ortholog (1of2) of At4g36020, At2g17870, ]
Pavir.1NG049200	P. virgatum early-release	(1 of 1) PTHR11544//PTHR11544:SF49 - COLD SHOCK DOMAIN CONTAINING PROTEINS // SUBFAMILY NOT NAMED
Pavir.7KG414600	P. virgatum early-release	(1 of 5) PTHR11544 - COLD SHOCK DOMAIN CONTAINING PROTEINS
Pavir.7NG369000	P. virgatum early-release	(1 of 1) KOG3070 - Predicted RNA-binding protein containing PIN domain and invovled in translation or RNA processing
Phvul.003G263300	P. vulgaris	(1 of 1) PTHR11544//PTHR11544:SF50 - COLD SHOCK DOMAIN CONTAINING PROTEINS // SUBFAMILY NOT NAMED
29405.t000010	R. communis	cellular nucleic acid binding protein, putative
SbRio.04G020900	S. bicolor Rio early-release	(1 of 1) PTHR11544//PTHR11544:SF49 - COLD SHOCK DOMAIN CONTAINING PROTEINS // SUBFAMILY NOT NAMED
Seita.1G109500	S. italica	(1 of 1) PTHR11544 - COLD SHOCK DOMAIN CONTAINING PROTEINS
Solyc02g083800.2	S. lycopersicum	(1 of 3) K09250 - cellular nucleic acid-binding protein (CNBP)
Solyc03g033500.2	S. lycopersicum	(1 of 3) K09250 - cellular nucleic acid-binding protein (CNBP)
Spipo9G0041000	S. polyrhiza	Cold shock protein, putative
SapurV1A.0130s0430	S. purpurea	cold-shock DNA-binding domain protein, putative
SapurV1A.0515s0060	S. purpurea	cold-shock DNA-binding domain protein
PGSC0003DMG400003568	S. tuberosum	Cellular nucleic acid binding protein
PGSC0003DMG400046044	S. tuberosum	Cold shock domain protein 1
Sevir.1G110800	S. viridis	(1 of 1) PTHR11544//PTHR11544:SF49 - COLD SHOCK DOMAIN CONTAINING PROTEINS // SUBFAMILY NOT NAMED
Sevir.7G261700	S. viridis	(1 of 2) PTHR11544 - COLD SHOCK DOMAIN CONTAINING PROTEINS
Thecc1EG000198	T. cacao	Cold shock domain protein 1
Vocar.0002s0155	V. carteri	nucleic acid binding protein
Vigun03g257900	V. unguiculata early-release	(1 of 1) PTHR11544//PTHR11544:SF50 - COLD SHOCK DOMAIN CONTAINING PROTEINS // SUBFAMILY NOT NAMED
Zosma1g03220	Z. marina	Cold shock domain-containing protein 4
Zosma32g00500	Z. marina	Cold shock domain-containing protein 4
GRMZM2G389768	Z. mays	(1 of 1) PTHR11544//PTHR11544:SF49 - COLD SHOCK DOMAIN CONTAINING PROTEINS // SUBFAMILY NOT NAMED
References
Goodstein, D. M., Shu, S., Howson, R., Neupane, R., Hayes, R. D., Fazo, J., et al. (2012). Phytozome: a comparative platform for green plant genomics. Nucl. Acids Res. 40, D1178-1186. doi:10.1093/nar/gkr944.
